# Supplementary material for: Identification and partial characterization of new cell density-dependent nucleocytoplasmic shuttling proteins and open chromatin
Source: Sci Rep. 2023 Dec 8;13:21723. doi: 10.1038/s41598-023-49100-6 (PMC10709462; doi:10.1038/s41598-023-49100-6)
Supplement: Supplementary file 2 — Supplementary Information 2. [file 41598_2023_49100_MOESM2_ESM.xlsx]

## Sheet: Table S1
Sequence	Length	Modifications	Modified sequence	Oxidation (M) Probabilities	Oxidation (M) Score Diffs	Acetyl (Protein N-term)	Oxidation (M)	Missed cleavages	Proteins	Leading proteins	Leading razor protein	Gene names	Protein names	Type	Raw file	MS/MS m/z	Charge	m/z	Mass	Uncalibrated - Calibrated m/z [ppm]	Uncalibrated - Calibrated m/z [Da]	Mass error [ppm]	Mass error [Da]	Uncalibrated mass error [ppm]	Uncalibrated mass error [Da]	Max intensity m/z 0	Retention time	Retention length	Calibrated retention time	Calibrated retention time start	Calibrated retention time finish	Retention time calibration	Match time difference	Match m/z difference	Match q-value	Match score	Number of data points	Number of scans	Number of isotopic peaks	PIF	Fraction of total spectrum	Base peak fraction	PEP	MS/MS count	MS/MS scan number	Score	Delta score	Combinatorics	Intensity
AAATASPRSLLVLLQVVVLALAQIR	25	Unmodified	_AAATASPRSLLVLLQVVVLALAQIR_			0	0	1	Q14055	Q14055	Q14055	COL9A2	Collagen alpha-2(IX) chain	MULTI-MSMS	OFL002394-LKJ-DPCs	644.656	4	644.152	2572.58	3.0513	0.0019655	1.5573	0.0010032	4.6086	0.0029687	644.404	107.38	0.28159	107.38	107.26	107.54	1.4211e-14					71	34	4	0	0	0	0.018753	1	44131	0	0	1	249220
AAATASPRSLLVLLQVVVLALAQIR	25	Unmodified	_AAATASPRSLLVLLQVVVLALAQIR_			0	0	1	Q14055	Q14055	Q14055	COL9A2	Collagen alpha-2(IX) chain	MULTI-MSMS	OFL002394-LKJ-DPCs	644.405	4	644.152	2572.58	3.0487	0.0019638	0.81936	0.00052779	3.8681	0.0024916	644.403	119.48	0.20297	119.48	119.32	119.52	0					39	23	2	0	0	0	0.018182	1	56690	18.719	18.719	1	798690
AAVEEGIVLGGGCALLR	17	Unmodified	_AAVEEGIVLGGGCALLR_			0	0	0	P10809	P10809	P10809	HSPD1	60 kDa heat shock protein, mitochondrial	MULTI-MSMS	OFL002394-LKJ-DPCs	842.959	2	842.956	1683.9	3.695	0.0031148	-0.60659	-0.00051133	3.0884	0.0026034	842.956	96.818	0.19461	96.818	96.717	96.912	0					61	29	3	0	0	0	2.4085e-05	1	34989	45.915	11.651	1	253160
AAVPSGASTGIYEALELR	18	Unmodified	_AAVPSGASTGIYEALELR_			0	0	0	P06733;P13929;P09104	P06733	P06733	ENO1;ENO3;ENO2	Alpha-enolase;Beta-enolase;Gamma-enolase	MULTI-MSMS	OFL002394-LKJ-DPCs	902.979	2	902.976	1803.94	3.8246	0.0034535	0.17478	0.00015782	3.9993	0.0036113	902.976	98.569	0.31902	98.569	98.39	98.709	0					144	48	4	0	0	0	0.00085383	1	35982	41.092	5.5687	1	801220
AAVPSGASTGIYEALELR	18	Unmodified	_AAVPSGASTGIYEALELR_			0	0	0	P06733;P13929;P09104	P06733	P06733	ENO1;ENO3;ENO2	Alpha-enolase;Beta-enolase;Gamma-enolase	MULTI-MSMS	OFL002394-LKJ-DPCs	602.321	3	602.32	1803.94	2.7386	0.0016495	0.36651	0.00022076	3.1051	0.0018703	602.32	98.544	0.21507	98.544	98.442	98.657	0					80	32	3	0	0	0	7.4876e-12	2	36026	57.525	35.371	1	250940
ADDGRPFPQVIK	12	Unmodified	_ADDGRPFPQVIK_			0	0	1	P04075	P04075	P04075	ALDOA	Fructose-bisphosphate aldolase A	MULTI-MSMS	OFL002394-LKJ-DPCs	671.861	2	671.859	1341.7	3.3468	0.0022486	0.22631	0.00015205	3.5731	0.0024006	671.859	51.872	0.49262	51.872	51.621	52.114	-7.1054e-15					175	76	3	0	0	0	0.0022678	1	19626	66.92	24.322	1	467470
ADIDNKEQSELDQDLDDVEEVEEEETGEETK	31	Unmodified	_ADIDNKEQSELDQDLDDVEEVEEEETGEETK_			0	0	1	P55209	P55209	P55209	NAP1L1	Nucleosome assembly protein 1-like 1	MSMS	OFL002394-LKJ-DPCs	1194.19	3	1194.18	3579.52	NaN	NaN	NaN	NaN	NaN	NaN	NaN	25.636	1	25.636	25.136	26.136	0								0	0	0	0.015248	1	9962	36.092	23.602	1
ADLINNLGTIAK	12	Unmodified	_ADLINNLGTIAK_			0	0	0	P08238;Q14568;Q58FF8;P07900	P08238;P07900	P08238	HSP90AB1;HSP90AA2P;HSP90AB2P;HSP90AA1	Heat shock protein HSP 90-beta;Heat shock protein HSP 90-alpha A2;Putative heat shock protein HSP 90-beta 2;Heat shock protein HSP 90-alpha	MULTI-MSMS	OFL002394-LKJ-DPCs	621.858	2	621.856	1241.7	3.0175	0.0018765	0.39695	0.00024684	3.4145	0.0021233	621.856	81.205	0.57592	81.205	80.918	81.494	1.4211e-14					200	88	3	0	0	0	0.0021939	1	29487	66.19	30.679	1	519680
ADQLTEEQIAEFK	13	Acetyl (Protein N-term)	_(Acetyl (Protein N-term))ADQLTEEQIAEFK_			1	0	0	P0DP25;P0DP24;P0DP23	P0DP25	P0DP25			MULTI-MSMS	OFL002394-LKJ-DPCs	782.884	2	782.38	1562.75	3.5699	0.002793	0.2122	0.00016602	3.7821	0.002959	782.381	94.221	0.39522	94.221	93.996	94.391	0					141	60	3	0	0	0	6.5925e-05	2	33773	64.224	47.202	1	220300
AEAESLYQSK	10	Unmodified	_AEAESLYQSK_			0	0	0	P04264;CON__P04264	P04264	P04264	KRT1	Keratin, type II cytoskeletal 1	MULTI-MSMS	OFL002394-LKJ-DPCs	563.276	2	563.275	1124.53	2.4724	0.0013926	0.11639	6.5559e-05	2.5888	0.0014582	563.275	25.573	0.40807	25.573	25.363	25.771	0					206	63	4	0	0	0	2.0919e-55	1	9853	114.89	93.948	1	4805400
AEEGIAAGGVMDVNTALQEVLK	22	Acetyl (Protein N-term)	_(Acetyl (Protein N-term))AEEGIAAGGVMDVNTALQEVLK_			1	0	0	P25398	P25398	P25398	RPS12	40S ribosomal protein S12	MSMS	OFL002394-LKJ-DPCs	1129.08	2	1129.07	2256.13	NaN	NaN	NaN	NaN	NaN	NaN	NaN	118.68	1	118.68	118.18	119.18	0								0	0	0	2.7354e-24	1	55901	71.692	35.399	1
AEFEVHEVYAVDVLVSSGEGK	21	Unmodified	_AEFEVHEVYAVDVLVSSGEGK_			0	0	0	Q9UQ80	Q9UQ80	Q9UQ80	PA2G4	Proliferation-associated protein 2G4	MULTI-MSMS	OFL002394-LKJ-DPCs	755.377	3	755.374	2263.1	3.4788	0.0026278	0.020792	1.5706e-05	3.4995	0.0026435	755.374	98.786	0.28613	98.786	98.664	98.95	1.4211e-14					127	43	4	0	0	0	2.8798e-09	1	36166	46.027	29.412	1	472640
AEFVEVTK	8	Unmodified	_AEFVEVTK_			0	0	0	CON__P02769	CON__P02769	CON__P02769			MULTI-MSMS	OFL002394-LKJ-DPCs	461.749	2	461.748	921.481	2.5183	0.0011628	-0.22711	-0.00010487	2.2911	0.0010579	461.748	38.29	0.69064	38.29	37.963	38.653	7.1054e-15					382	109	5	0	0	0	0	1	14971	186.09	95.103	1	24273000
AEGSYGVPLWIIILAILFGLLLLGLLIYILYKLGFFKR	38	Unmodified	_AEGSYGVPLWIIILAILFGLLLLGLLIYILYKLGFFKR_			0	0	2	P08648	P08648	P08648	ITGA5	Integrin alpha-5;Integrin alpha-5 heavy chain;Integrin alpha-5 light chain	MULTI-SECPEP	OFL002394-LKJ-DPCs	863.209	5	862.724	4308.58	3.6764	0.0031717	3.2844	0.0028335	6.9608	0.0060052	863.327	112.73	0.038338	112.73	112.72	112.76	0					5	4	2	0	0	0	0.017714	1	49626	7.6792	7.6792	1	297570
AFVDFLSDEIKEER	14	Unmodified	_AFVDFLSDEIKEER_			0	0	1	Q07021	Q07021	Q07021	C1QBP	Complement component 1 Q subcomponent-binding protein, mitochondrial	MULTI-MSMS	OFL002394-LKJ-DPCs	849.425	2	849.423	1696.83	3.7001	0.003143	0.27392	0.00023267	3.974	0.0033756	849.423	98.182	0.23433	98.182	98.09	98.325	0					54	35	2	0	0	0	0.00085089	1	35815	53.528	36.998	1	233270
AFVDFLSDEIKEER	14	Unmodified	_AFVDFLSDEIKEER_			0	0	1	Q07021	Q07021	Q07021	C1QBP	Complement component 1 Q subcomponent-binding protein, mitochondrial	MULTI-MSMS	OFL002394-LKJ-DPCs	566.953	3	566.618	1696.83	2.6318	0.0014912	0.17812	0.00010093	2.8099	0.0015922	566.618	98.229	0.29923	98.229	98.064	98.363	-1.4211e-14					79	45	2	0	0	0	0.00010097	1	35832	57.328	44.209	1	327480
AGELADK	7	Unmodified	_AGELADK_			0	0	0	Q9BUQ8	Q9BUQ8	Q9BUQ8	DDX23	Probable ATP-dependent RNA helicase DDX23	MULTI-MSMS	OFL002394-LKJ-DPCs	352.185	2	352.185	702.355	2.5039	0.00088182	0.37916	0.00013354	2.883	0.0010154	352.185	14.682	0.20907	14.682	14.621	14.83	0					42	29	2	0	0	0	0.014399	1	4022	53.522	2.485	1	436540
AGEVQEPELR	10	Unmodified	_AGEVQEPELR_			0	0	0	P25311	P25311	P25311	AZGP1	Zinc-alpha-2-glycoprotein	MULTI-MSMS	OFL002394-LKJ-DPCs	564.29	2	564.288	1126.56	2.4791	0.0013989	0.34814	0.00019645	2.8273	0.0015954	564.288	32.751	0.36138	32.751	32.47	32.831	0					104	56	2	0	0	0	0.0089136	1	12988	66.621	38.413	1	511870
AIESMEQQLSELKKTLSSVQNEVQEALQR	29	Unmodified	_AIESMEQQLSELKKTLSSVQNEVQEALQR_			0	0	2	P12270	P12270	P12270	TPR	Nucleoprotein TPR	MULTI-SECPEP	OFL002394-LKJ-DPCs	829.515	4	829.932	3315.7	3.5985	0.0029865	0.33139	0.00027503	3.9299	0.0032615	830.183	113.09	0.12045	113.09	113	113.12	-1.4211e-14					17	12	2	0	0	0	0.015781	1	49991	22.399	5.0408	1	608740
AILVDLEPGTMDSVR	15	Unmodified	_AILVDLEPGTMDSVR_			0	0	0	P07437;Q13509;Q9BVA1;Q13885	P07437	P07437	TUBB;TUBB3;TUBB2B;TUBB2A	Tubulin beta chain;Tubulin beta-3 chain;Tubulin beta-2B chain;Tubulin beta-2A chain	MULTI-MSMS	OFL002394-LKJ-DPCs	808.423	2	808.422	1614.83	3.6183	0.0029251	-0.17853	-0.00014433	3.4398	0.0027808	808.422	95.948	0.18146	95.948	95.853	96.034	0					38	27	2	0	0	0	0.00091639	1	34526	45.879	18.398	1	217390
AKDEMKVSDLDR	12	Unmodified	_AKDEMKVSDLDR_			0	0	2	P11047	P11047	P11047	LAMC1	Laminin subunit gamma-1	MULTI-MSMS	OFL002394-LKJ-DPCs	703.851	2	703.851	1405.69	3.5045	0.0024667	-2.3821	-0.0016766	1.1224	0.00079004	703.849	69.894	0.14814	69.894	69.79	69.938	0					28	22	2	0	0	0	0.011975	1	25742	42.718	3.4131	1	151990
ALEEANTELEVK	12	Unmodified	_ALEEANTELEVK_			0	0	0	Q04695;CON__Q9QWL7;CON__Q04695	Q04695	Q04695	KRT17	Keratin, type I cytoskeletal 17	MULTI-MSMS	OFL002394-LKJ-DPCs	673.348	2	673.346	1344.68	3.3252	0.002239	0.25706	0.00017309	3.5822	0.0024121	673.346	46.672	0.064096	46.672	46.635	46.699	0					12	9	2	0	0	0	0.0038092	1	17921	62.463	44.99	1	118660
ALEESNYELEGK	12	Unmodified	_ALEESNYELEGK_			0	0	0	P13645;CON__P13645;CON__P02535-1	P13645	P13645	KRT10	Keratin, type I cytoskeletal 10	MULTI-MSMS	OFL002394-LKJ-DPCs	691.33	2	691.328	1380.64	3.2926	0.0022763	0.099011	6.8449e-05	3.3917	0.0023447	691.328	40.004	0.53281	40.004	39.77	40.303	0					279	82	4	0	0	0	0	1	15550	182.64	148.39	1	3636800
ALESPERPFLAILGGAK	17	Unmodified	_ALESPERPFLAILGGAK_			0	0	1	P00558	P00558	P00558	PGK1	Phosphoglycerate kinase 1	MULTI-MSMS	OFL002394-LKJ-DPCs	590.672	3	590.337	1767.99	2.6223	0.001548	0.11304	6.6729e-05	2.7353	0.0016148	590.671	100.53	0.33681	100.53	100.39	100.72	0					127	48	3	0	0	0	0.0062579	1	37519	37.657	21.23	1	419420
ALESPERPFLAILGGAK	17	Unmodified	_ALESPERPFLAILGGAK_			0	0	1	P00558	P00558	P00558	PGK1	Phosphoglycerate kinase 1	MULTI-MSMS	OFL002394-LKJ-DPCs	885.507	2	885.001	1767.99	3.7694	0.0033359	0.31971	0.00028295	4.0891	0.0036189	885.503	100.57	0.18364	100.57	100.43	100.62	0					34	26	2	0	0	0	0.0045295	2	37554	40.377	24.791	1	186490
ALLLQLRLALLVAAGAPEVLVSAPR	25	Unmodified	_ALLLQLRLALLVAAGAPEVLVSAPR_			0	0	1	Q7Z4H8	Q7Z4H8	Q7Z4H8	KDELC2	KDEL motif-containing protein 2	MULTI-MSMS	OFL002394-LKJ-DPCs	853.28	3	852.198	2553.57	3.7039	0.0031565	-2.6744	-0.0022791	1.0295	0.00087736	852.53	98.914	0.032166	98.914	98.905	98.937	0					5	4	2	0	0	0	0.0075351	1	36314	26.759	17.792	1	123780
ALTALGLAVPRGVLLAGPPGVGK	23	Unmodified	_ALTALGLAVPRGVLLAGPPGVGK_			0	0	1	Q9BVQ7	Q9BVQ7	Q9BVQ7	SPATA5L1	Spermatogenesis-associated protein 5-like protein 1	MULTI-SECPEP	OFL002394-LKJ-DPCs	1064.92	2	1064.15	2126.29	4.136	0.0044013	3.6214	0.0038537	7.7573	0.008255	1064.66	109.64	0.1343	109.64	109.54	109.67	1.4211e-14					18	15	2	0	0	0	0.018726	1	46416	11.262	7.9437	1	248940
ALTVPELTQQVFDAK	15	Unmodified	_ALTVPELTQQVFDAK_			0	0	0	P07437	P07437	P07437	TUBB	Tubulin beta chain	MULTI-MSMS	OFL002394-LKJ-DPCs	830.454	2	830.451	1658.89	3.6338	0.0030177	0.0016833	1.3979e-06	3.6355	0.0030191	830.451	102.01	0.62447	102.01	101.68	102.31	0					193	86	3	0	0	0	5.7571e-07	1	38722	57.836	30.865	1	620140
APFDLFENK	9	Unmodified	_APFDLFENK_			0	0	0	P08238;Q58FF7	P08238	P08238	HSP90AB1;HSP90AB3P	Heat shock protein HSP 90-beta;Putative heat shock protein HSP 90-beta-3	MULTI-SECPEP	OFL002394-LKJ-DPCs	541.275	2	540.772	1079.53	2.7256	0.0014739	0.017272	9.34e-06	2.7429	0.0014833	540.772	88.134	0.61007	88.134	87.908	88.519	0					114	93	2	0	0	0	1.6312e-09	1	31696	53.968	29.074	1	215190
AQIFANTVDNAR	12	Unmodified	_AQIFANTVDNAR_			0	0	0	P05783	P05783	P05783	KRT18	Keratin, type I cytoskeletal 18	MULTI-MSMS	OFL002394-LKJ-DPCs	660.341	2	660.339	1318.66	3.2897	0.0021723	0.067771	4.4752e-05	3.3575	0.0022171	660.339	47.464	0.43578	47.464	47.269	47.705	-7.1054e-15					144	67	3	0	0	0	1.0989e-28	1	18248	101.66	78.236	1	361210
AQYEDIAQK	9	Unmodified	_AQYEDIAQK_			0	0	0	P04264	P04264	P04264	KRT1	Keratin, type II cytoskeletal 1	MULTI-MSMS	OFL002394-LKJ-DPCs	533.266	2	533.264	1064.51	2.5236	0.0013458	-0.33916	-0.00018086	2.1845	0.0011649	533.264	24.735	0.47014	24.735	24.535	25.005	0					277	74	5	0	0	0	0.00067468	1	9461	77.923	38.276	1	59577000
AQYEEIANR	9	Unmodified	_AQYEEIANR_			0	0	0	P13647;CON__P13647	P13647	P13647	KRT5	Keratin, type II cytoskeletal 5	MULTI-MSMS	OFL002394-LKJ-DPCs	547.269	2	547.267	1092.52	2.4823	0.0013585	-0.13382	-7.3237e-05	2.3484	0.0012852	547.267	26.115	0.40223	26.115	25.919	26.321	-3.5527e-15					183	62	4	0	0	0	1.1955e-277	1	10229	157.58	65.679	1	2814600
ASAQSSVR	8	Unmodified	_ASAQSSVR_			0	0	0	Q15057	Q15057	Q15057	ACAP2	Arf-GAP with coiled-coil, ANK repeat and PH domain-containing protein 2	MSMS	OFL002394-LKJ-DPCs	403.213	2	403.212	804.409	NaN	NaN	NaN	NaN	NaN	NaN	NaN	16.089	1	16.089	15.589	16.589	0								0	0	0	0.013553	1	4842	73.039	15.758	1
ASGVAVSDGVIK	12	Acetyl (Protein N-term)	_(Acetyl (Protein N-term))ASGVAVSDGVIK_			1	0	0	P23528	P23528	P23528	CFL1	Cofilin-1	MULTI-MSMS	OFL002394-LKJ-DPCs	572.816	2	572.814	1143.61	2.7478	0.001574	0.043271	2.4786e-05	2.7911	0.0015988	572.814	65.428	0.43434	65.428	65.255	65.689	0					121	67	2	0	0	0	0.0031483	1	24232	50.791	10.943	1	275570
ASLEAAIADAEQR	13	Unmodified	_ASLEAAIADAEQR_			0	0	0	P05787;CON__P05787;CON__H-INV:HIT000292931	P05787	P05787	KRT8	Keratin, type II cytoskeletal 8	MULTI-MSMS	OFL002394-LKJ-DPCs	673.344	2	672.841	1343.67	3.4456	0.0023184	-0.06055	-4.0741e-05	3.3851	0.0022776	672.841	72.73	0.74503	72.73	72.412	73.157	0					220	113	3	0	0	0	7.0317e-72	1	26746	112.13	65.306	1	513780
ASLEAAIADAEQR	13	Unmodified	_ASLEAAIADAEQR_			0	0	0	P05787;CON__P05787;CON__H-INV:HIT000292931	P05787	P05787	KRT8	Keratin, type II cytoskeletal 8	MSMS	OFL002394-LKJ-DPCs	672.844	2	672.841	1343.67	NaN	NaN	NaN	NaN	NaN	NaN	NaN	73.679	1	73.679	73.179	74.179	0								0	0	0	0.0035025	1	26992	64.439	26.89	1
ASLENSLEETKGR	13	Unmodified	_ASLENSLEETKGR_			0	0	1	P02533;CON__P02533;P08779;CON__P08779;CON__Q9Z2K1;CON__Q3ZAW8	P02533;P08779	P08779	KRT14;KRT16	Keratin, type I cytoskeletal 14;Keratin, type I cytoskeletal 16	MULTI-MSMS	OFL002394-LKJ-DPCs	478.915	3	478.579	1432.72	2.4446	0.0011699	0.09939	4.7566e-05	2.544	0.0012175	478.914	31.862	0.25027	31.862	31.739	31.989	0					59	38	2	0	0	0	1.6699e-08	1	12700	74.78	39.103	1	211320
ATAVMPDGQFK	11	Unmodified	_ATAVMPDGQFK_			0	0	0	Q06830	Q06830	Q06830	PRDX1	Peroxiredoxin-1	MULTI-MSMS	OFL002394-LKJ-DPCs	582.791	2	582.79	1163.56	2.6434	0.0015406	0.14178	8.2628e-05	2.7852	0.0016232	582.79	45.703	0.31314	45.703	45.559	45.872	0					66	48	2	0	0	0	0.016007	1	17567	53.089	34.313	1	223470
ATVQQLEGR	9	Acetyl (Protein N-term)	_(Acetyl (Protein N-term))ATVQQLEGR_			1	0	0	Q01469	Q01469	Q01469	FABP5	Fatty acid-binding protein, epidermal	MULTI-MSMS	OFL002394-LKJ-DPCs	522.279	2	522.278	1042.54	2.7498	0.0014361	-0.14285	-7.4605e-05	2.6069	0.0013615	522.278	52.806	0.52893	52.806	52.577	53.106	0					182	82	3	0	0	0	1.9174e-18	1	19955	99.136	43.605	1	806530
AVFPSIVGRPR	11	Unmodified	_AVFPSIVGRPR_			0	0	1	P60709;P63261;Q6S8J3;A5A3E0;P0CG38;P68133;P62736;P63267;P68032	P60709;P68133	P60709	ACTB;ACTG1;POTEE;POTEF;POTEI;ACTA1;ACTA2;ACTG2;ACTC1	Actin, cytoplasmic 1;Actin, cytoplasmic 1, N-terminally processed;Actin, cytoplasmic 2;Actin, cytoplasmic 2, N-terminally processed;POTE ankyrin domain family member E;POTE ankyrin domain family member F;POTE ankyrin domain family member I;Actin, alpha skeletal muscle;Actin, aortic smooth muscle;Actin, gamma-enteric smooth muscle;Actin, alpha cardiac muscle 1	MSMS	OFL002394-LKJ-DPCs	400.241	3	400.24	1197.7	NaN	NaN	NaN	NaN	NaN	NaN	NaN	61.054	1	61.054	60.554	61.554	0								0	0	0	0.0059975	1	22766	50.034	18.747	1
AVFVDLEPTVIDEVR	15	Unmodified	_AVFVDLEPTVIDEVR_			0	0	0	P68363;Q71U36;Q9BQE3	P68363	P68363	TUBA1B;TUBA1A;TUBA1C	Tubulin alpha-1B chain;Tubulin alpha-1A chain;Tubulin alpha-1C chain	MULTI-MSMS	OFL002394-LKJ-DPCs	851.961	2	851.457	1700.9	3.6741	0.0031283	-0.010808	-9.2023e-06	3.6633	0.0031191	851.456	103.41	0.25902	103.41	103.29	103.55	0					74	32	3	0	0	0	1.0637e-20	1	40053	83.226	66.058	1	531090
AVLFCLSEDKK	11	Unmodified	_AVLFCLSEDKK_			0	0	1	P23528	P23528	P23528	CFL1	Cofilin-1	MULTI-MSMS	OFL002394-LKJ-DPCs	655.347	2	655.345	1308.67	3.3087	0.0021683	0.12529	8.2106e-05	3.434	0.0022504	655.345	61.583	0.17315	61.583	61.485	61.658	0					37	26	2	0	0	0	0.0048414	1	22928	55.567	26.094	1	170470
AWLSVLLGLVLGFVLASRLVLPR	23	Unmodified	_AWLSVLLGLVLGFVLASRLVLPR_			0	0	1	Q86X52	Q86X52	Q86X52	CHSY1	Chondroitin sulfate synthase 1	MULTI-SECPEP	OFL002394-LKJ-DPCs	831.192	3	831.521	2491.54	3.6034	0.0029963	2.5615	0.00213	6.1649	0.0051263	831.857	112.89	0.23074	112.89	112.81	113.04	0					42	26	2	0	0	0	0.018369	1	49737	11.143	7.1764	1	538980
AWLSVLLGLVLGFVLASRLVLPR	23	Unmodified	_AWLSVLLGLVLGFVLASRLVLPR_			0	0	1	Q86X52	Q86X52	Q86X52	CHSY1	Chondroitin sulfate synthase 1	MULTI-SECPEP	OFL002394-LKJ-DPCs	831.526	3	831.521	2491.54	3.6034	0.0029963	2.5641	0.0021321	6.1674	0.0051284	831.857	115.88	0.28153	115.88	115.76	116.04	0					50	31	2	0	0	0	0.018361	1	53022	11.3	5.1375	1	894870
AYHEQLSVAEITNACFEPANQMVK	24	Unmodified	_AYHEQLSVAEITNACFEPANQMVK_			0	0	0	P68363;Q71U36;P68366;Q13748;Q6PEY2	P68363	P68363	TUBA1B;TUBA1A;TUBA4A;TUBA3C;TUBA3E	Tubulin alpha-1B chain;Tubulin alpha-1A chain;Tubulin alpha-4A chain;Tubulin alpha-3C/D chain;Tubulin alpha-3E chain	MULTI-MSMS	OFL002394-LKJ-DPCs	917.773	3	917.435	2749.28	3.8931	0.0035716	0.18888	0.00017329	4.082	0.0037449	918.104	92.883	0.27867	92.883	92.766	93.045	-1.4211e-14					130	42	4	0	0	0	0.015527	1	33343	32.081	19.279	1	368790
CEFQDAYVLLSEK	13	Unmodified	_CEFQDAYVLLSEK_			0	0	0	P10809	P10809	P10809	HSPD1	60 kDa heat shock protein, mitochondrial	MSMS	OFL002394-LKJ-DPCs	801.382	2	801.379	1600.74	NaN	NaN	NaN	NaN	NaN	NaN	NaN	96.344	1	96.344	95.844	96.844	0								0	0	0	0.0052764	1	34744	63.624	33.232	1
CIESLIAVFQK	11	Unmodified	_CIESLIAVFQK_			0	0	0	P31949	P31949	P31949	S100A11	Protein S100-A11;Protein S100-A11, N-terminally processed	MULTI-MSMS	OFL002394-LKJ-DPCs	654.358	2	654.355	1306.7	3.1599	0.0020677	-0.31855	-0.00020845	2.8414	0.0018593	654.355	104.28	0.5565	104.28	104.08	104.63	0					158	70	3	0	0	0	0.015258	1	40797	56.81	27.143	1	801960
CLAFHDISPQAPTHFLVIPK	20	Unmodified	_CLAFHDISPQAPTHFLVIPK_			0	0	0	P49773	P49773	P49773	HINT1	Histidine triad nucleotide-binding protein 1	MULTI-MSMS	OFL002394-LKJ-DPCs	573.557	4	573.556	2290.19	2.6355	0.0015116	0.1309	7.5079e-05	2.7664	0.0015867	573.806	96.315	0.28649	96.315	96.204	96.49	0					130	43	4	0	0	0	0.000282	1	34691	38.824	26.444	1	462600
CLAFHDISPQAPTHFLVIPK	20	Unmodified	_CLAFHDISPQAPTHFLVIPK_			0	0	0	P49773	P49773	P49773	HINT1	Histidine triad nucleotide-binding protein 1	MULTI-MSMS	OFL002394-LKJ-DPCs	764.742	3	764.405	2290.19	3.5148	0.0026868	-0.012021	-9.1889e-06	3.5028	0.0026776	764.739	96.339	0.22683	96.339	96.223	96.45	1.4211e-14					96	34	4	0	0	0	0.00055375	2	34785	38.227	24.907	1	470450
CMQLTDFILK	10	Unmodified	_CMQLTDFILK_			0	0	0	P50914	P50914	P50914	RPL14	60S ribosomal protein L14	MULTI-MSMS	OFL002394-LKJ-DPCs	634.824	2	634.823	1267.63	2.9964	0.0019022	-0.49392	-0.00031355	2.5025	0.0015886	634.822	102.71	0.16967	102.71	102.62	102.79	0					28	23	2	0	0	0	0.017909	1	39511	53.775	33.998	1	106370
CNMFDDCGDGSDEEDCSIDPKLTSCATNASICGDEAR	37	Unmodified	_CNMFDDCGDGSDEEDCSIDPKLTSCATNASICGDEAR_			0	0	1	Q07954	Q07954	Q07954	LRP1	Prolow-density lipoprotein receptor-related protein 1;Low-density lipoprotein receptor-related protein 1 85 kDa subunit;Low-density lipoprotein receptor-related protein 1 515 kDa subunit;Low-density lipoprotein receptor-related protein 1 intracellular domain	MULTI-SECPEP	OFL002394-LKJ-DPCs	835.854	5	835.322	4171.58	3.6121	0.0030173	-2.9187	-0.002438	0.69348	0.00057928	835.721	118.25	0.081173	118.25	118.22	118.3	0					14	10	2	0	0	0	0.018515	1	55445	4.113	3.7185	1	443720
CPEPCPPPK	9	Unmodified	_CPEPCPPPK_			0	0	0	P35325;Q96RM1;P22532;P22531;P35326;Q9BYE4	P35325	P35325	SPRR2B;SPRR2F;SPRR2D;SPRR2E;SPRR2A;SPRR2G	Small proline-rich protein 2B;Small proline-rich protein 2F;Small proline-rich protein 2D;Small proline-rich protein 2E;Small proline-rich protein 2A;Small proline-rich protein 2G	MULTI-MSMS	OFL002394-LKJ-DPCs	541.245	2	541.244	1080.47	2.6113	0.0014133	0.1381	7.4748e-05	2.7494	0.0014881	541.244	19.257	0.60627	19.257	18.96	19.566	0					132	93	2	0	0	0	0.0015688	1	6730	71.379	21.253	1	403010
CPPQCSAPCPPPVSSCCGSSSGGCCSSEGGGCCLSHHRPR	40	Unmodified	_CPPQCSAPCPPPVSSCCGSSSGGCCSSEGGGCCLSHHRPR_			0	0	1	Q5TCM9	Q5TCM9	Q5TCM9	LCE5A	Late cornified envelope protein 5A	MULTI-SECPEP	OFL002394-LKJ-DPCs	878.21	5	878.944	4389.68	3.7142	0.0032646	-2.4866	-0.0021856	1.2276	0.001079	879.544	114.5	0.1565	114.5	114.36	114.51	0					23	19	2	0	0	0	0.01659	1	51528	3.5689	2.3205	1	677690
DAGTIAGLNVLR	12	Unmodified	_DAGTIAGLNVLR_			0	0	0	P11142	P11142	P11142	HSPA8	Heat shock cognate 71 kDa protein	MULTI-MSMS	OFL002394-LKJ-DPCs	600.343	2	600.341	1198.67	2.7912	0.0016756	0.26857	0.00016123	3.0597	0.0018369	600.341	87.326	0.91895	87.326	86.92	87.839	-1.4211e-14					288	137	3	0	0	0	3.4789e-07	2	31530	76.17	25.11	1	464870
DEEILLLQEER	11	Unmodified	_DEEILLLQEER_			0	0	0	Q2M243	Q2M243	Q2M243	CCDC27	Coiled-coil domain-containing protein 27	MULTI-SECPEP	OFL002394-LKJ-DPCs	693.361	2	693.859	1385.7	3.4923	0.0024232	1.2707	0.0008817	4.763	0.0033049	693.86	73.038	0.0387	73.038	73.016	73.054	0					7	5	2	0	0	0	8.9426e-05	1	26787	47.603	8.5809	1	64866
DGVFLYFEDNAGVIVNNK	18	Unmodified	_DGVFLYFEDNAGVIVNNK_			0	0	0	P62829	P62829	P62829	RPL23	60S ribosomal protein L23	MULTI-MSMS	OFL002394-LKJ-DPCs	1008	2	1007.5	2012.98	4.0212	0.0040514	-0.44813	-0.00045149	3.5731	0.0035999	1008	106.3	0.27522	106.3	106.18	106.45	-1.4211e-14					81	33	3	0	0	0	1.0223e-11	1	42954	59.116	43.729	1	693850
DHINLPGFSGQNPLR	15	Unmodified	_DHINLPGFSGQNPLR_			0	0	0	P00491	P00491	P00491	PNP	Purine nucleoside phosphorylase	MULTI-MSMS	OFL002394-LKJ-DPCs	555.957	3	555.622	1663.84	2.7296	0.0015166	0.36631	0.00020353	3.0959	0.0017202	555.956	84.479	0.29094	84.479	84.401	84.692	1.4211e-14					70	44	2	0	0	0	0.0071269	1	30534	33.796	16.774	1	236350
DKDFAIDIIK	10	Unmodified	_DKDFAIDIIK_			0	0	1	Q15181	Q15181	Q15181	PPA1	Inorganic pyrophosphatase	MULTI-MSMS	OFL002394-LKJ-DPCs	589.329	2	589.327	1176.64	2.7473	0.0016191	0.18533	0.00010922	2.9326	0.0017283	589.327	78.639	0.50998	78.639	78.448	78.958	0					143	78	2	0	0	0	0.001294	1	28568	71.349	9.3499	1	333210
DLGEEHFK	8	Unmodified	_DLGEEHFK_			0	0	0	CON__P02769	CON__P02769	CON__P02769			MULTI-MSMS	OFL002394-LKJ-DPCs	487.734	2	487.733	973.451	2.4504	0.0011951	-0.10052	-4.9026e-05	2.3499	0.0011461	487.732	26.4	0.34356	26.4	26.214	26.557	0					121	53	3	0	0	0	6.831e-17	1	10318	98.997	48.972	1	878730
DLTDYLMK	8	Unmodified	_DLTDYLMK_			0	0	0	P60709;P63261;Q562R1;P68133;P62736;P63267;P68032	P60709;P68133	P60709	ACTB;ACTG1;ACTBL2;ACTA1;ACTA2;ACTG2;ACTC1	Actin, cytoplasmic 1;Actin, cytoplasmic 1, N-terminally processed;Actin, cytoplasmic 2;Actin, cytoplasmic 2, N-terminally processed;Beta-actin-like protein 2;Actin, alpha skeletal muscle;Actin, aortic smooth muscle;Actin, gamma-enteric smooth muscle;Actin, alpha cardiac muscle 1	MULTI-MSMS	OFL002394-LKJ-DPCs	499.748	2	499.747	997.479	2.7186	0.0013586	0.21053	0.00010521	2.9291	0.0014638	499.747	86.732	0.65936	86.732	86.468	87.127	0					158	101	2	0	0	0	0.0086799	1	31312	82.671	37.979	1	303920
DLYANTVLSGGTTMYPGIADR	21	Unmodified	_DLYANTVLSGGTTMYPGIADR_			0	0	0	P60709;P63261	P60709	P60709	ACTB;ACTG1	Actin, cytoplasmic 1;Actin, cytoplasmic 1, N-terminally processed;Actin, cytoplasmic 2;Actin, cytoplasmic 2, N-terminally processed	MULTI-MSMS	OFL002394-LKJ-DPCs	1108.04	2	1108.04	2214.06	4.2885	0.0047519	-0.2133	-0.00023635	4.0752	0.0045155	1108.54	98.948	0.22509	98.948	98.833	99.058	0					80	33	3	0	0	0	4.9569e-09	1	36290	47.201	28.471	1	459260
DMAIATGGAVFGEEGLTLNLEDVQPHDLGK	30	Unmodified	_DMAIATGGAVFGEEGLTLNLEDVQPHDLGK_			0	0	0	P10809	P10809	P10809	HSPD1	60 kDa heat shock protein, mitochondrial	MULTI-MSMS	OFL002394-LKJ-DPCs	1033.85	3	1033.18	3096.51	4.0797	0.0042151	-0.30629	-0.00031645	3.7734	0.0038986	1033.84	106.15	0.21052	106.15	106.04	106.25	0					92	26	5	0	0	0	0.00096711	2	42912	36.767	36.767	1	1252900
DMIHIADTK	9	Oxidation (M)	_DM(Oxidation (M))IHIADTK_	DM(1)IHIADTK	DM(51)IHIADTK	0	1	0	Q9Y262	Q9Y262	Q9Y262	EIF3L	Eukaryotic translation initiation factor 3 subunit L	MSMS	OFL002394-LKJ-DPCs	530.262	2	530.261	1058.51	NaN	NaN	NaN	NaN	NaN	NaN	NaN	72.107	1	72.107	71.607	72.607	0								0	0	0	0.010721	1	26478	50.703	12.57	1
DQLIYNLLK	9	Unmodified	_DQLIYNLLK_			0	0	0	P00338	P00338	P00338	LDHA	L-lactate dehydrogenase A chain	MULTI-MSMS	OFL002394-LKJ-DPCs	560.325	2	560.324	1118.63	2.6278	0.0014724	0.022309	1.25e-05	2.6501	0.0014849	560.324	100.16	0.86265	100.16	99.868	100.73	0					248	127	3	0	0	0	0.012323	1	37498	49.442	23.502	1	868330
DQYEQMAEK	9	Unmodified	_DQYEQMAEK_			0	0	0	P08779;CON__P08779;CON__Q9Z2K1;CON__Q3ZAW8	P08779	P08779	KRT16	Keratin, type I cytoskeletal 16	MULTI-MSMS	OFL002394-LKJ-DPCs	571.247	2	571.245	1140.48	2.4891	0.0014219	-0.071322	-4.0742e-05	2.4178	0.0013811	571.245	24.068	0.19614	24.068	23.957	24.153	0					39	30	2	0	0	0	0.0011322	1	9214	82.426	63.65	1	323070
DSLLQDGEFSMDLR	14	Oxidation (M)	_DSLLQDGEFSM(Oxidation (M))DLR_	DSLLQDGEFSM(1)DLR	DSLLQDGEFSM(48)DLR	0	1	0	P07737	P07737	P07737	PFN1	Profilin-1	MSMS	OFL002394-LKJ-DPCs	821.378	2	821.375	1640.74	NaN	NaN	NaN	NaN	NaN	NaN	NaN	87.35	1	87.35	86.85	87.85	0								0	0	0	0.005021	1	31467	47.971	14.105	1
DVDGAYMTK	9	Unmodified	_DVDGAYMTK_			0	0	0	P04264;CON__P04264	P04264	P04264	KRT1	Keratin, type II cytoskeletal 1	MULTI-MSMS	OFL002394-LKJ-DPCs	500.227	2	500.226	998.438	2.4352	0.0012181	0.1452	7.2633e-05	2.5804	0.0012908	500.226	28.405	0.49897	28.405	28.13	28.629	3.5527e-15					202	76	3	0	0	0	0.00061751	1	11097	77.732	49.558	1	3832300
DVDNAYMIK	9	Oxidation (M)	_DVDNAYM(Oxidation (M))IK_	DVDNAYM(1)IK	DVDNAYM(40)IK	0	1	0	P35908;CON__P35908;CON__P35908v2	P35908	P35908	KRT2	Keratin, type II cytoskeletal 2 epidermal	MSMS	OFL002394-LKJ-DPCs	542.755	2	542.753	1083.49	NaN	NaN	NaN	NaN	NaN	NaN	NaN	35.679	1	35.679	35.179	36.179	0								0	0	0	0.014101	1	14107	40.268	22.883	1
DYQELMNTK	9	Unmodified	_DYQELMNTK_			0	0	0	P04264;CON__P04264;CON__ENSEMBL:ENSBTAP00000038253	P04264;CON__ENSEMBL:ENSBTAP00000038253	P04264	KRT1	Keratin, type II cytoskeletal 1	MULTI-MSMS	OFL002394-LKJ-DPCs	571.265	2	571.263	1140.51	2.6632	0.0015214	0.052578	3.0036e-05	2.7158	0.0015514	571.263	46.89	0.48045	46.89	46.647	47.128	7.1054e-15					184	74	3	0	0	0	9.0979e-18	1	17944	98.582	42.148	1	867800
EAEAAIYHLQLFEELR	16	Unmodified	_EAEAAIYHLQLFEELR_			0	0	0	P14618	P14618	P14618	PKM	Pyruvate kinase PKM	MULTI-MSMS	OFL002394-LKJ-DPCs	644.67	3	644.667	1930.98	3.0858	0.0019893	0.036647	2.3625e-05	3.1225	0.002013	645.001	102.28	0.22493	102.28	102.13	102.35	0					47	30	2	0	0	0	6.4968e-09	1	39071	67.136	43.68	1	226970
EDGNEEDKENQGDETQGQQPPQR	23	Unmodified	_EDGNEEDKENQGDETQGQQPPQR_			0	0	1	P67809	P67809	P67809	YBX1	Nuclease-sensitive element-binding protein 1	MULTI-MSMS	OFL002394-LKJ-DPCs	877.043	3	876.706	2627.1	3.773	0.0033078	0.088099	7.7237e-05	3.861	0.003385	877.041	15.868	0.18264	15.868	15.774	15.956	1.7764e-15					70	27	4	0	0	0	0.006813	1	4668	27.408	13.677	1	681150
EDLQELNDR	9	Unmodified	_EDLQELNDR_			0	0	0	P02545	P02545	P02545	LMNA	Prelamin-A/C;Lamin-A/C	MULTI-MSMS	OFL002394-LKJ-DPCs	566.269	2	566.267	1130.52	2.4717	0.0013996	0.54037	0.00030599	3.012	0.0017056	566.268	32.327	0.30829	32.327	32.2	32.509	0					70	47	2	0	0	0	0.00034572	1	12896	76.827	30.698	1	163240
EDQGLEHLR	9	Unmodified	_EDQGLEHLR_			0	0	0	Q2TB90	Q2TB90	Q2TB90	HKDC1	Putative hexokinase HKDC1	MULTI-MSMS	OFL002394-LKJ-DPCs	548.774	2	548.773	1095.53	2.5377	0.0013926	0.15945	8.7503e-05	2.6972	0.0014801	548.773	22.874	0.28876	22.874	22.755	23.043	3.5527e-15					100	44	3	0	0	0	0.016242	1	8499	48.561	10.834	1	562300
EEAENTLQSFR	11	Unmodified	_EEAENTLQSFR_			0	0	0	P08670	P08670	P08670	VIM	Vimentin	MULTI-MSMS	OFL002394-LKJ-DPCs	662.314	2	662.312	1322.61	3.3058	0.0021895	-0.026086	-1.7277e-05	3.2797	0.0021722	662.312	47.414	0.52571	47.414	47.192	47.718	0					170	81	3	0	0	0	0.0024336	1	18152	70.056	25.679	1	413200
EELIAELQDCEGLIVR	16	Unmodified	_EELIAELQDCEGLIVR_			0	0	0	O43175	O43175	O43175	PHGDH	D-3-phosphoglycerate dehydrogenase	MULTI-MSMS	OFL002394-LKJ-DPCs	944.484	2	943.98	1885.95	3.8921	0.0036741	-0.72453	-0.00068394	3.1676	0.0029902	944.481	103.12	0.20155	103.12	102.97	103.17	1.4211e-14					74	28	3	0	0	0	1.5471e-37	1	39798	97.911	74.157	1	659180
EGDVLTLLESER	12	Unmodified	_EGDVLTLLESER_			0	0	0	P62857	P62857	P62857	RPS28	40S ribosomal protein S28	MULTI-MSMS	OFL002394-LKJ-DPCs	680.853	2	680.851	1359.69	3.3022	0.0022483	0.1354	9.219e-05	3.4376	0.0023405	680.851	99.16	0.45362	99.16	98.99	99.444	0					137	67	3	0	0	0	0.0041094	1	36440	61.593	33.385	1	347280
EGKAGQNLLEMMACDR	16	Unmodified	_EGKAGQNLLEMMACDR_			0	0	1	Q99666;O14715	Q99666	Q99666	RGPD5;RGPD8	RANBP2-like and GRIP domain-containing protein 5/6;RANBP2-like and GRIP domain-containing protein 8	MSMS	OFL002394-LKJ-DPCs	911.915	2	911.916	1821.82	NaN	NaN	NaN	NaN	NaN	NaN	NaN	108.08	1	108.08	107.58	108.58	0								0	0	0	0.017322	1	44767	42.809	22.606	1
EGLELPEDEEEK	12	Unmodified	_EGLELPEDEEEK_			0	0	0	P08238;Q58FF7;Q58FF6;Q58FG0;P07900	P08238;P07900	P08238	HSP90AB1;HSP90AB3P;HSP90AB4P;HSP90AA5P;HSP90AA1	Heat shock protein HSP 90-beta;Putative heat shock protein HSP 90-beta-3;Putative heat shock protein HSP 90-beta 4;Putative heat shock protein HSP 90-alpha A5;Heat shock protein HSP 90-alpha	MULTI-MSMS	OFL002394-LKJ-DPCs	708.824	2	708.822	1415.63	3.4381	0.002437	0.064509	4.5725e-05	3.5026	0.0024827	709.324	53.079	0.15991	53.079	52.984	53.144	-7.1054e-15					38	24	2	0	0	0	0.0046242	1	20073	60.102	39.232	1	251640
EGSVMGVTVSRLAMLSHCQALSQACNYSEGETIVNVLDFKK	41	Unmodified	_EGSVMGVTVSRLAMLSHCQALSQACNYSEGETIVNVLDFKK_			0	0	2	Q9P265	Q9P265	Q9P265	DIP2B	Disco-interacting protein 2 homolog B	MULTI-SECPEP	OFL002394-LKJ-DPCs	906.913	5	906.644	4528.19	3.7786	0.0034258	-3.4418	-0.0031205	0.33676	0.00030532	907.243	110.17	0.04435	110.17	110.14	110.19	1.4211e-14					7	5	2	0	0	0	0.00050166	1	46975	23.069	5.8776	1	192390
EITALAPSTMK	11	Oxidation (M)	_EITALAPSTM(Oxidation (M))K_	EITALAPSTM(1)K	EITALAPSTM(58)K	0	1	0	P60709;P63261;P68133;P62736;P63267;P68032	P60709;P68133	P60709	ACTB;ACTG1;ACTA1;ACTA2;ACTG2;ACTC1	Actin, cytoplasmic 1;Actin, cytoplasmic 1, N-terminally processed;Actin, cytoplasmic 2;Actin, cytoplasmic 2, N-terminally processed;Actin, alpha skeletal muscle;Actin, aortic smooth muscle;Actin, gamma-enteric smooth muscle;Actin, alpha cardiac muscle 1	MULTI-MSMS	OFL002394-LKJ-DPCs	589.313	2	589.31	1176.61	2.5782	0.0015194	0.30336	0.00017878	2.8816	0.0016981	589.311	39.423	0.6394	39.423	39.182	39.821	0					198	99	3	0	0	0	0.01726	1	15295	58.246	24.074	1	602690
EITALAPSTMK	11	Unmodified	_EITALAPSTMK_			0	0	0	P60709;P63261;P68133;P62736;P63267;P68032	P60709;P68133	P60709	ACTB;ACTG1;ACTA1;ACTA2;ACTG2;ACTC1	Actin, cytoplasmic 1;Actin, cytoplasmic 1, N-terminally processed;Actin, cytoplasmic 2;Actin, cytoplasmic 2, N-terminally processed;Actin, alpha skeletal muscle;Actin, aortic smooth muscle;Actin, gamma-enteric smooth muscle;Actin, alpha cardiac muscle 1	MULTI-MSMS	OFL002394-LKJ-DPCs	581.315	2	581.313	1160.61	2.6873	0.0015621	0.21104	0.00012268	2.8983	0.0016848	581.313	54.626	0.81404	54.626	54.358	55.172	0					267	126	3	0	0	0	0.013331	1	20580	54.539	31.111	1	948360
EKMTQIMFETFNTPAMYVAIQAVLSLYASGR	31	Unmodified	_EKMTQIMFETFNTPAMYVAIQAVLSLYASGR_			0	0	1	P60709;P63261	P60709	P60709	ACTB;ACTG1	Actin, cytoplasmic 1;Actin, cytoplasmic 1, N-terminally processed;Actin, cytoplasmic 2;Actin, cytoplasmic 2, N-terminally processed	MULTI-MSMS	OFL002394-LKJ-DPCs	1171.26	3	1170.92	3509.74	4.4153	0.00517	1.1656	0.0013648	5.5809	0.0065348	1171.26	119.72	0.029709	119.72	119.71	119.74	0					4	2	2	0	0	0	0.012383	1	57020	32.496	20.85	1	1632300
ELEEIVQPIISK	12	Unmodified	_ELEEIVQPIISK_			0	0	0	P11021	P11021	P11021	HSPA5	78 kDa glucose-regulated protein	MULTI-MSMS	OFL002394-LKJ-DPCs	699.4	2	699.398	1396.78	3.415	0.0023884	0.094651	6.6199e-05	3.5096	0.0024546	699.398	87.952	0.5672	87.952	87.672	88.239	-1.4211e-14					198	85	3	0	0	0	8.897e-184	1	31674	140.49	140.49	1	465660
ELISNASDALDK	12	Unmodified	_ELISNASDALDK_			0	0	0	P08238;P14625	P08238;P14625	P08238	HSP90AB1;HSP90B1	Heat shock protein HSP 90-beta;Endoplasmin	MULTI-MSMS	OFL002394-LKJ-DPCs	638.828	2	638.325	1274.64	3.1135	0.0019874	0.25816	0.00016479	3.3717	0.0021522	638.325	51.29	0.40394	51.29	51.082	51.486	0					120	62	3	0	0	0	2.5372e-38	1	19412	105.98	63.376	1	386300
EPADVSSSHLILDPPK	16	Unmodified	_EPADVSSSHLILDPPK_			0	0	0	P0C881;B2RC85	P0C881	P0C881	RSPH10B;RSPH10B2	Radial spoke head 10 homolog B;Radial spoke head 10 homolog B2	MULTI-MSMS	OFL002394-LKJ-DPCs	853.449	2	852.944	1703.87	3.6873	0.0031451	-0.12118	-0.00010336	3.5661	0.0030417	852.943	101.66	0.17443	101.66	101.57	101.74	-1.4211e-14					42	23	2	0	0	0	0.01683	1	38541	32.946	10.165	1	270420
EPLAEIR	7	Unmodified	_EPLAEIR_			0	0	0	Q9GZX3;Q9GZS9	Q9GZX3	Q9GZX3	CHST6;CHST5	Carbohydrate sulfotransferase 6;Carbohydrate sulfotransferase 5	MULTI-MSMS	OFL002394-LKJ-DPCs	827.465	1	827.462	826.455	3.4485	0.0028535	0.31821	0.00026331	3.7667	0.0031168	827.462	29.805	0.24896	29.805	29.661	29.91	0					53	38	2	0	0	0	0.013562	1	11809	41.302	0	1	207810
EQQIVIQSSGGLSK	14	Unmodified	_EQQIVIQSSGGLSK_			0	0	0	P38646	P38646	P38646	HSPA9	Stress-70 protein, mitochondrial	MULTI-MSMS	OFL002394-LKJ-DPCs	737.402	2	737.399	1472.78	3.4695	0.0025584	0.34127	0.00025165	3.8108	0.0028101	737.399	45.63	0.24924	45.63	45.457	45.706	-7.1054e-15					55	38	2	0	0	0	7.4906e-06	1	17477	69.815	29.967	1	243530
ETMQSLNDR	9	Unmodified	_ETMQSLNDR_			0	0	0	P05783;Q92764;CON__Q92764;CON__Q497I4	P05783	P05783	KRT18;KRT35	Keratin, type I cytoskeletal 18;Keratin, type I cuticular Ha5	MSMS	OFL002394-LKJ-DPCs	547.253	2	547.251	1092.49	NaN	NaN	NaN	NaN	NaN	NaN	NaN	23.394	1	23.394	22.894	23.894	0								0	0	0	0.013576	1	8851	58.815	24.007	1
EVASNSELVQSSR	13	Unmodified	_EVASNSELVQSSR_			0	0	0	P08779;CON__P08779	P08779	P08779	KRT16	Keratin, type I cytoskeletal 16	MULTI-MSMS	OFL002394-LKJ-DPCs	703.352	2	703.35	1404.68	3.1794	0.0022363	0.058839	4.1384e-05	3.2383	0.0022776	703.35	26.523	0.30104	26.523	26.385	26.686	0					119	46	3	0	0	0	3.4835e-21	1	10350	91.549	38.76	1	825120
EVFEDAAEIR	10	Unmodified	_EVFEDAAEIR_			0	0	0	P19338	P19338	P19338	NCL	Nucleolin	MULTI-MSMS	OFL002394-LKJ-DPCs	589.789	2	589.788	1177.56	2.7095	0.001598	0.48925	0.00028856	3.1988	0.0018866	589.788	55.98	0.43101	55.98	55.777	56.208	0					104	66	2	0	0	0	0.018753	1	21021	51.346	26.57	1	300200
FDDAVVQSDMK	11	Unmodified	_FDDAVVQSDMK_			0	0	0	P11142	P11142	P11142	HSPA8	Heat shock cognate 71 kDa protein	MSMS	OFL002394-LKJ-DPCs	627.79	2	627.787	1253.56	NaN	NaN	NaN	NaN	NaN	NaN	NaN	47.042	1	47.042	46.542	47.542	0								0	0	0	0.018574	1	18061	53.751	30.323	1
FEELNMDLFR	10	Unmodified	_FEELNMDLFR_			0	0	0	P11021	P11021	P11021	HSPA5	78 kDa glucose-regulated protein	MSMS	OFL002394-LKJ-DPCs	657.315	2	657.313	1312.61	NaN	NaN	NaN	NaN	NaN	NaN	NaN	101.32	1	101.32	100.82	101.82	0								0	0	0	0.012084	1	38211	65.224	36.826	1
FEELTNLIR	9	Unmodified	_FEELTNLIR_			0	0	0	Q99613;B5ME19	Q99613	Q99613	EIF3C;EIF3CL	Eukaryotic translation initiation factor 3 subunit C;Eukaryotic translation initiation factor 3 subunit C-like protein	MSMS	OFL002394-LKJ-DPCs	567.813	2	567.811	1133.61	NaN	NaN	NaN	NaN	NaN	NaN	NaN	89.92	1	89.92	89.42	90.42	0								0	0	0	0.012247	1	32346	58.596	3.226	1
FFDEESYSLLR	11	Unmodified	_FFDEESYSLLR_			0	0	0	P51571	P51571	P51571	SSR4	Translocon-associated protein subunit delta	MULTI-MSMS	OFL002394-LKJ-DPCs	703.338	2	703.335	1404.66	3.3864	0.0023818	-0.74961	-0.00052723	2.6368	0.0018545	703.335	93.902	0.10346	93.902	93.84	93.944	0					22	15	2	0	0	0	0.0098749	1	33690	45.598	11.066	1	122950
FIIPQIVK	8	Unmodified	_FIIPQIVK_			0	0	0	P07195	P07195	P07195	LDHB	L-lactate dehydrogenase B chain	MULTI-SECPEP	OFL002394-LKJ-DPCs	479.813	2	479.31	956.606	2.6227	0.0012571	-0.44408	-0.00021285	2.1786	0.0010442	479.31	96.821	0.46257	96.821	96.575	97.037	0					126	70	2	0	0	0	0.0016159	1	34931	47.067	12.259	1	491500
FKSFVILFVTPLLLLPLVILMPAK	24	Unmodified	_FKSFVILFVTPLLLLPLVILMPAK_			0	0	1	Q86YT5	Q86YT5	Q86YT5	SLC13A5	Solute carrier family 13 member 5	MULTI-SECPEP	OFL002394-LKJ-DPCs	678.43	4	678.928	2711.68	3.2471	0.0022045	0.14583	9.9009e-05	3.3929	0.0023035	679.43	114.11	0.18291	114.11	114.02	114.2	0					32	20	2	0	0	0	0.018603	1	51108	6.7232	2.6474	1	533150
FKSFVILFVTPLLLLPLVILMPAK	24	Unmodified	_FKSFVILFVTPLLLLPLVILMPAK_			0	0	1	Q86YT5	Q86YT5	Q86YT5	SLC13A5	Solute carrier family 13 member 5	MULTI-SECPEP	OFL002394-LKJ-DPCs	678.43	4	678.928	2711.68	3.2473	0.0022047	0.10348	7.0257e-05	3.3508	0.0022749	679.43	115.1	0.10584	115.1	115.05	115.15	1.4211e-14					29	12	4	0	0	0	0.018399	1	52191	9.3288	2.9862	1	304750
FLEQQNQVLQTK	12	Unmodified	_FLEQQNQVLQTK_			0	0	0	P04264;CON__P04264;CON__Q6IFZ6;Q7Z794;CON__Q9R0H5;CON__Q6NXH9;CON__Q7Z794;P35908;CON__P35908;CON__P35908v2;CON__ENSEMBL:ENSBTAP00000038253	P04264;P35908;CON__ENSEMBL:ENSBTAP00000038253	P04264	KRT1;KRT77;KRT2	Keratin, type II cytoskeletal 1;Keratin, type II cytoskeletal 1b;Keratin, type II cytoskeletal 2 epidermal	MULTI-MSMS	OFL002394-LKJ-DPCs	738.398	2	738.396	1474.78	3.4902	0.0025771	0.27467	0.00020282	3.7648	0.0027799	738.396	49.311	0.4046	49.311	49.082	49.486	0					158	62	3	0	0	0	0.0049798	1	18747	57.348	39.484	1	465850
FLGVAEQLHNEGFK	14	Unmodified	_FLGVAEQLHNEGFK_			0	0	0	P31327	P31327	P31327	CPS1	Carbamoyl-phosphate synthase [ammonia], mitochondrial	MULTI-MSMS	OFL002394-LKJ-DPCs	530.277	3	530.275	1587.8	2.8286	0.0014999	0.37235	0.00019745	3.201	0.0016974	530.276	73.509	0.40561	73.509	73.383	73.789	1.4211e-14					122	62	3	0	0	0	5.2624e-06	2	26899	68.277	32.6	1	279700
FLGVAEQLHNEGFK	14	Unmodified	_FLGVAEQLHNEGFK_			0	0	0	P31327	P31327	P31327	CPS1	Carbamoyl-phosphate synthase [ammonia], mitochondrial	MULTI-MSMS	OFL002394-LKJ-DPCs	794.913	2	794.91	1587.8	3.7251	0.0029611	0.1694	0.00013466	3.8945	0.0030957	794.91	73.564	0.30972	73.564	73.364	73.674	0					72	47	2	0	0	0	0.018709	1	26902	40.589	18.056	1	223130
FLQDYFDGNLK	11	Unmodified	_FLQDYFDGNLK_			0	0	0	P30101	P30101	P30101	PDIA3	Protein disulfide-isomerase A3	MULTI-SECPEP	OFL002394-LKJ-DPCs	680.335	2	680.333	1358.65	3.3554	0.0022828	0.37267	0.00025354	3.7281	0.0025363	680.333	90.174	0.46006	90.174	89.935	90.395	0					94	70	2	0	0	0	1.3366e-20	1	32406	64.841	42.99	1	203210
FNKDIEFMIGHK	12	Oxidation (M)	_FNKDIEFM(Oxidation (M))IGHK_	FNKDIEFM(1)IGHK	FNKDIEFM(45)IGHK	0	1	1	Q695T7	Q695T7	Q695T7	SLC6A19	Sodium-dependent neutral amino acid transporter B(0)AT1	MSMS	OFL002394-LKJ-DPCs	747.876	2	747.874	1493.73	NaN	NaN	NaN	NaN	NaN	NaN	NaN	35.985	1	35.985	35.485	36.485	0								0	0	0	0.010288	1	14240	45.368	26.762	1
FPGQLNADLR	10	Unmodified	_FPGQLNADLR_			0	0	0	P07437;Q13509;P04350;Q9BVA1;Q13885;Q9BUF5;Q3ZCM7;Q9H4B7;CON__ENSEMBL:ENSBTAP00000025008;A6NNZ2;P68371	P07437;P68371	P07437	TUBB;TUBB3;TUBB4A;TUBB2B;TUBB2A;TUBB6;TUBB8;TUBB1;TUBB4B	Tubulin beta chain;Tubulin beta-3 chain;Tubulin beta-4A chain;Tubulin beta-2B chain;Tubulin beta-2A chain;Tubulin beta-6 chain;Tubulin beta-8 chain;Tubulin beta-1 chain;Tubulin beta-8 chain-like protein LOC260334;Tubulin beta-4B chain	MULTI-MSMS	OFL002394-LKJ-DPCs	565.803	2	565.801	1129.59	2.7447	0.0015529	0.28947	0.00016378	3.0341	0.0017167	565.801	62.875	1.5626	62.875	62.262	63.825	0					333	242	2	0	0	0	5.7665e-05	3	23345	74.376	34.309	1	331750
FQLILTIVGTIAGIVILSMIIALIVTAR	28	Unmodified	_FQLILTIVGTIAGIVILSMIIALIVTAR_			0	0	0	Q9H3R2	Q9H3R2	Q9H3R2	MUC13	Mucin-13	MULTI-SECPEP	OFL002394-LKJ-DPCs	738.212	4	738.963	2951.82	3.3871	0.0025029	1.6389	0.0012111	5.0259	0.003714	739.467	114	0.28544	114	113.88	114.16	1.4211e-14					45	32	2	0	0	0	0.012576	1	51096	24.276	23.672	1	823260
FSNSSSSNEFSK	12	Unmodified	_FSNSSSSNEFSK_			0	0	0	Q5D862;CON__Q5D862	Q5D862	Q5D862	FLG2	Filaggrin-2	MULTI-MSMS	OFL002394-LKJ-DPCs	660.792	2	660.789	1319.56	3.131	0.002069	0.33841	0.00022362	3.4694	0.0022926	660.789	23.251	0.27348	23.251	23.114	23.388	0					121	41	4	0	0	0	1.9387e-28	1	8700	100.88	78.237	1	1627300
FSSSSGYGGGSSR	13	Unmodified	_FSSSSGYGGGSSR_			0	0	0	P35527;CON__P35527	P35527	P35527	KRT9	Keratin, type I cytoskeletal 9	MULTI-MSMS	OFL002394-LKJ-DPCs	618.27	2	618.268	1234.52	2.8361	0.0017535	0.48755	0.00030143	3.3237	0.0020549	618.268	18.949	0.21217	18.949	18.799	19.011	0					56	32	3	0	0	0	0.00083312	1	6415	56.359	35.659	1	138310
FVEGLPINDFSR	12	Unmodified	_FVEGLPINDFSR_			0	0	0	P40925	P40925	P40925	MDH1	Malate dehydrogenase, cytoplasmic	MULTI-MSMS	OFL002394-LKJ-DPCs	697.362	2	697.359	1392.7	3.3699	0.0023501	0.30821	0.00021493	3.6781	0.002565	697.359	94.405	0.5711	94.405	94.215	94.787	0					182	87	3	0	0	0	0.0081209	1	33890	46.406	18.198	1	435270
GADFLVTEVENGGSLGSK	18	Unmodified	_GADFLVTEVENGGSLGSK_			0	0	0	P14618	P14618	P14618	PKM	Pyruvate kinase PKM	MULTI-MSMS	OFL002394-LKJ-DPCs	890.946	2	890.442	1778.87	3.8305	0.0034108	0.34029	0.000303	4.1707	0.0037138	890.943	92.823	0.44732	92.823	92.623	93.071	0					143	68	3	0	0	0	0.011721	1	33222	32.734	14.003	1	282240
GALQNIIPASTGAAK	15	Unmodified	_GALQNIIPASTGAAK_			0	0	0	P04406	P04406	P04406	GAPDH	Glyceraldehyde-3-phosphate dehydrogenase	MULTI-MSMS	OFL002394-LKJ-DPCs	706.902	2	706.399	1410.78	3.5132	0.0024817	-0.23573	-0.00016652	3.2775	0.0023152	706.399	70.245	0.80496	70.245	69.861	70.666	0					300	126	3	0	0	0	0.00024035	1	25895	49.081	29.422	1	973830
GDLGIEIPAEK	11	Unmodified	_GDLGIEIPAEK_			0	0	0	P14618;P30613	P14618	P14618	PKM;PKLR	Pyruvate kinase PKM;Pyruvate kinase PKLR	MULTI-MSMS	OFL002394-LKJ-DPCs	571.31	2	571.309	1140.6	2.7724	0.0015839	0.098182	5.6092e-05	2.8706	0.00164	571.309	70.313	0.62541	70.313	70.085	70.711	-1.4211e-14					126	98	2	0	0	0	0.017171	1	25857	52.579	23.882	1	527900
GDTCEPCGR	9	Unmodified	_GDTCEPCGR_			0	0	0	Q15375	Q15375	Q15375	EPHA7	Ephrin type-A receptor 7	MULTI-SECPEP	OFL002394-LKJ-DPCs	1051.65	1	1051.39	1050.39	4.1097	0.0043209	1.1143	0.0011715	5.224	0.0054924	1051.39	111.01	0.023975	111.01	110.99	111.02	0					4	2	2	0	0	0	0.017929	1	47832	2.3517	2.3517	1	207130
GFGFGQGAGALVHSE	15	Unmodified	_GFGFGQGAGALVHSE_			0	0	0	P21291	P21291	P21291	CSRP1	Cysteine and glycine-rich protein 1	MULTI-MSMS	OFL002394-LKJ-DPCs	717.347	2	717.344	1432.67	3.5018	0.002512	0.19674	0.00014113	3.6986	0.0026531	717.344	80.491	0.34279	80.491	80.316	80.659	0					68	52	2	0	0	0	1.703e-05	1	29154	53.124	34.517	1	235130
GFGFVDFNSEEDAK	14	Unmodified	_GFGFVDFNSEEDAK_			0	0	0	P19338	P19338	P19338	NCL	Nucleolin	MULTI-MSMS	OFL002394-LKJ-DPCs	781.347	2	781.344	1560.67	3.5887	0.002804	0.47716	0.00037282	4.0658	0.0031768	781.344	90.689	0.66096	90.689	90.447	91.108	0					203	101	3	0	0	0	2.4013e-05	1	32682	67.08	46.209	1	285900
GFGFVTFDDHDPVDK	15	Unmodified	_GFGFVTFDDHDPVDK_			0	0	0	P22626	P22626	P22626	HNRNPA2B1	Heterogeneous nuclear ribonucleoproteins A2/B1	MULTI-MSMS	OFL002394-LKJ-DPCs	848.891	2	848.386	1694.76	3.7632	0.0031927	0.058075	4.927e-05	3.8213	0.0032419	848.386	87.833	0.38723	87.833	87.645	88.032	1.4211e-14					137	57	3	0	0	0	0.015306	1	31575	38.021	25.013	1	396610
GFGFVTFDDHDPVDK	15	Unmodified	_GFGFVTFDDHDPVDK_			0	0	0	P22626	P22626	P22626	HNRNPA2B1	Heterogeneous nuclear ribonucleoproteins A2/B1	MULTI-MSMS	OFL002394-LKJ-DPCs	565.928	3	565.926	1694.76	2.697	0.0015263	0.25338	0.0001434	2.9504	0.0016697	565.927	87.815	0.51178	87.815	87.579	88.09	0					205	76	3	0	0	0	8.6796e-08	1	31585	64.675	53.413	1	793210
GFSSGSAVVSGGSR	14	Unmodified	_GFSSGSAVVSGGSR_			0	0	0	P35908;CON__P35908;CON__P35908v2	P35908	P35908	KRT2	Keratin, type II cytoskeletal 2 epidermal	MULTI-MSMS	OFL002394-LKJ-DPCs	627.808	2	627.807	1253.6	2.7589	0.0017321	0.12619	7.922e-05	2.8851	0.0018113	627.807	29.444	0.37851	29.444	29.301	29.68	-3.5527e-15					168	58	4	0	0	0	0.001092	2	11758	52.693	36.359	1	1448000
GGMGSGGLATGIAGGLAGMGGIQNEK	26	Unmodified	_GGMGSGGLATGIAGGLAGMGGIQNEK_			0	0	0	P05783	P05783	P05783	KRT18	Keratin, type I cytoskeletal 18	MULTI-MSMS	OFL002394-LKJ-DPCs	1131.56	2	1131.05	2260.09	4.3581	0.0049293	-0.8736	-0.00098808	3.4845	0.0039412	1131.56	97.285	0.1414	97.285	97.208	97.349	-1.4211e-14					36	21	3	0	0	0	0.0012806	1	35251	40.493	20.739	1	255860
GHFEAFGTLTDCVVVVNPQTK	21	Unmodified	_GHFEAFGTLTDCVVVVNPQTK_			0	0	0	Q13151	Q13151	Q13151	HNRNPA0	Heterogeneous nuclear ribonucleoprotein A0	MULTI-MSMS	OFL002394-LKJ-DPCs	774.392	3	773.719	2318.14	3.5526	0.0027487	0.20267	0.00015681	3.7553	0.0029055	774.054	93.77	0.17481	93.77	93.704	93.879	0					33	26	2	0	0	0	0.009502	1	33629	28.813	6.6901	1	189000
GHVFEESQVAGTPMFVVK	18	Oxidation (M)	_GHVFEESQVAGTPM(Oxidation (M))FVVK_	GHVFEESQVAGTPM(1)FVVK	GHVFEESQVAGTPM(84)FVVK	0	1	0	P13639	P13639	P13639	EEF2	Elongation factor 2	MULTI-MSMS	OFL002394-LKJ-DPCs	660.331	3	659.996	1976.97	3.3874	0.0022357	-0.063638	-4.2001e-05	3.3238	0.0021937	660.33	69.642	0.25776	69.642	69.532	69.79	0					60	39	2	0	0	0	1.8002e-30	1	25697	83.751	60.116	1	180490
GSGGGSSGGSIGGR	14	Unmodified	_GSGGGSSGGSIGGR_			0	0	0	P04264;CON__P04264	P04264	P04264	KRT1	Keratin, type II cytoskeletal 1	MULTI-MSMS	OFL002394-LKJ-DPCs	546.756	2	546.755	1091.5	2.6854	0.0014682	-0.13267	-7.2539e-05	2.5527	0.0013957	546.755	14.682	0.17503	14.682	14.601	14.776	0					53	24	3	0	0	0	1.3434e-72	1	3986	113.38	97.176	1	1047400
GSSSGGGYSSGSSSYGSGGR	20	Unmodified	_GSSSGGGYSSGSSSYGSGGR_			0	0	0	P35908;CON__P35908;CON__P35908v2	P35908	P35908	KRT2	Keratin, type II cytoskeletal 2 epidermal	MULTI-MSMS	OFL002394-LKJ-DPCs	870.861	2	870.856	1739.7	3.7264	0.0032452	0.62004	0.00053997	4.3464	0.0037851	870.857	17.644	0.15716	17.644	17.573	17.73	0					40	23	2	0	0	0	2.1565e-20	1	5670	67.93	52.301	1	380200
GVFVVAAKR	9	Unmodified	_GVFVVAAKR_			0	0	1	P42765	P42765	P42765	ACAA2	3-ketoacyl-CoA thiolase, mitochondrial	MULTI-SECPEP	OFL002394-LKJ-DPCs	946.25	1	946.583	945.576	3.871	0.0036643	1.08	0.0010223	4.951	0.0046866	946.582	111.75	0.08223	111.75	111.72	111.8	0					12	10	2	0	0	0	0.016178	1	48621	23.523	0	1	539610
GVVDSDDLPLNVSR	14	Unmodified	_GVVDSDDLPLNVSR_			0	0	0	P14625	P14625	P14625	HSP90B1	Endoplasmin	MULTI-MSMS	OFL002394-LKJ-DPCs	743.885	2	743.381	1484.75	3.5994	0.0026757	0.51311	0.00038144	4.1125	0.0030571	743.381	74.534	0.43576	74.534	74.268	74.704	0					118	67	2	0	0	0	0.0021185	1	27313	45.879	23.35	1	234840
GYLGPEQLPDCLK	13	Unmodified	_GYLGPEQLPDCLK_			0	0	0	P40926	P40926	P40926	MDH2	Malate dehydrogenase, mitochondrial	MULTI-MSMS	OFL002394-LKJ-DPCs	745.374	2	745.371	1488.73	3.5638	0.0026563	0.53885	0.00040164	4.1026	0.003058	745.372	81.061	0.21399	81.061	80.911	81.125	0					41	32	2	0	0	0	0.013645	1	29379	43.419	15.798	1	135790
GYSFTTTAER	10	Unmodified	_GYSFTTTAER_			0	0	0	P60709;P63261	P60709	P60709	ACTB;ACTG1	Actin, cytoplasmic 1;Actin, cytoplasmic 1, N-terminally processed;Actin, cytoplasmic 2;Actin, cytoplasmic 2, N-terminally processed	MULTI-MSMS	OFL002394-LKJ-DPCs	566.768	2	566.767	1131.52	2.5666	0.0014547	0.0049576	2.8098e-06	2.5716	0.0014575	566.767	38.388	0.44879	38.388	38.192	38.641	0					141	71	3	0	0	0	1.4816e-22	1	15049	101.72	101.72	1	965550
HALIIYDDLSK	11	Unmodified	_HALIIYDDLSK_			0	0	0	P25705	P25705	P25705	ATP5A1	ATP synthase subunit alpha, mitochondrial	MULTI-SECPEP	OFL002394-LKJ-DPCs	644.353	2	644.351	1286.69	3.2343	0.0020841	-0.1158	-7.4615e-05	3.1185	0.0020094	644.852	65.966	0.15414	65.966	65.895	66.05	0					30	23	2	0	0	0	0.0005151	1	24428	47.198	19.944	1	129360
HDIAFVEFDNEVQAGAAR	18	Unmodified	_HDIAFVEFDNEVQAGAAR_			0	0	0	P09012	P09012	P09012	SNRPA	U1 small nuclear ribonucleoprotein A	MULTI-MSMS	OFL002394-LKJ-DPCs	663.99	3	663.654	1987.94	3.3688	0.0022357	-0.028963	-1.9221e-05	3.3398	0.0022165	663.988	82.615	0.18671	82.615	82.496	82.682	0					39	28	2	0	0	0	0.0048287	1	29910	32.366	18.711	1	239110
HELIEFR	7	Unmodified	_HELIEFR_			0	0	0	Q00610	Q00610	Q00610	CLTC	Clathrin heavy chain 1	MSMS	OFL002394-LKJ-DPCs	472.255	2	472.253	942.492	NaN	NaN	NaN	NaN	NaN	NaN	NaN	49.195	1	49.195	48.695	49.695	0								0	0	0	0.0029946	1	18762	68.422	34.683	1
HGEVCPAGWKPGSDTIKPDVQK	22	Unmodified	_HGEVCPAGWKPGSDTIKPDVQK_			0	0	2	Q06830	Q06830	Q06830	PRDX1	Peroxiredoxin-1	MULTI-MSMS	OFL002394-LKJ-DPCs	602.806	4	602.302	2405.18	2.7224	0.0016397	0.15084	9.0851e-05	2.8732	0.0017306	602.804	41.393	0.2823	41.393	41.302	41.584	0					93	43	3	0	0	0	2.0849e-06	2	16126	42.529	42.529	1	317240
HGSVALYDIR	10	Unmodified	_HGSVALYDIR_			0	0	0	Q9Y4E6	Q9Y4E6	Q9Y4E6	WDR7	WD repeat-containing protein 7	MULTI-SECPEP	OFL002394-LKJ-DPCs	565.816	2	565.801	1129.59	2.7558	0.0015592	0.60492	0.00034227	3.3607	0.0019015	565.801	65.351	0.057331	65.351	65.33	65.387	0					11	8	2	0	0	0	0.0034437	1	24239	41.029	2.9428	1	83068
HHSTCEARYEAVSPERLELER	21	Unmodified	_HHSTCEARYEAVSPERLELER_			0	0	2	Q92585	Q92585	Q92585	MAML1	Mastermind-like protein 1	MULTI-MSMS	OFL002394-LKJ-DPCs	1285.62	2	1285.11	2568.21	4.6374	0.0059595	-0.083883	-0.0001078	4.5535	0.0058517	1285.62	119.67	0.030689	119.67	119.65	119.68	0					6	2	3	0	0	0	0.012071	1	56958	29.324	11.523	1	2019100
HKVLSDYLR	9	Unmodified	_HKVLSDYLR_			0	0	1	Q8TCT1	Q8TCT1	Q8TCT1	PHOSPHO1	Phosphoethanolamine/phosphocholine phosphatase	MSMS	OFL002394-LKJ-DPCs	565.818	2	565.819	1129.62	NaN	NaN	NaN	NaN	NaN	NaN	NaN	69.227	1	69.227	68.727	69.727	0								0	0	0	0.0080048	1	25533	52.482	28.327	1
HLEINPDHPIVETLR	15	Unmodified	_HLEINPDHPIVETLR_			0	0	0	P08238	P08238	P08238	HSP90AB1	Heat shock protein HSP 90-beta	MSMS	OFL002394-LKJ-DPCs	891.983	2	891.978	1781.94	NaN	NaN	NaN	NaN	NaN	NaN	NaN	64.844	1	64.844	64.344	65.344	0								0	0	0	0.00018081	1	24122	59.542	35.555	1
HLEINPDHSIIETLR	15	Unmodified	_HLEINPDHSIIETLR_			0	0	0	P07900	P07900	P07900	HSP90AA1	Heat shock protein HSP 90-alpha	MULTI-MSMS	OFL002394-LKJ-DPCs	893.98	2	893.976	1785.94	3.9548	0.0035355	0.37873	0.00033858	4.3336	0.0038741	894.478	73.842	0.27522	73.842	73.654	73.929	0					54	42	2	0	0	0	0.0056672	1	27012	43.628	22.62	1	262390
HLNEIDLFHCIDPNDSK	17	Unmodified	_HLNEIDLFHCIDPNDSK_			0	0	0	Q15185	Q15185	Q15185	PTGES3	Prostaglandin E synthase 3	MULTI-MSMS	OFL002394-LKJ-DPCs	689.996	3	689.658	2065.95	3.4134	0.0023541	0.10893	7.5126e-05	3.5223	0.0024292	689.993	84.465	0.38206	84.465	84.207	84.589	1.4211e-14					126	58	3	0	0	0	6.3549e-12	1	30456	60.489	49.628	1	361800
HLPTLDHPIIPADYVAIK	18	Unmodified	_HLPTLDHPIIPADYVAIK_			0	0	0	P31327	P31327	P31327	CPS1	Carbamoyl-phosphate synthase [ammonia], mitochondrial	MULTI-MSMS	OFL002394-LKJ-DPCs	672.381	3	671.71	2012.11	3.315	0.0022267	0.39013	0.00026205	3.7051	0.0024887	671.711	93.625	0.33619	93.625	93.42	93.756	0					105	51	4	0	0	0	0.0002184	2	33597	42.338	25.458	1	302290
HLSVNDLPVGR	11	Unmodified	_HLSVNDLPVGR_			0	0	0	P30048	P30048	P30048	PRDX3	Thioredoxin-dependent peroxide reductase, mitochondrial	MSMS	OFL002394-LKJ-DPCs	603.835	2	603.833	1205.65	NaN	NaN	NaN	NaN	NaN	NaN	NaN	52.149	1	52.149	51.649	52.649	0								0	0	0	0.0031823	1	19774	66.692	31.397	1
HNDDEQYAWESSAGGSFTVR	20	Unmodified	_HNDDEQYAWESSAGGSFTVR_			0	0	0	P08238;Q14568;P07900	P08238;P07900	P08238	HSP90AB1;HSP90AA2P;HSP90AA1	Heat shock protein HSP 90-beta;Heat shock protein HSP 90-alpha A2;Heat shock protein HSP 90-alpha	MULTI-MSMS	OFL002394-LKJ-DPCs	753.33	3	752.658	2254.95	3.6132	0.0027195	0.35668	0.00026846	3.9698	0.0029879	752.658	68.563	0.50918	68.563	68.348	68.857	0					168	78	3	0	0	0	3.575e-18	2	25374	62.739	54.637	1	370140
HNQLPLVIEFTEQTAPK	17	Unmodified	_HNQLPLVIEFTEQTAPK_			0	0	0	P07237	P07237	P07237	P4HB	Protein disulfide-isomerase	MULTI-MSMS	OFL002394-LKJ-DPCs	656.023	3	655.686	1964.04	3.2054	0.0021017	0.22841	0.00014977	3.4338	0.0022515	656.021	98.44	0.31946	98.44	98.299	98.618	0					84	48	2	0	0	0	2.3125e-09	1	35971	52.862	52.862	1	217100
HPGSFDVVHVK	11	Unmodified	_HPGSFDVVHVK_			0	0	0	P62701;P22090	P62701	P62701	RPS4X;RPS4Y1	40S ribosomal protein S4, X isoform;40S ribosomal protein S4, Y isoform 1	MULTI-MSMS	OFL002394-LKJ-DPCs	407.885	3	407.884	1220.63	2.3632	0.00096389	-0.33741	-0.00013762	2.0257	0.00082627	407.884	34.213	0.30428	34.213	33.931	34.235	0					74	47	2	0	0	0	0.0055682	1	13574	46.844	8.2765	1	459410
IAELLSPGSVDPLTR	15	Unmodified	_IAELLSPGSVDPLTR_			0	0	0	P35237	P35237	P35237	SERPINB6	Serpin B6	MULTI-SECPEP	OFL002394-LKJ-DPCs	784.826	2	784.438	1566.86	3.5586	0.0027915	0.15387	0.0001207	3.7125	0.0029122	784.438	96.6	0.13594	96.6	96.536	96.672	0					33	20	2	0	0	0	0.0061586	1	34869	38.875	25.447	1	139800
IATENGAPMPLGK	13	Oxidation (M)	_IATENGAPM(Oxidation (M))PLGK_	IATENGAPM(1)PLGK	IATENGAPM(44)PLGK	0	1	0	Q8N4V2	Q8N4V2	Q8N4V2	SVOP	Synaptic vesicle 2-related protein	MSMS	OFL002394-LKJ-DPCs	657.839	2	657.84	1313.66	NaN	NaN	NaN	NaN	NaN	NaN	NaN	39.565	1	39.565	39.065	40.065	0								0	0	0	0.0089198	1	15392	43.512	6.3209	1
IAVAAQNCYK	10	Unmodified	_IAVAAQNCYK_			0	0	0	P60174	P60174	P60174	TPI1	Triosephosphate isomerase	MSMS	OFL002394-LKJ-DPCs	569.291	2	569.29	1136.56	NaN	NaN	NaN	NaN	NaN	NaN	NaN	27.23	1	27.23	26.73	27.73	0								0	0	0	0.01599	1	10744	54.549	24.295	1
IDSLSAQLSQLQK	13	Unmodified	_IDSLSAQLSQLQK_			0	0	0	P02545	P02545	P02545	LMNA	Prelamin-A/C;Lamin-A/C	MSMS	OFL002394-LKJ-DPCs	715.899	2	715.896	1429.78	NaN	NaN	NaN	NaN	NaN	NaN	NaN	77.251	1	77.251	76.751	77.751	0								0	0	0	5.2839e-08	1	28184	76.332	44.901	1
IEEVPELPLVVEDK	14	Unmodified	_IEEVPELPLVVEDK_			0	0	0	P36578	P36578	P36578	RPL4	60S ribosomal protein L4	MULTI-SECPEP	OFL002394-LKJ-DPCs	804.505	2	804.94	1607.87	3.5838	0.0028847	0.026929	2.1676e-05	3.6107	0.0029064	805.442	100.32	0.33194	100.32	100.13	100.46	0					78	49	2	0	0	0	1.4697e-05	1	37346	50.786	26.935	1	314320
IEIESFYEGEDFSETLTR	18	Unmodified	_IEIESFYEGEDFSETLTR_			0	0	0	P11021	P11021	P11021	HSPA5	78 kDa glucose-regulated protein	MULTI-MSMS	OFL002394-LKJ-DPCs	1083	2	1083	2163.98	4.2138	0.0045635	-0.39525	-0.00042805	3.8185	0.0041355	1083	101.39	0.14187	101.39	101.33	101.48	0					27	18	2	0	0	0	0.011177	1	38287	34.05	14.472	1	240090
IEISELNR	8	Unmodified	_IEISELNR_			0	0	0	P04264;CON__P04264;P35908;CON__P35908;CON__P35908v2	P04264;P35908	P04264	KRT1;KRT2	Keratin, type II cytoskeletal 1;Keratin, type II cytoskeletal 2 epidermal	MULTI-MSMS	OFL002394-LKJ-DPCs	487.27	2	487.269	972.524	2.6732	0.0013026	-0.35714	-0.00017402	2.3161	0.0011285	487.269	48.71	0.53903	48.71	48.569	49.108	-7.1054e-15					185	85	3	0	0	0	4.0368e-48	1	18579	111.82	16.285	1	2318300
IFGVTTLDIVR	11	Unmodified	_IFGVTTLDIVR_			0	0	0	P40926	P40926	P40926	MDH2	Malate dehydrogenase, mitochondrial	MULTI-MSMS	OFL002394-LKJ-DPCs	617.365	2	617.364	1232.71	2.8517	0.0017605	-0.23609	-0.00014576	2.6156	0.0016148	617.364	101.46	0.27462	101.46	101.33	101.61	-1.4211e-14					65	37	2	0	0	0	0.015636	1	38257	44.203	6.7276	1	215460
IFYPETTDIYDR	12	Unmodified	_IFYPETTDIYDR_			0	0	0	P46940	P46940	P46940	IQGAP1	Ras GTPase-activating-like protein IQGAP1	MSMS	OFL002394-LKJ-DPCs	766.87	2	766.867	1531.72	NaN	NaN	NaN	NaN	NaN	NaN	NaN	77.102	1	77.102	76.602	77.602	0								0	0	0	0.00090999	1	28133	67.563	40.965	1
IGEHTPSALAIMENANVLAR	20	Unmodified	_IGEHTPSALAIMENANVLAR_			0	0	0	P04075	P04075	P04075	ALDOA	Fructose-bisphosphate aldolase A	MULTI-MSMS	OFL002394-LKJ-DPCs	703.374	3	703.037	2106.09	3.3551	0.0023587	-0.021125	-1.4851e-05	3.3339	0.0023439	703.037	98.915	0.25011	98.915	98.775	99.025	-1.4211e-14					94	37	3	0	0	0	7.606e-26	1	36276	74.732	50.689	1	515880
IGLASALQPR	10	Unmodified	_IGLASALQPR_			0	0	0	Q99102	Q99102	Q99102	MUC4	Mucin-4;Mucin-4 alpha chain;Mucin-4 beta chain	MULTI-MSMS	OFL002394-LKJ-DPCs	513.31	2	513.309	1024.6	2.7396	0.0014063	0.21925	0.00011254	2.9589	0.0015188	513.309	53.803	0.58777	53.803	53.522	54.11	0					218	91	3	0	0	0	0.017866	1	20406	47.082	7.4596	1	952620
IHFPLATYAPVISAEK	16	Unmodified	_IHFPLATYAPVISAEK_			0	0	0	P68363;Q71U36;Q9BQE3;P68366;Q13748;Q6PEY2	P68363	P68363	TUBA1B;TUBA1A;TUBA1C;TUBA4A;TUBA3C;TUBA3E	Tubulin alpha-1B chain;Tubulin alpha-1A chain;Tubulin alpha-1C chain;Tubulin alpha-4A chain;Tubulin alpha-3C/D chain;Tubulin alpha-3E chain	MULTI-MSMS	OFL002394-LKJ-DPCs	586.327	3	586.326	1755.96	2.6119	0.0015314	0.1488	8.7244e-05	2.7607	0.0016187	586.326	97.262	0.78728	97.262	96.769	97.556	0					254	120	4	0	0	0	1.0966e-07	2	35369	57.53	44.975	1	946340
IHFPLATYAPVISAEK	16	Unmodified	_IHFPLATYAPVISAEK_			0	0	0	P68363;Q71U36;Q9BQE3;P68366;Q13748;Q6PEY2	P68363	P68363	TUBA1B;TUBA1A;TUBA1C;TUBA4A;TUBA3C;TUBA3E	Tubulin alpha-1B chain;Tubulin alpha-1A chain;Tubulin alpha-1C chain;Tubulin alpha-4A chain;Tubulin alpha-3C/D chain;Tubulin alpha-3E chain	MULTI-MSMS	OFL002394-LKJ-DPCs	879.49	2	878.985	1755.96	3.7767	0.0033197	0.0086936	7.6416e-06	3.7854	0.0033273	879.487	97.232	0.58435	97.232	96.925	97.509	0					210	89	3	0	0	0	8.3682e-09	1	35301	67.385	23.615	1	453640
IIDVVYNASNNELVR	15	Unmodified	_IIDVVYNASNNELVR_			0	0	0	P62241	P62241	P62241	RPS8	40S ribosomal protein S8	MSMS	OFL002394-LKJ-DPCs	859.961	2	859.957	1717.9	NaN	NaN	NaN	NaN	NaN	NaN	NaN	81.918	1	81.918	81.418	82.418	0								0	0	0	9.4451e-06	1	29678	65.395	30.7	1
IIEVVDAIMTTAQSHQR	17	Unmodified	_IIEVVDAIMTTAQSHQR_			0	0	0	Q01813	Q01813	Q01813	PFKP	ATP-dependent 6-phosphofructokinase, platelet type	MSMS	OFL002394-LKJ-DPCs	638.005	3	638.003	1910.99	NaN	NaN	NaN	NaN	NaN	NaN	NaN	99.621	1	99.621	99.121	100.12	0								0	0	0	4.3838e-08	1	36841	58.658	32.223	1
IINEPTAAAIAYGLDK	16	Unmodified	_IINEPTAAAIAYGLDK_			0	0	0	P11142;P54652;P34931;P11021	P11142;P11021	P11142	HSPA8;HSPA2;HSPA1L;HSPA5	Heat shock cognate 71 kDa protein;Heat shock-related 70 kDa protein 2;Heat shock 70 kDa protein 1-like;78 kDa glucose-regulated protein	MULTI-MSMS	OFL002394-LKJ-DPCs	554.306	3	553.97	1658.89	2.6879	0.001489	0.86107	0.00047701	3.549	0.001966	554.305	91.626	0.23996	91.626	91.561	91.801	0					46	36	2	0	0	0	0.0073684	1	32893	32.191	13.116	1	174960
IIPGFMCQGGDFTR	14	Oxidation (M)	_IIPGFM(Oxidation (M))CQGGDFTR_	IIPGFM(1)CQGGDFTR	IIPGFM(60)CQGGDFTR	0	1	0	P62937;F5H284;Q9Y536;P0DN26;A0A0B4J2A2;A0A075B759	P62937	P62937	PPIA;PPIAL4D;PPIAL4A;PPIAL4C;PPIAL4E	Peptidyl-prolyl cis-trans isomerase A;Peptidyl-prolyl cis-trans isomerase A, N-terminally processed;Peptidyl-prolyl cis-trans isomerase A-like 4D;Peptidyl-prolyl cis-trans isomerase A-like 4A/B/C;Peptidyl-prolyl cis-trans isomerase	MULTI-MSMS	OFL002394-LKJ-DPCs	807.877	2	807.874	1613.73	3.7585	0.0030364	-0.039937	-3.2264e-05	3.7186	0.0030042	807.874	73.348	0.60627	73.348	73.08	73.686	0					272	93	4	0	0	0	0.0001366	1	26890	60.255	39.385	1	524720
IIPGFMCQGGDFTR	14	Unmodified	_IIPGFMCQGGDFTR_			0	0	0	P62937;F5H284;Q9Y536;P0DN26;A0A0B4J2A2;A0A075B759	P62937	P62937	PPIA;PPIAL4D;PPIAL4A;PPIAL4C;PPIAL4E	Peptidyl-prolyl cis-trans isomerase A;Peptidyl-prolyl cis-trans isomerase A, N-terminally processed;Peptidyl-prolyl cis-trans isomerase A-like 4D;Peptidyl-prolyl cis-trans isomerase A-like 4A/B/C;Peptidyl-prolyl cis-trans isomerase	MULTI-MSMS	OFL002394-LKJ-DPCs	800.381	2	799.876	1597.74	3.6444	0.002915	-0.20621	-0.00016494	3.4381	0.0027501	799.876	88.711	0.13687	88.711	88.609	88.746	0					45	20	3	0	0	0	0.00030433	1	31944	54.7	54.7	1	265430
IIPGFMCQGGDFTR	14	Unmodified	_IIPGFMCQGGDFTR_			0	0	0	P62937;F5H284;Q9Y536;P0DN26;A0A0B4J2A2;A0A075B759	P62937	P62937	PPIA;PPIAL4D;PPIAL4A;PPIAL4C;PPIAL4E	Peptidyl-prolyl cis-trans isomerase A;Peptidyl-prolyl cis-trans isomerase A, N-terminally processed;Peptidyl-prolyl cis-trans isomerase A-like 4D;Peptidyl-prolyl cis-trans isomerase A-like 4A/B/C;Peptidyl-prolyl cis-trans isomerase	MULTI-MSMS	OFL002394-LKJ-DPCs	799.879	2	799.876	1597.74	3.6419	0.0029131	-0.0026256	-2.1002e-06	3.6393	0.002911	799.877	89.221	1.1826	89.221	88.727	89.909	0					554	182	4	0	0	0	5.1052e-28	2	32042	95.618	70.401	1	1258400
IITLTGPTNAIFK	13	Unmodified	_IITLTGPTNAIFK_			0	0	0	Q15365	Q15365	Q15365	PCBP1	Poly(rC)-binding protein 1	MULTI-MSMS	OFL002394-LKJ-DPCs	694.914	2	694.911	1387.81	3.3422	0.0023225	-0.043462	-3.0203e-05	3.2987	0.0022923	694.911	97.889	0.22805	97.889	97.77	97.998	-1.4211e-14					52	34	2	0	0	0	0.0062863	1	35613	51.092	23.977	1	112750
IKEWYEK	7	Unmodified	_IKEWYEK_			0	0	1	P13645;CON__P13645;CON__P02535-1	P13645	P13645	KRT10	Keratin, type I cytoskeletal 10	MULTI-MSMS	OFL002394-LKJ-DPCs	498.264	2	498.263	994.512	2.4391	0.0012153	0.11276	5.6184e-05	2.5519	0.0012715	498.263	29.386	0.36635	29.386	29.23	29.597	0					130	56	3	0	0	0	2.6908e-57	1	11661	117.16	117.16	1	712640
IKLKPLDK	8	Unmodified	_IKLKPLDK_			0	0	2	Q96MC5	Q96MC5	Q96MC5	C16orf45	Uncharacterized protein C16orf45	MSMS	OFL002394-LKJ-DPCs	477.824	2	477.821	953.627	NaN	NaN	NaN	NaN	NaN	NaN	NaN	106.23	1	106.23	105.73	106.73	0								0	0	0	0.016952	1	42940	45.718	17.509	1
ILATPPQEDAPSVDIANIR	19	Unmodified	_ILATPPQEDAPSVDIANIR_			0	0	0	P29401	P29401	P29401	TKT	Transketolase	MULTI-MSMS	OFL002394-LKJ-DPCs	1011.04	2	1010.54	2019.06	4.1366	0.0041802	-0.53016	-0.00053575	3.6064	0.0036445	1011.04	88.518	0.10435	88.518	88.453	88.557	0					19	15	2	0	0	0	3.0211e-12	1	31884	61.03	45.596	1	224750
ILDSVGIEADDDR	13	Unmodified	_ILDSVGIEADDDR_			0	0	0	P05387	P05387	P05387	RPLP2	60S acidic ribosomal protein P2	MULTI-SECPEP	OFL002394-LKJ-DPCs	709.849	2	709.344	1416.67	3.4568	0.002452	0.034091	2.4182e-05	3.4908	0.0024762	709.344	56.966	0.21235	56.966	56.863	57.075	0					43	32	2	0	0	0	5.9683e-05	1	21371	50.353	24.415	1	174610
ILTFDQLALDSPK	13	Unmodified	_ILTFDQLALDSPK_			0	0	0	Q07020	Q07020	Q07020	RPL18	60S ribosomal protein L18	MULTI-MSMS	OFL002394-LKJ-DPCs	730.905	2	730.903	1459.79	3.4158	0.0024966	-0.11515	-8.4163e-05	3.3006	0.0024124	730.903	99.666	0.39708	99.666	99.5	99.897	0					146	58	3	0	0	0	3.2586e-21	1	36826	91.701	56.523	1	619570
IMFTADMR	8	Unmodified	_IMFTADMR_			0	0	0	Q96M94	Q96M94	Q96M94	KLHL15	Kelch-like protein 15	MSMS	OFL002394-LKJ-DPCs	492.739	2	492.736	983.457	NaN	NaN	NaN	NaN	NaN	NaN	NaN	86.88	1	86.88	86.38	87.38	0								0	0	0	1.2347e-05	1	31322	80.229	8.0907	1
IMNTFSVVPSPK	12	Unmodified	_IMNTFSVVPSPK_			0	0	0	P07437;Q13509;P04350;P68371	P07437;P68371	P07437	TUBB;TUBB3;TUBB4A;TUBB4B	Tubulin beta chain;Tubulin beta-3 chain;Tubulin beta-4A chain;Tubulin beta-4B chain	MULTI-SECPEP	OFL002394-LKJ-DPCs	660.859	2	660.355	1318.7	3.376	0.0022293	0.24875	0.00016426	3.6247	0.0023936	660.355	77.415	0.33631	77.415	77.324	77.66	0					69	51	2	0	0	0	3.9971e-15	1	28222	60.518	31.942	1	161500
INVYYNEATGGK	12	Unmodified	_INVYYNEATGGK_			0	0	0	P68371	P68371	P68371	TUBB4B	Tubulin beta-4B chain	MSMS	OFL002394-LKJ-DPCs	664.831	2	664.828	1327.64	NaN	NaN	NaN	NaN	NaN	NaN	NaN	42.403	1	42.403	41.903	42.903	0								0	0	0	0.017534	1	16465	60.398	27.135	1
IQDWYDKK	8	Unmodified	_IQDWYDKK_			0	0	1	P35527;CON__P35527	P35527	P35527	KRT9	Keratin, type I cytoskeletal 9	MULTI-MSMS	OFL002394-LKJ-DPCs	548.279	2	548.277	1094.54	2.4444	0.0013402	-0.023793	-1.3045e-05	2.4206	0.0013271	548.277	29.208	0.23088	29.208	29.096	29.327	0					58	35	2	0	0	0	0.0046211	1	11568	67.981	20.914	1	344920
IQEIIEQLDVTTSEYEK	17	Unmodified	_IQEIIEQLDVTTSEYEK_			0	0	0	P10809	P10809	P10809	HSPD1	60 kDa heat shock protein, mitochondrial	MULTI-MSMS	OFL002394-LKJ-DPCs	1020.02	2	1019.51	2037.02	4.1075	0.0041876	-0.57385	-0.00058505	3.5336	0.0036026	1020.52	96.758	0.22701	96.758	96.652	96.879	0					70	34	3	0	0	0	2.0117e-33	1	34976	85.457	64.504	1	255080
IQLVEEELDR	10	Unmodified	_IQLVEEELDR_			0	0	0	P07951;P09493;P06753;P67936;CON__Q3SX28	P07951	P07951	TPM2;TPM1;TPM3;TPM4	Tropomyosin beta chain;Tropomyosin alpha-1 chain;Tropomyosin alpha-3 chain;Tropomyosin alpha-4 chain	MULTI-MSMS	OFL002394-LKJ-DPCs	622.332	2	622.33	1242.65	3.0474	0.0018965	0.041401	2.5765e-05	3.0888	0.0019223	622.33	66.948	0.70001	66.948	66.604	67.304	0					209	109	3	0	0	0	2.0404e-05	1	24739	82.287	42.285	1	381230
ISGLIYEETR	10	Unmodified	_ISGLIYEETR_			0	0	0	P62805	P62805	P62805	HIST1H4A	Histone H4	MULTI-MSMS	OFL002394-LKJ-DPCs	590.816	2	590.814	1179.61	2.7292	0.0016124	0.33237	0.00019637	3.0616	0.0018088	590.814	57.884	0.72685	57.884	57.491	58.218	7.1054e-15					249	108	4	0	0	0	1.1103e-05	1	21632	76.1	39.766	1	738020
ISSIQSIVPALEIANAHR	18	Unmodified	_ISSIQSIVPALEIANAHR_			0	0	0	P10809	P10809	P10809	HSPD1	60 kDa heat shock protein, mitochondrial	MULTI-MSMS	OFL002394-LKJ-DPCs	640.364	3	640.362	1918.06	3.0617	0.0019606	-0.10394	-6.6558e-05	2.9578	0.0018941	640.362	99.986	0.39363	99.986	99.762	100.16	-1.4211e-14					93	58	2	0	0	0	9.4243e-16	1	36997	71.781	62.044	1	718330
ISSVLAGGSCR	11	Unmodified	_ISSVLAGGSCR_			0	0	0	P02533;CON__P02533;P08779;CON__P08779	P02533;P08779	P08779	KRT14;KRT16	Keratin, type I cytoskeletal 14;Keratin, type I cytoskeletal 16	MULTI-SECPEP	OFL002394-LKJ-DPCs	553.722	2	553.785	1105.55	2.4905	0.0013792	-0.11577	-6.411e-05	2.3747	0.0013151	553.785	32.554	0.44795	32.554	32.315	32.763	0					161	69	3	0	0	0	5.7225e-143	1	13054	98.048	66.288	1	803640
ITESEEVVSR	10	Unmodified	_ITESEEVVSR_			0	0	0	P02545	P02545	P02545	LMNA	Prelamin-A/C;Lamin-A/C	MULTI-MSMS	OFL002394-LKJ-DPCs	574.795	2	574.793	1147.57	2.466	0.0014174	0.14433	8.2958e-05	2.6103	0.0015004	574.794	25.103	0.14143	25.103	25.048	25.19	0					24	21	2	0	0	0	0.018437	1	9683	52.255	23.105	1	158170
ITLPVDFVTADKFDENAK	18	Unmodified	_ITLPVDFVTADKFDENAK_			0	0	1	P00558	P00558	P00558	PGK1	Phosphoglycerate kinase 1	MULTI-MSMS	OFL002394-LKJ-DPCs	675.354	3	675.018	2022.03	3.2866	0.0022185	-0.1456	-9.8285e-05	3.141	0.0021202	675.352	99.57	0.33057	99.57	99.418	99.748	0					122	48	4	0	0	0	2.8647e-18	1	36755	75.018	58.274	1	535300
ITVTSEVPFSK	11	Unmodified	_ITVTSEVPFSK_			0	0	0	P35268	P35268	P35268	RPL22	60S ribosomal protein L22	MULTI-MSMS	OFL002394-LKJ-DPCs	604.334	2	604.332	1206.65	2.8853	0.0017437	0.62352	0.00037682	3.5089	0.0021205	604.332	66.459	0.1293	66.459	66.346	66.475	0					26	19	2	0	0	0	0.01611	1	24617	59.426	28.352	1	143740
KAAAILALLWVVALVVSVGPLLGWK	25	Unmodified	_KAAAILALLWVVALVVSVGPLLGWK_			0	0	1	P25100	P25100	P25100	ADRA1D	Alpha-1D adrenergic receptor	MULTI-MSMS	OFL002394-LKJ-DPCs	647.657	4	647.658	2586.6	3.0971	0.0020059	-2.2697	-0.00147	0.8274	0.00053587	648.158	104.88	0.15577	104.88	104.75	104.91	0					35	20	3	0	0	0	0.018235	1	41531	1.2463	1.2463	1	287710
KAAAILALLWVVALVVSVGPLLGWK	25	Unmodified	_KAAAILALLWVVALVVSVGPLLGWK_			0	0	1	P25100	P25100	P25100	ADRA1D	Alpha-1D adrenergic receptor	MULTI-MSMS	OFL002394-LKJ-DPCs	648.16	4	647.658	2586.6	3.0949	0.0020045	-2.1494	-0.001392	0.94557	0.00061241	648.158	105.18	0.35926	105.18	104.91	105.27	1.4211e-14					67	47	3	0	0	0	0.018399	2	41854	2.3132	2.3132	1	227480
KAAAILALLWVVALVVSVGPLLGWK	25	Unmodified	_KAAAILALLWVVALVVSVGPLLGWK_			0	0	1	P25100	P25100	P25100	ADRA1D	Alpha-1D adrenergic receptor	MULTI-MSMS	OFL002394-LKJ-DPCs	647.91	4	647.658	2586.6	3.082	0.0019961	-1.3467	-0.00087217	1.7354	0.0011239	647.908	107.67	0.18071	107.67	107.58	107.76	0					58	21	4	0	0	0	0.017752	1	44402	0.028396	0.028396	1	303180
KAAAILALLWVVALVVSVGPLLGWK	25	Unmodified	_KAAAILALLWVVALVVSVGPLLGWK_			0	0	1	P25100	P25100	P25100	ADRA1D	Alpha-1D adrenergic receptor	MULTI-MSMS	OFL002394-LKJ-DPCs	647.658	4	647.658	2586.6	3.0794	0.0019944	-1.9801	-0.0012824	1.0993	0.00071198	647.908	108.71	0.138	108.71	108.66	108.8	-1.4211e-14					22	15	2	0	0	0	0.01815	2	45416	2.2529	2.2529	1	479420
KAAAILALLWVVALVVSVGPLLGWK	25	Unmodified	_KAAAILALLWVVALVVSVGPLLGWK_			0	0	1	P25100	P25100	P25100	ADRA1D	Alpha-1D adrenergic receptor	MULTI-MSMS	OFL002394-LKJ-DPCs	647.659	4	647.658	2586.6	3.0812	0.0019956	-1.4552	-0.00094248	1.626	0.0010531	647.908	112.33	0.291	112.33	112.12	112.41	0					61	31	3	0	0	0	0.018448	1	49262	2.2828	2.2828	1	509550
KAAAILALLWVVALVVSVGPLLGWK	25	Unmodified	_KAAAILALLWVVALVVSVGPLLGWK_			0	0	1	P25100	P25100	P25100	ADRA1D	Alpha-1D adrenergic receptor	MULTI-MSMS	OFL002394-LKJ-DPCs	647.909	4	647.658	2586.6	3.0822	0.0019962	-1.3467	-0.00087222	1.7355	0.001124	647.907	112.61	0.33352	112.61	112.41	112.74	0					59	40	2	0	0	0	0.01809	1	49445	0.88236	0.88236	1	737140
KAAAILALLWVVALVVSVGPLLGWK	25	Unmodified	_KAAAILALLWVVALVVSVGPLLGWK_			0	0	1	P25100	P25100	P25100	ADRA1D	Alpha-1D adrenergic receptor	MULTI-MSMS	OFL002394-LKJ-DPCs	648.161	4	647.658	2586.6	3.0823	0.0019963	-1.3407	-0.00086829	1.7417	0.001128	648.159	113.04	0.28144	113.04	112.86	113.14	0					72	31	4	0	0	0	0.01843	2	49996	2.8804	2.8804	1	608460
KAAAILALLWVVALVVSVGPLLGWK	25	Unmodified	_KAAAILALLWVVALVVSVGPLLGWK_			0	0	1	P25100	P25100	P25100	ADRA1D	Alpha-1D adrenergic receptor	MULTI-MSMS	OFL002394-LKJ-DPCs	648.16	4	647.658	2586.6	3.0831	0.0019968	-1.2197	-0.00078997	1.8634	0.0012069	647.908	113.74	0.26124	113.74	113.63	113.89	1.4211e-14					59	32	3	0	0	0	0.017868	1	50668	0.32174	0.32174	1	619950
KAPLLLHYR	9	Unmodified	_KAPLLLHYR_			0	0	1	Q3KNV8	Q3KNV8	Q3KNV8	PCGF3	Polycomb group RING finger protein 3	MULTI-SECPEP	OFL002394-LKJ-DPCs	1109.93	1	1110.68	1109.67	4.2416	0.004711	1.6158	0.0017946	5.8574	0.0065057	1110.68	113.42	0.039665	113.42	113.4	113.44	-1.4211e-14					5	4	2	0	0	0	0.017142	1	50373	9.911	4.6011	1	250660
KDYEVELLR	9	Unmodified	_KDYEVELLR_			0	0	1	P17480	P17480	P17480	UBTF	Nucleolar transcription factor 1	MULTI-MSMS	OFL002394-LKJ-DPCs	582.818	2	582.817	1163.62	2.5684	0.0014969	0.53025	0.00030904	3.0986	0.0018059	582.817	105.3	0.27873	105.3	105.19	105.47	0					54	36	2	0	0	0	0.01273	1	41953	43.769	20.001	1	190680
KEKMFLHVK	9	Oxidation (M)	_KEKM(Oxidation (M))FLHVK_	KEKM(1)FLHVK	KEKM(43)FLHVK	0	1	2	P02748	P02748	P02748	C9	Complement component C9;Complement component C9a;Complement component C9b	MULTI-MSMS	OFL002394-LKJ-DPCs	588.333	2	588.334	1174.65	2.7292	0.0016057	-2.8285	-0.0016641	-0.099264	-5.8401e-05	588.332	79.949	0.066345	79.949	79.91	79.976	0					14	9	2	0	0	0	0.0089801	1	29036	43.246	11.312	1	111470
KHPDASVNFSEFSK	14	Unmodified	_KHPDASVNFSEFSK_			0	0	1	P09429	P09429	P09429	HMGB1	High mobility group protein B1	MSMS	OFL002394-LKJ-DPCs	531.596	3	531.595	1591.76	NaN	NaN	NaN	NaN	NaN	NaN	NaN	44.529	1	44.529	44.029	45.029	0								0	0	0	0.0041662	1	17163	46.318	28.18	1
KITIADCGQLE	11	Unmodified	_KITIADCGQLE_			0	0	1	P62937	P62937	P62937	PPIA	Peptidyl-prolyl cis-trans isomerase A;Peptidyl-prolyl cis-trans isomerase A, N-terminally processed	MULTI-MSMS	OFL002394-LKJ-DPCs	624.321	2	624.319	1246.62	2.9915	0.0018677	0.1728	0.00010788	3.1643	0.0019755	624.319	51.371	0.52685	51.371	51.126	51.653	0					190	81	3	0	0	0	1.1754e-14	1	19497	90.108	51.541	1	486350
KLRAILPK	8	Unmodified	_KLRAILPK_			0	0	2	Q96JN0	Q96JN0	Q96JN0	LCOR	Ligand-dependent corepressor	MSMS	OFL002394-LKJ-DPCs	469.832	2	469.829	937.644	NaN	NaN	NaN	NaN	NaN	NaN	NaN	112.66	1	112.66	112.16	113.16	0								0	0	0	0.016952	1	49560	45.718	39.264	1
KLRAILPK	8	Unmodified	_KLRAILPK_			0	0	2	Q96JN0	Q96JN0	Q96JN0	LCOR	Ligand-dependent corepressor	MSMS	OFL002394-LKJ-DPCs	469.832	2	469.829	937.644	NaN	NaN	NaN	NaN	NaN	NaN	NaN	114.12	1	114.12	113.62	114.62	0								0	0	0	0.0012638	1	51133	55.504	49.05	1
KTLITFVNK	9	Unmodified	_KTLITFVNK_			0	0	1	Q9NVD7	Q9NVD7	Q9NVD7	PARVA	Alpha-parvin	MULTI-SECPEP	OFL002394-LKJ-DPCs	1063.91	1	1063.65	1062.64	4.1359	0.0043991	3.9183	0.0041677	8.0542	0.0085668	1063.66	114.3	0.17584	114.3	114.21	114.39	1.4211e-14					32	21	2	0	0	0	0.017596	1	51393	10.866	3.6722	1	372830
KVESLQEEIAFLK	13	Unmodified	_KVESLQEEIAFLK_			0	0	1	P08670	P08670	P08670	VIM	Vimentin	MULTI-MSMS	OFL002394-LKJ-DPCs	767.434	2	767.43	1532.85	3.5605	0.0027324	0.50803	0.00038988	4.0685	0.0031223	767.43	89.857	0.53791	89.857	89.624	90.162	0					111	82	2	0	0	0	3.7835e-06	1	32267	71.03	40.638	1	256570
KVSEAALSLLVLILIITSASR	21	Unmodified	_KVSEAALSLLVLILIITSASR_			0	0	1	O15467	O15467	O15467	CCL16	C-C motif chemokine 16	MULTI-SECPEP	OFL002394-LKJ-DPCs	1098.93	2	1099.18	2196.35	4.2141	0.0046321	-3.9951	-0.0043914	0.21898	0.0002407	1099.68	114.07	0.13325	114.07	113.99	114.12	-1.4211e-14					24	14	3	0	0	0	0.013194	1	51128	11.59	11.59	1	344240
KVSEAALSLLVLILIITSASR	21	Unmodified	_KVSEAALSLLVLILIITSASR_			0	0	1	O15467	O15467	O15467	CCL16	C-C motif chemokine 16	MULTI-SECPEP	OFL002394-LKJ-DPCs	1099.68	2	1099.18	2196.35	4.2134	0.0046313	-4.3488	-0.0047802	-0.13545	-0.00014889	1099.17	117.63	0.11917	117.63	117.59	117.71	0					12	11	2	0	0	0	0.013373	1	54840	9.282	9.282	1	504000
KVSEAALSLLVLILIITSASR	21	Unmodified	_KVSEAALSLLVLILIITSASR_			0	0	1	O15467	O15467	O15467	CCL16	C-C motif chemokine 16	MULTI-SECPEP	OFL002394-LKJ-DPCs	1099.44	2	1099.18	2196.35	4.2134	0.0046312	-3.9839	-0.004379	0.22946	0.00025222	1099.18	118.96	0.057961	118.96	118.94	119	0					10	6	2	0	0	0	0.013288	1	56183	6.298	6.298	1	512480
LAADDFR	7	Unmodified	_LAADDFR_			0	0	0	P02533;CON__P02533;CON__Q6IFX2;CON__Q7Z3Y7;CON__Q148H6;Q7Z3Y7;CON__A2A4G1;CON__A2AB72;CON__O76015;CON__P19012;CON__Q9UE12;CON__O76013;CON__O76014;CON__P19001;CON__REFSEQ:XP_986630;CON__Q14525;CON__Q2M2I5;P08727;CON__P08727;CON__P08730-1;P13646;P19012;Q15323;Q2M2I5;O76014;Q14532;Q14525;O76013;O76015;CON__A2A5Y0;CON__Q15323;CON__ENSEMBL:ENSP00000377550;CON__Q14532;P08779;CON__P08779;CON__Q9Z2K1;CON…	P02533;P08779;P13645;Q04695;P05783	P13645	KRT14;KRT28;KRT19;KRT13;KRT15;KRT31;KRT24;KRT37;KRT32;KRT33B;KRT36;KRT38;KRT16;KRT10;KRT17;KRT18;KRT35	Keratin, type I cytoskeletal 14;Keratin, type I cytoskeletal 28;Keratin, type I cytoskeletal 19;Keratin, type I cytoskeletal 13;Keratin, type I cytoskeletal 15;Keratin, type I cuticular Ha1;Keratin, type I cytoskeletal 24;Keratin, type I cuticular Ha7;Keratin, type I cuticular Ha2;Keratin, type I cuticular Ha3-II;Keratin, type I cuticular Ha6;Keratin, type I cuticular Ha8;Keratin, type I cytoskel…	MSMS	OFL002394-LKJ-DPCs	404.205	2	404.203	806.392	NaN	NaN	NaN	NaN	NaN	NaN	NaN	35.115	1	35.115	34.615	35.615	0								0	0	0	0.0029763	1	13913	55.441	9.0153	1
LAAVDATVNQVLASR	15	Unmodified	_LAAVDATVNQVLASR_			0	0	0	Q15084	Q15084	Q15084	PDIA6	Protein disulfide-isomerase A6	MSMS	OFL002394-LKJ-DPCs	764.431	2	764.428	1526.84	NaN	NaN	NaN	NaN	NaN	NaN	NaN	89.162	1	89.162	88.662	89.662	0								0	0	0	4.0808e-08	1	32098	69.451	36.362	1
LADALQELR	9	Unmodified	_LADALQELR_			0	0	0	P02545	P02545	P02545	LMNA	Prelamin-A/C;Lamin-A/C	MULTI-MSMS	OFL002394-LKJ-DPCs	514.792	2	514.79	1027.57	2.7851	0.0014337	0.33787	0.00017393	3.123	0.0016077	514.791	63.099	0.35384	63.099	62.975	63.329	7.1054e-15					86	54	2	0	0	0	0.018	1	23505	62.546	14.677	1	218270
LAEAESEAAMK	11	Oxidation (M)	_LAEAESEAAM(Oxidation (M))K_	LAEAESEAAM(1)K	LAEAESEAAM(58)K	0	1	0	Q8IWL3	Q8IWL3	Q8IWL3	HSCB	Iron-sulfur cluster co-chaperone protein HscB, mitochondrial	MSMS	OFL002394-LKJ-DPCs	583.273	2	583.274	1164.53	NaN	NaN	NaN	NaN	NaN	NaN	NaN	47.798	1	47.798	47.298	48.298	0								0	0	0	0.0043178	1	18343	58.23	25.418	1
LAGTQPLEVLEAVQR	15	Unmodified	_LAGTQPLEVLEAVQR_			0	0	0	P22314	P22314	P22314	UBA1	Ubiquitin-like modifier-activating enzyme 1	MULTI-MSMS	OFL002394-LKJ-DPCs	812.961	2	812.457	1622.9	3.6031	0.0029274	-0.17057	-0.00013858	3.4326	0.0027888	812.958	100.19	0.18637	100.19	100.09	100.27	0					50	27	3	0	0	0	1.4048e-07	1	37258	65.695	31.934	1	205520
LAPITSDPTEATAVGAVEASFK	22	Unmodified	_LAPITSDPTEATAVGAVEASFK_			0	0	0	P14618	P14618	P14618	PKM	Pyruvate kinase PKM	MULTI-MSMS	OFL002394-LKJ-DPCs	1088.18	2	1088.06	2174.11	4.2291	0.0046016	-0.35799	-0.00038952	3.8712	0.0042121	1088.06	100.73	0.18104	100.73	100.66	100.84	0					30	25	2	0	0	0	8.0261e-18	2	37749	57.794	34.082	1	283070
LATCFEVASPEYQK	14	Unmodified	_LATCFEVASPEYQK_			0	0	0	Q96Q42	Q96Q42	Q96Q42	ALS2	Alsin	MSMS	OFL002394-LKJ-DPCs	821.896	2	821.893	1641.77	NaN	NaN	NaN	NaN	NaN	NaN	NaN	81.104	1	81.104	80.604	81.604	0								0	0	0	0.0025083	1	29413	56.359	30.243	1
LAVEALSSLDGDLAGR	16	Unmodified	_LAVEALSSLDGDLAGR_			0	0	0	P12277	P12277	P12277	CKB	Creatine kinase B-type	MULTI-MSMS	OFL002394-LKJ-DPCs	793.926	2	793.923	1585.83	3.5732	0.0028368	0.049984	3.9683e-05	3.6231	0.0028765	794.424	97.93	0.22174	97.93	97.789	98.011	1.4211e-14					54	33	2	0	0	0	2.0915e-05	2	35684	50.675	30.471	1	183740
LAVNMVPFPR	10	Unmodified	_LAVNMVPFPR_			0	0	0	P07437;Q13509;P04350;Q9BVA1;Q13885;Q9BUF5;Q3ZCM7;Q9H4B7;CON__ENSEMBL:ENSBTAP00000025008;A6NNZ2;P68371	P07437;P68371	P07437	TUBB;TUBB3;TUBB4A;TUBB2B;TUBB2A;TUBB6;TUBB8;TUBB1;TUBB4B	Tubulin beta chain;Tubulin beta-3 chain;Tubulin beta-4A chain;Tubulin beta-2B chain;Tubulin beta-2A chain;Tubulin beta-6 chain;Tubulin beta-8 chain;Tubulin beta-1 chain;Tubulin beta-8 chain-like protein LOC260334;Tubulin beta-4B chain	MULTI-MSMS	OFL002394-LKJ-DPCs	572.323	2	572.321	1142.63	2.6538	0.0015188	0.54185	0.00031011	3.1957	0.0018289	572.321	93.547	0.40072	93.547	93.362	93.763	-1.4211e-14					112	61	2	0	0	0	0.018577	1	33482	48.561	48.561	1	220460
LCYVALDFEQEMATAASSSSLEK	23	Unmodified	_LCYVALDFEQEMATAASSSSLEK_			0	0	0	P60709;P63261;Q6S8J3	P60709	P60709	ACTB;ACTG1;POTEE	Actin, cytoplasmic 1;Actin, cytoplasmic 1, N-terminally processed;Actin, cytoplasmic 2;Actin, cytoplasmic 2, N-terminally processed;POTE ankyrin domain family member E	MULTI-MSMS	OFL002394-LKJ-DPCs	850.733	3	850.729	2549.17	3.6488	0.0031041	-0.1409	-0.00011987	3.5079	0.0029843	851.064	107.45	0.32656	107.45	107.27	107.6	-1.4211e-14					170	39	6	0	0	0	7.5217e-07	1	44047	41.45	31.695	1	2523100
LCYVALDFEQEMATAASSSSLEK	23	Unmodified	_LCYVALDFEQEMATAASSSSLEK_			0	0	0	P60709;P63261;Q6S8J3	P60709	P60709	ACTB;ACTG1;POTEE	Actin, cytoplasmic 1;Actin, cytoplasmic 1, N-terminally processed;Actin, cytoplasmic 2;Actin, cytoplasmic 2, N-terminally processed;POTE ankyrin domain family member E	MULTI-MSMS	OFL002394-LKJ-DPCs	1276.6	2	1275.59	2549.17	4.6383	0.0059165	0.14497	0.00018492	4.7832	0.0061015	1276.09	107.43	0.24454	107.43	107.33	107.57	0					107	30	5	0	0	0	6.9039e-51	2	44213	83.823	63.571	1	1229900
LDIDSPPITAR	11	Unmodified	_LDIDSPPITAR_			0	0	0	P14618	P14618	P14618	PKM	Pyruvate kinase PKM	MULTI-MSMS	OFL002394-LKJ-DPCs	599.329	2	599.327	1196.64	2.8326	0.0016977	0.090247	5.4087e-05	2.9229	0.0017517	599.327	64.213	0.74006	64.213	63.883	64.623	0					226	114	3	0	0	0	0.015636	1	24031	44.203	18.644	1	454690
LEAEIATYR	9	Unmodified	_LEAEIATYR_			0	0	0	P05783;CON__P05784	P05783	P05783	KRT18	Keratin, type I cytoskeletal 18	MULTI-MSMS	OFL002394-LKJ-DPCs	533.283	2	533.282	1064.55	2.7049	0.0014425	0.18691	9.9677e-05	2.8918	0.0015422	533.282	46.001	0.49921	46.001	45.738	46.237	0					130	77	2	0	0	0	5.1052e-07	1	17639	91.853	47.161	1	348200
LEGLTDEINFLR	12	Unmodified	_LEGLTDEINFLR_			0	0	0	P05787;CON__P05787;CON__H-INV:HIT000292931	P05787	P05787	KRT8	Keratin, type II cytoskeletal 8	MULTI-MSMS	OFL002394-LKJ-DPCs	710.38	2	710.378	1418.74	3.3551	0.0023834	0.031401	2.2307e-05	3.3865	0.0024057	710.378	101.8	0.86338	101.8	101.47	102.33	0					305	120	4	0	0	0	1.6028e-78	1	38559	117.53	66.258	1	2844600
LENEIQTYR	9	Unmodified	_LENEIQTYR_			0	0	0	P13645;CON__P13645;CON__P02535-1	P13645	P13645	KRT10	Keratin, type I cytoskeletal 10	MULTI-MSMS	OFL002394-LKJ-DPCs	583.297	2	583.296	1164.58	2.4877	0.0014511	0.032567	1.8996e-05	2.5203	0.0014701	583.296	34.696	0.39165	34.696	34.533	34.925	0					173	61	4	0	0	0	1.095e-97	1	13693	128.12	86.012	1	2032500
LEQMDQSDSESDCSMDTSEVSLDCERMEQTDSSCGNSR	38	Unmodified	_LEQMDQSDSESDCSMDTSEVSLDCERMEQTDSSCGNSR_			0	0	1	Q9NR81	Q9NR81	Q9NR81	ARHGEF3	Rho guanine nucleotide exchange factor 3	MULTI-SECPEP	OFL002394-LKJ-DPCs	882.545	5	881.939	4404.66	3.7212	0.0032819	2.1563	0.0019017	5.8774	0.0051835	882.544	117.64	0.38149	117.64	117.3	117.68	0					69	47	2	0	0	0	0.017886	1	54510	3.6215	3.6215	1	1184600
LFDQAFGLPR	10	Unmodified	_LFDQAFGLPR_			0	0	0	P04792	P04792	P04792	HSPB1	Heat shock protein beta-1	MULTI-MSMS	OFL002394-LKJ-DPCs	582.316	2	582.314	1162.61	2.6397	0.0015371	0.36658	0.00021347	3.0063	0.0017506	582.314	93.922	0.73119	93.922	93.601	94.332	-1.4211e-14					232	112	3	0	0	0	8.7818e-05	1	33760	73.26	58.484	1	694030
LGAAAAGLRK	10	Unmodified	_LGAAAAGLRK_			0	0	1	Q8TDD2	Q8TDD2	Q8TDD2	SP7	Transcription factor Sp7	MULTI-SECPEP	OFL002394-LKJ-DPCs	926.916	1	927.573	926.566	3.826	0.0035489	2.9629	0.0027483	6.7889	0.0062972	927.574	118.78	0.072369	118.78	118.71	118.78	0					9	7	2	0	0	0	0.013528	1	55961	23.523	1.5636	1	196950
LGDVISIQPCPDVK	14	Unmodified	_LGDVISIQPCPDVK_			0	0	0	P55072	P55072	P55072	VCP	Transitional endoplasmic reticulum ATPase	MULTI-MSMS	OFL002394-LKJ-DPCs	770.909	2	770.906	1539.8	3.6498	0.0028136	0.62222	0.00047967	4.272	0.0032933	770.907	76.735	0.090496	76.735	76.665	76.755	0					17	13	2	0	0	0	0.015863	1	28022	41.689	9.0833	1	103320
LGDVYVNDAFGTAHR	15	Unmodified	_LGDVYVNDAFGTAHR_			0	0	0	P00558;P07205	P00558	P00558	PGK1;PGK2	Phosphoglycerate kinase 1;Phosphoglycerate kinase 2	MULTI-MSMS	OFL002394-LKJ-DPCs	545.604	3	545.602	1633.78	2.7731	0.001513	-0.0065313	-3.5635e-06	2.7666	0.0015095	545.602	63.757	0.39249	63.757	63.503	63.896	0					144	60	3	0	0	0	0.018753	1	23663	28.546	16.522	1	425030
LHTFESHK	8	Unmodified	_LHTFESHK_			0	0	0	Q16576	Q16576	Q16576	RBBP7	Histone-binding protein RBBP7	MULTI-SECPEP	OFL002394-LKJ-DPCs	499.757	2	499.756	997.498	2.7746	0.0013866	-1.0375	-0.0005185	1.7371	0.0008681	499.756	66.089	0.16782	66.089	66.043	66.211	1.4211e-14					36	25	2	0	0	0	1.0313e-05	1	24540	49.358	22.228	1	150830
LHVDPENFR	9	Unmodified	_LHVDPENFR_			0	0	0	P68871;P02042;CON__Q3SX09	P68871	P68871	HBB;HBD	Hemoglobin subunit beta;LVV-hemorphin-7;Spinorphin;Hemoglobin subunit delta	MULTI-MSMS	OFL002394-LKJ-DPCs	376.194	3	376.193	1125.56	2.4909	0.00093705	0.13969	5.2551e-05	2.6306	0.0009896	376.193	43.623	0.3844	43.623	43.397	43.781	7.1054e-15					107	59	2	0	0	0	0.0041975	1	16858	50.04	21.313	1	221330
LHVDPENFR	9	Unmodified	_LHVDPENFR_			0	0	0	P68871;P02042;CON__Q3SX09	P68871	P68871	HBB;HBD	Hemoglobin subunit beta;LVV-hemorphin-7;Spinorphin;Hemoglobin subunit delta	MULTI-MSMS	OFL002394-LKJ-DPCs	563.787	2	563.786	1125.56	2.6509	0.0014945	0.44136	0.00024883	3.0923	0.0017434	563.786	43.59	0.4229	43.59	43.371	43.794	0					116	65	2	0	0	0	0.00024821	1	16873	75.738	53.501	1	294520
LICCDILDVLDK	12	Unmodified	_LICCDILDVLDK_			0	0	0	P62258	P62258	P62258	YWHAE	14-3-3 protein epsilon	MULTI-SECPEP	OFL002394-LKJ-DPCs	738.463	2	738.875	1475.74	3.3965	0.0025096	-0.12749	-9.4201e-05	3.269	0.0024154	738.876	105.84	0.27156	105.84	105.7	105.97	0					83	35	3	0	0	0	0.00016614	1	42526	48.44	15.401	1	500680
LISWYDNEFGYSNR	14	Unmodified	_LISWYDNEFGYSNR_			0	0	0	P04406	P04406	P04406	GAPDH	Glyceraldehyde-3-phosphate dehydrogenase	MULTI-MSMS	OFL002394-LKJ-DPCs	882.408	2	882.405	1762.8	3.7986	0.0033519	0.12742	0.00011244	3.9261	0.0034644	882.405	94.927	0.56873	94.927	94.631	95.2	0					195	83	3	0	0	0	3.9421e-05	1	34008	66.262	33.739	1	493660
LIVCFLSTWLPFVLLQVIIVLLK	23	Unmodified	_LIVCFLSTWLPFVLLQVIIVLLK_			0	0	0	Q9UJ42	Q9UJ42	Q9UJ42	GPR160	Probable G-protein coupled receptor 160	MULTI-SECPEP	OFL002394-LKJ-DPCs	909.899	3	909.893	2726.66	3.7858	0.0034447	3.4355	0.0031259	7.2213	0.0065706	910.231	108.43	0.23066	108.43	108.33	108.56	-1.4211e-14					42	28	2	0	0	0	0.018726	1	45194	6.77	5.4824	1	756010
LIVTQTMK	8	Unmodified	_LIVTQTMK_			0	0	0	CON__P02754	CON__P02754	CON__P02754			MSMS	OFL002394-LKJ-DPCs	467.277	2	467.276	932.536	NaN	NaN	NaN	NaN	NaN	NaN	NaN	39.543	1	39.543	39.043	40.043	0								0	0	0	0.0046682	1	15382	63.565	9.3601	1
LLDAVDTYIPVPAR	14	Unmodified	_LLDAVDTYIPVPAR_			0	0	0	P49411	P49411	P49411	TUFM	Elongation factor Tu, mitochondrial	MULTI-MSMS	OFL002394-LKJ-DPCs	771.933	2	771.93	1541.85	3.5158	0.0027139	0.055968	4.3203e-05	3.5717	0.0027571	771.93	98.785	0.26007	98.785	98.677	98.937	0					61	39	2	0	0	0	2.5084e-06	1	36215	71.221	56.76	1	386140
LLEDGEDFNLGDALDSSNSMQTIQK	25	Unmodified	_LLEDGEDFNLGDALDSSNSMQTIQK_			0	0	0	P05783	P05783	P05783	KRT18	Keratin, type I cytoskeletal 18	MULTI-MSMS	OFL002394-LKJ-DPCs	914.43	3	914.092	2739.25	3.8403	0.0035104	0.44339	0.0004053	4.2837	0.0039157	914.427	100.05	0.17931	100.05	99.969	100.15	0					50	26	3	0	0	0	8.2395e-07	1	37153	43.38	35.847	1	276590
LLLGGGSYK	9	Unmodified	_LLLGGGSYK_			0	0	0	Q99684	Q99684	Q99684	GFI1	Zinc finger protein Gfi-1	MULTI-MSMS	OFL002394-LKJ-DPCs	454.267	2	454.266	906.517	2.6848	0.0012196	0.043926	1.9954e-05	2.7287	0.0012396	454.266	62.969	0.54556	62.969	62.719	63.264	0					111	84	2	0	0	0	0.015726	1	23416	52.403	3.8415	1	247170
LLLGLLLLPLLAGARLLWNWWK	22	Unmodified	_LLLGLLLLPLLAGARLLWNWWK_			0	0	1	P08686	P08686	P08686	CYP21A2	Steroid 21-hydroxylase	MULTI-SECPEP	OFL002394-LKJ-DPCs	644.657	4	643.903	2571.58	3.0493	0.0019634	-1.4952	-0.00096273	1.5541	0.0010007	644.152	111.61	0.23744	111.61	111.43	111.66	0					38	27	2	0	0	0	0.01692	1	48389	4.6396	4.6396	1	418310
LLLGLLLLPLLAGARLLWNWWK	22	Unmodified	_LLLGLLLLPLLAGARLLWNWWK_			0	0	1	P08686	P08686	P08686	CYP21A2	Steroid 21-hydroxylase	MULTI-SECPEP	OFL002394-LKJ-DPCs	644.406	4	643.903	2571.58	3.0467	0.0019618	-1.5039	-0.00096836	1.5428	0.0009934	644.153	118.19	0.16729	118.19	118.07	118.24	0					27	20	2	0	0	0	0.017634	1	55335	2.7621	2.7621	1	599850
LLLGLLLLPLLAGARLLWNWWK	22	Unmodified	_LLLGLLLLPLLAGARLLWNWWK_			0	0	1	P08686	P08686	P08686	CYP21A2	Steroid 21-hydroxylase	MULTI-SECPEP	OFL002394-LKJ-DPCs	644.153	4	643.903	2571.58	3.0467	0.0019618	-2.3422	-0.0015082	0.70446	0.0004536	644.153	119.02	0.22807	119.02	118.95	119.18	0					36	28	2	0	0	0	0.016911	1	56369	4.8004	2.8746	1	665730
LLLPGELAK	9	Unmodified	_LLLPGELAK_			0	0	0	P33778;Q99880;Q93079;Q99877;Q16778;P62807;P58876;O60814;Q5QNW6;P23527;Q99879;Q8N257;P57053;P06899;Q96A08	P33778	P33778	HIST1H2BB;HIST1H2BL;HIST1H2BH;HIST1H2BN;HIST2H2BE;HIST1H2BC;HIST1H2BD;HIST1H2BK;HIST2H2BF;HIST1H2BO;HIST1H2BM;HIST3H2BB;H2BFS;HIST1H2BJ;HIST1H2BA	Histone H2B type 1-B;Histone H2B type 1-L;Histone H2B type 1-H;Histone H2B type 1-N;Histone H2B type 2-E;Histone H2B type 1-C/E/F/G/I;Histone H2B type 1-D;Histone H2B type 1-K;Histone H2B type 2-F;Histone H2B type 1-O;Histone H2B type 1-M;Histone H2B type 3-B;Histone H2B type F-S;Histone H2B type 1-J;Histone H2B type 1-A	MULTI-MSMS	OFL002394-LKJ-DPCs	477.306	2	477.305	952.596	2.7282	0.0013022	0.041368	1.9745e-05	2.7695	0.0013219	477.305	79.175	1.3704	79.175	78.493	79.864	0					389	208	2	0	0	0	0.0012121	2	28775	79.713	16.406	1	1129400
LLQDFFNGK	9	Unmodified	_LLQDFFNGK_			0	0	0	P11142;P54652;P17066	P11142	P11142	HSPA8;HSPA2;HSPA6	Heat shock cognate 71 kDa protein;Heat shock-related 70 kDa protein 2;Heat shock 70 kDa protein 6	MULTI-MSMS	OFL002394-LKJ-DPCs	541.289	2	541.287	1080.56	2.7465	0.0014866	0.084362	4.5664e-05	2.8309	0.0015323	541.287	84.67	0.54969	84.67	84.388	84.938	1.4211e-14					148	84	2	0	0	0	0.0068528	1	30519	68.383	47.862	1	291210
LLQDSVDFSLADAINTEFK	19	Unmodified	_LLQDSVDFSLADAINTEFK_			0	0	0	P08670	P08670	P08670	VIM	Vimentin	MULTI-MSMS	OFL002394-LKJ-DPCs	1064.04	2	1063.54	2125.06	4.1364	0.0043992	0.3919	0.0004168	4.5283	0.004816	1064.04	109.26	0.23672	109.26	109.16	109.4	0					99	30	4	0	0	0	4.4325e-06	1	45949	46.282	26.604	1	1369200
LMIEMDGTENK	11	Unmodified	_LMIEMDGTENK_			0	0	0	P06733	P06733	P06733	ENO1	Alpha-enolase	MULTI-MSMS	OFL002394-LKJ-DPCs	640.799	2	640.797	1279.58	3.1582	0.0020238	0.28265	0.00018112	3.4409	0.0022049	640.797	56.639	0.26993	56.639	56.477	56.747	0					50	41	2	0	0	0	0.011111	1	21242	46.001	11.281	1	207410
LNIEGTEK	8	Unmodified	_LNIEGTEK_			0	0	0	Q9P0K1	Q9P0K1	Q9P0K1	ADAM22	Disintegrin and metalloproteinase domain-containing protein 22	MSMS	OFL002394-LKJ-DPCs	452.244	2	452.243	902.471	NaN	NaN	NaN	NaN	NaN	NaN	NaN	32.033	1	32.033	31.533	32.533	0								0	0	0	0.014688	1	12777	72.789	22.157	1
LNKKLEGGQQVGMHSK	16	Unmodified	_LNKKLEGGQQVGMHSK_			0	0	2	Q8TD19	Q8TD19	Q8TD19	NEK9	Serine/threonine-protein kinase Nek9	MULTI-MSMS	OFL002394-LKJ-DPCs	877.977	2	877.473	1752.93	3.7678	0.0033061	-0.3952	-0.00034677	3.3726	0.0029594	877.472	98.063	0.36024	98.063	97.893	98.253	1.4211e-14					105	54	3	0	0	0	0.016646	1	35678	30.828	8.596	1	294440
LPIGDVATQYFADR	14	Unmodified	_LPIGDVATQYFADR_			0	0	0	Q99832	Q99832	Q99832	CCT7	T-complex protein 1 subunit eta	MULTI-MSMS	OFL002394-LKJ-DPCs	783.404	2	783.402	1564.79	3.5578	0.0027872	-0.051784	-4.0568e-05	3.5061	0.0027467	783.402	96.467	0.28669	96.467	96.359	96.646	0					76	43	3	0	0	0	0.00010586	1	34845	62.466	33.508	1	181890
LQEEIQLK	8	Unmodified	_LQEEIQLK_			0	0	0	P17661	P17661	P17661	DES	Desmin	MULTI-MSMS	OFL002394-LKJ-DPCs	500.789	2	500.787	999.56	2.7077	0.001356	0.69573	0.00034841	3.4035	0.0017044	500.787	51.372	0.51981	51.372	51.088	51.608	-7.1054e-15					187	80	3	0	0	0	0.0049034	2	19429	71.342	17.014	1	723350
LRSEIDNVKK	10	Unmodified	_LRSEIDNVKK_			0	0	2	P04264;CON__P04264	P04264	P04264	KRT1	Keratin, type II cytoskeletal 1	MULTI-MSMS	OFL002394-LKJ-DPCs	401.236	3	401.235	1200.68	2.4732	0.00099235	-0.20915	-8.3919e-05	2.2641	0.00090843	401.235	16.999	0.15625	16.999	16.907	17.063	0					39	23	2	0	0	0	0.014594	1	5318	57.347	18.597	1	211740
LSELEAALQR	10	Unmodified	_LSELEAALQR_			0	0	0	P05787;CON__P05787;CON__H-INV:HIT000292931;CON__REFSEQ:XP_092267;CON__Q9H552	P05787	P05787	KRT8	Keratin, type II cytoskeletal 8	MULTI-MSMS	OFL002394-LKJ-DPCs	565.316	2	565.314	1128.61	2.7534	0.0015566	0.2876	0.00016258	3.041	0.0017191	565.314	64.649	0.96943	64.649	64.108	65.077	0					389	146	4	0	0	0	0	1	24091	203.93	121.51	1	1571700
LSELEAALQR	10	Unmodified	_LSELEAALQR_			0	0	0	P05787;CON__P05787;CON__H-INV:HIT000292931;CON__REFSEQ:XP_092267;CON__Q9H552	P05787	P05787	KRT8	Keratin, type II cytoskeletal 8	MULTI-MSMS	OFL002394-LKJ-DPCs	565.316	2	565.314	1128.61	2.7552	0.0015575	-0.28831	-0.00016299	2.4669	0.0013945	565.314	65.084	0.32598	65.084	64.979	65.305	-1.4211e-14					81	50	2	0	0	0	1.5917e-09	1	24217	89.698	42.616	1	588580
LSELEAALQR	10	Unmodified	_LSELEAALQR_			0	0	0	P05787;CON__P05787;CON__H-INV:HIT000292931;CON__REFSEQ:XP_092267;CON__Q9H552	P05787	P05787	KRT8	Keratin, type II cytoskeletal 8	MULTI-MSMS	OFL002394-LKJ-DPCs	565.816	2	565.314	1128.61	2.7568	0.0015585	-0.091583	-5.1773e-05	2.6653	0.0015067	565.314	65.425	0.34547	65.425	65.305	65.65	0					92	53	2	0	0	0	2.7223e-05	1	24239	80.165	24.635	1	267740
LSELEAALQR	10	Unmodified	_LSELEAALQR_			0	0	0	P05787;CON__P05787;CON__H-INV:HIT000292931;CON__REFSEQ:XP_092267;CON__Q9H552	P05787	P05787	KRT8	Keratin, type II cytoskeletal 8	MULTI-MSMS	OFL002394-LKJ-DPCs	565.316	2	565.314	1128.61	2.7579	0.0015591	0.073696	4.1661e-05	2.8316	0.0016008	565.314	65.665	0.20012	65.665	65.573	65.773	0					44	30	2	0	0	0	0.013408	1	24366	64.04	21.931	1	212900
LSELEAALQR	10	Unmodified	_LSELEAALQR_			0	0	0	P05787;CON__P05787;CON__H-INV:HIT000292931;CON__REFSEQ:XP_092267;CON__Q9H552	P05787	P05787	KRT8	Keratin, type II cytoskeletal 8	MULTI-MSMS	OFL002394-LKJ-DPCs	565.818	2	565.314	1128.61	2.7719	0.001567	0.15225	8.6071e-05	2.9242	0.0016531	565.816	68.603	0.16104	68.603	68.548	68.709	0					31	24	2	0	0	0	0.018244	1	25340	47.869	18.951	1	150700
LSELEAALQR	10	Unmodified	_LSELEAALQR_			0	0	0	P05787;CON__P05787;CON__H-INV:HIT000292931;CON__REFSEQ:XP_092267;CON__Q9H552	P05787	P05787	KRT8	Keratin, type II cytoskeletal 8	MSMS	OFL002394-LKJ-DPCs	565.316	2	565.314	1128.61	NaN	NaN	NaN	NaN	NaN	NaN	NaN	66.89	1	66.89	66.39	67.39	0								0	0	0	0.003248	1	24771	76.827	33.58	1
LSELEAALQR	10	Unmodified	_LSELEAALQR_			0	0	0	P05787;CON__P05787;CON__H-INV:HIT000292931;CON__REFSEQ:XP_092267;CON__Q9H552	P05787	P05787	KRT8	Keratin, type II cytoskeletal 8	MSMS	OFL002394-LKJ-DPCs	565.316	2	565.314	1128.61	NaN	NaN	NaN	NaN	NaN	NaN	NaN	67.456	1	67.456	66.956	67.956	0								0	0	0	0.01825	1	24953	68.371	32.752	1
LSVTWPEGDELLPNEVRPAGTPIGALR	27	Unmodified	_LSVTWPEGDELLPNEVRPAGTPIGALR_			0	0	1	A6NHR9	A6NHR9	A6NHR9	SMCHD1	Structural maintenance of chromosomes flexible hinge domain-containing protein 1	MSMS	OFL002394-LKJ-DPCs	963.18	3	963.182	2886.52	NaN	NaN	NaN	NaN	NaN	NaN	NaN	50.299	1	50.299	49.799	50.799	0								0	0	0	0.014767	1	19129	40.937	28.623	1
LTAEVLGIICIVLMATVLKTIVLIPFLEQNNSSPNTR	37	Unmodified	_LTAEVLGIICIVLMATVLKTIVLIPFLEQNNSSPNTR_			0	0	1	P26717	P26717	P26717	KLRC2	NKG2-C type II integral membrane protein	MULTI-SECPEP	OFL002394-LKJ-DPCs	816.512	5	817.062	4080.27	3.5686	0.0029157	3.3639	0.0027486	6.9325	0.0056643	817.466	107.56	0.053528	107.56	107.55	107.6	0					6	5	2	0	0	0	0.018524	1	44288	4.035	0.49919	1	123910
LVEEGVPK	8	Unmodified	_LVEEGVPK_			0	0	0	O00400	O00400	O00400	SLC33A1	Acetyl-coenzyme A transporter 1	MULTI-MSMS	OFL002394-LKJ-DPCs	435.751	2	435.75	869.486	2.5458	0.0011093	0.30122	0.00013126	2.847	0.0012406	435.75	42.82	0.58384	42.82	42.576	43.16	0					122	85	2	0	0	0	0.018611	1	16589	50.966	20.462	1	353180
LVINGNPITIFQER	14	Unmodified	_LVINGNPITIFQER_			0	0	0	P04406	P04406	P04406	GAPDH	Glyceraldehyde-3-phosphate dehydrogenase	MULTI-MSMS	OFL002394-LKJ-DPCs	807.457	2	807.454	1612.89	3.575	0.0028866	-0.32655	-0.00026367	3.2484	0.0026229	807.454	102.95	0.41973	102.95	102.74	103.16	0					160	58	4	0	0	0	0.0001414	1	39577	59.265	36.347	1	1002100
LVQDVANNTNEEAGDGTTTATVLAR	25	Unmodified	_LVQDVANNTNEEAGDGTTTATVLAR_			0	0	0	P10809	P10809	P10809	HSPD1	60 kDa heat shock protein, mitochondrial	MULTI-MSMS	OFL002394-LKJ-DPCs	854.424	3	854.088	2559.24	3.8078	0.0032522	0.63818	0.00054506	4.4459	0.0037972	854.422	59.394	0.1924	59.394	59.291	59.484	7.1054e-15					36	29	2	0	0	0	3.0673e-07	2	22215	44.74	18.146	1	223240
LVSESSDVLPK	11	Unmodified	_LVSESSDVLPK_			0	0	0	P05787;CON__P05787	P05787	P05787	KRT8	Keratin, type II cytoskeletal 8	MULTI-MSMS	OFL002394-LKJ-DPCs	587.323	2	587.322	1172.63	2.6389	0.0015499	0.24933	0.00014644	2.8883	0.0016963	587.322	45.35	0.90554	45.35	44.986	45.891	0					273	141	3	0	0	0	1.4449e-08	2	17340	79.906	48.677	1	848640
LVTDLTK	7	Unmodified	_LVTDLTK_			0	0	0	CON__P02769;P02768;CON__P02768-1	CON__P02769	CON__P02769	ALB	Serum albumin	MULTI-MSMS	OFL002394-LKJ-DPCs	395.24	2	395.239	788.464	2.3373	0.00092379	0.11477	4.5361e-05	2.4521	0.00096915	395.239	33.775	0.56436	33.775	33.52	34.085	0					235	87	4	0	0	0	5.4626e-22	1	13431	105.2	7.5602	1	3259700
LVVTCRHVSPREAAR	15	Unmodified	_LVVTCRHVSPREAAR_			0	0	2	Q2T9J0	Q2T9J0	Q2T9J0	TYSND1	Peroxisomal leader peptide-processing protease;Peroxisomal leader peptide-processing protease, 15 kDa form;Peroxisomal leader peptide-processing protease, 45 kDa form	MULTI-MSMS	OFL002394-LKJ-DPCs	584.659	3	584.321	1749.94	2.7319	0.0015963	1.5179	0.00088697	4.2498	0.0024833	584.657	78.184	0.15501	78.184	78.074	78.229	-1.4211e-14					32	23	2	0	0	0	0.015283	1	28463	30.961	1.9488	1	117740
MAEAELVQEGK	11	Unmodified	_MAEAELVQEGK_			0	0	0	P31944	P31944	P31944	CASP14	Caspase-14;Caspase-14 subunit p17, mature form;Caspase-14 subunit p10, mature form;Caspase-14 subunit p20, intermediate form;Caspase-14 subunit p8, intermediate form	MSMS	OFL002394-LKJ-DPCs	602.799	2	602.798	1203.58	NaN	NaN	NaN	NaN	NaN	NaN	NaN	37.263	1	37.263	36.763	37.763	0								0	0	0	0.017357	1	14611	56.632	32.602	1
MAEEKEDPLSHFHMDTLLMTTHNLLFGGTK	30	Unmodified	_MAEEKEDPLSHFHMDTLLMTTHNLLFGGTK_			0	0	1	P24903	P24903	P24903	CYP2F1	Cytochrome P450 2F1	MSMS	OFL002394-LKJ-DPCs	1148.55	3	1148.55	3442.64	NaN	NaN	NaN	NaN	NaN	NaN	NaN	53.822	1	53.822	53.322	54.322	0								0	0	0	0.012598	1	20333	37.934	24.493	1
MAIQTQQSK	9	Oxidation (M)	_M(Oxidation (M))AIQTQQSK_	M(1)AIQTQQSK	M(44)AIQTQQSK	0	1	0	O96008	O96008	O96008	TOMM40	Mitochondrial import receptor subunit TOM40 homolog	MSMS	OFL002394-LKJ-DPCs	525.766	2	525.766	1049.52	NaN	NaN	NaN	NaN	NaN	NaN	NaN	0.82586	1	0.82586	0.32586	1.3259	0								0	0	0	0.013285	1	216	44.349	7.954	1
MDLENLKDVLSRQK	14	Unmodified	_MDLENLKDVLSRQK_			0	0	2	O95841	O95841	O95841	ANGPTL1	Angiopoietin-related protein 1	MSMS	OFL002394-LKJ-DPCs	844.959	2	844.954	1687.89	NaN	NaN	NaN	NaN	NaN	NaN	NaN	94.163	1	94.163	93.663	94.663	0								0	0	0	0.017626	1	33792	40.496	18.265	1
MDSVITALSR	10	Unmodified	_MDSVITALSR_			0	0	0	CON__ENSEMBL:ENSBTAP00000023402	CON__ENSEMBL:ENSBTAP00000023402	CON__ENSEMBL:ENSBTAP00000023402			MSMS	OFL002394-LKJ-DPCs	546.79	2	546.79	1091.56	NaN	NaN	NaN	NaN	NaN	NaN	NaN	65.738	1	65.738	65.238	66.238	0								0	0	0	0.0095198	1	24363	66.621	4.6221	1
MFLSFPTTK	9	Oxidation (M)	_M(Oxidation (M))FLSFPTTK_	M(1)FLSFPTTK	M(51)FLSFPTTK	0	1	0	P69905;CON__P01966	P69905	P69905	HBA1	Hemoglobin subunit alpha	MULTI-MSMS	OFL002394-LKJ-DPCs	544.279	2	544.278	1086.54	2.7747	0.0015102	0.093163	5.0706e-05	2.8679	0.0015609	544.278	79.53	0.43207	79.53	79.268	79.7	0					84	66	2	0	0	0	0.013271	1	28928	51.066	29.538	1	146690
MGESDDSILR	10	Oxidation (M)	_M(Oxidation (M))GESDDSILR_	M(1)GESDDSILR	M(55)GESDDSILR	0	1	0	P63220	P63220	P63220	RPS21	40S ribosomal protein S21	MSMS	OFL002394-LKJ-DPCs	569.758	2	569.756	1137.5	NaN	NaN	NaN	NaN	NaN	NaN	NaN	33.492	1	33.492	32.992	33.992	0								0	0	0	0.0031851	1	13349	54.982	38.779	1
MLSGIGGFVLGLIFLGLGLIIR	22	Unmodified	_MLSGIGGFVLGLIFLGLGLIIR_			0	0	0	P05538	P05538	P05538	HLA-DQB2	HLA class II histocompatibility antigen, DQ beta 2 chain	MULTI-SECPEP	OFL002394-LKJ-DPCs	1129.69	2	1130.19	2258.36	4.2931	0.004852	2.2668	0.0025619	6.5599	0.007414	1130.69	115.83	0.082184	115.83	115.79	115.88	0					13	9	3	0	0	0	0.017249	1	52899	10.73	3.6726	1	469060
MMPQLQFKDAFWCR	14	2 Oxidation (M)	_M(Oxidation (M))M(Oxidation (M))PQLQFKDAFWCR_	M(1)M(1)PQLQFKDAFWCR	M(42)M(42)PQLQFKDAFWCR	0	2	1	O43586	O43586	O43586	PSTPIP1	Proline-serine-threonine phosphatase-interacting protein 1	MSMS	OFL002394-LKJ-DPCs	945.427	2	945.428	1888.84	NaN	NaN	NaN	NaN	NaN	NaN	NaN	102.12	1	102.12	101.62	102.62	0								0	0	0	0.0071671	1	38940	41.704	28.468	1
MTLDDFR	7	Oxidation (M)	_M(Oxidation (M))TLDDFR_	M(1)TLDDFR	M(120)TLDDFR	0	1	0	P35527;CON__P35527	P35527	P35527	KRT9	Keratin, type I cytoskeletal 9	MULTI-MSMS	OFL002394-LKJ-DPCs	457.209	2	457.208	912.401	2.5334	0.0011583	-0.013225	-6.0464e-06	2.5202	0.0011523	457.208	39.737	0.66678	39.737	39.45	40.117	7.1054e-15					264	103	3	0	0	0	1.1817e-57	1	15401	118.69	88.018	1	3937900
NCLTNFHGMDLTR	13	Unmodified	_NCLTNFHGMDLTR_			0	0	0	P61247	P61247	P61247	RPS3A	40S ribosomal protein S3a	MSMS	OFL002394-LKJ-DPCs	526.911	3	526.91	1577.71	NaN	NaN	NaN	NaN	NaN	NaN	NaN	66.547	1	66.547	66.047	67.047	0								0	0	0	0.013299	1	24653	35.737	8.7314	1
NEGCAQMMCK	10	2 Oxidation (M)	_NEGCAQM(Oxidation (M))M(Oxidation (M))CK_	NEGCAQM(1)M(1)CK	NEGCAQM(42)M(42)CK	0	2	0	Q7Z419	Q7Z419	Q7Z419	RNF144B	E3 ubiquitin-protein ligase RNF144B	MSMS	OFL002394-LKJ-DPCs	630.731	2	630.727	1259.44	NaN	NaN	NaN	NaN	NaN	NaN	NaN	106.22	1	106.22	105.72	106.72	0								0	0	0	0.011328	1	42923	42.287	42.287	1
NFILDQTNVSAAAQR	15	Unmodified	_NFILDQTNVSAAAQR_			0	0	0	Q00839	Q00839	Q00839	HNRNPU	Heterogeneous nuclear ribonucleoprotein U	MULTI-MSMS	OFL002394-LKJ-DPCs	824.429	2	824.426	1646.84	3.7953	0.003129	0.3937	0.00032458	4.189	0.0034536	824.427	72.027	0.10935	72.027	71.936	72.045	0					23	16	2	0	0	0	5.9096e-17	1	26442	76.332	49.791	1	171470
NHEEEMKDLR	10	Unmodified	_NHEEEMKDLR_			0	0	1	P13645;CON__P13645	P13645	P13645	KRT10	Keratin, type I cytoskeletal 10	MULTI-MSMS	OFL002394-LKJ-DPCs	434.204	3	434.203	1299.59	2.5133	0.0010913	-0.055398	-2.4054e-05	2.4579	0.0010672	434.203	17.832	0.22138	17.832	17.704	17.925	0					84	33	3	0	0	0	1.0145e-06	1	5785	86.014	66.915	1	682750
NHEEEMNALR	10	Unmodified	_NHEEEMNALR_			0	0	0	P02533;CON__P02533;CON__Q6IFX2;Q04695;CON__Q9QWL7;CON__Q04695	P02533;Q04695	P02533	KRT14;KRT17	Keratin, type I cytoskeletal 14;Keratin, type I cytoskeletal 17	MULTI-MSMS	OFL002394-LKJ-DPCs	621.783	2	621.78	1241.55	2.7927	0.0017364	0.40649	0.00025275	3.1992	0.0019892	621.78	22.979	0.21822	22.979	22.889	23.108	0					57	33	2	0	0	0	3.0595e-05	1	8575	75.378	66.465	1	196960
NIEDVIAQGIGK	12	Unmodified	_NIEDVIAQGIGK_			0	0	0	P05387	P05387	P05387	RPLP2	60S acidic ribosomal protein P2	MULTI-MSMS	OFL002394-LKJ-DPCs	628.848	2	628.846	1255.68	3.0241	0.0019017	0.37487	0.00023574	3.399	0.0021374	628.846	90.093	0.65472	90.093	89.799	90.454	-1.4211e-14					242	100	3	0	0	0	5.6748e-15	1	32458	91.584	62.111	1	472860
NIPGITLLNVSK	12	Unmodified	_NIPGITLLNVSK_			0	0	0	P36578	P36578	P36578	RPL4	60S ribosomal protein L4	MULTI-MSMS	OFL002394-LKJ-DPCs	634.884	2	634.882	1267.75	3.0299	0.0019236	0.15164	9.6272e-05	3.1815	0.0020199	634.882	97.755	0.33632	97.755	97.589	97.925	0					102	51	3	0	0	0	6.5781e-06	1	35508	73.499	46.385	1	293980
NKPGVYTK	8	Unmodified	_NKPGVYTK_			0	0	1	Q9BYE2;P07477;CON__P00761;CON__P07477	Q9BYE2	Q9BYE2	TMPRSS13;PRSS1	Transmembrane protease serine 13;Trypsin-1;Alpha-trypsin chain 1;Alpha-trypsin chain 2	MULTI-MSMS	OFL002394-LKJ-DPCs	453.757	2	453.756	905.497	2.6063	0.0011826	-0.2616	-0.0001187	2.3447	0.0010639	453.756	14.349	0.3777	14.349	14.333	14.711	0					114	53	3	0	0	0	8.9187e-06	1	3833	90.37	30.761	1	6256200
NKYEDEINKR	10	Unmodified	_NKYEDEINKR_			0	0	2	P04264;CON__P04264;CON__Q6IFZ6;CON__Q8VED5;P02538;P48668;CON__P48668;CON__P04259;CON__P02538;P05787;CON__P05787;CON__H-INV:HIT000016045;P13647;CON__P13647	P04264;P02538;P05787;P13647	P04264	KRT1;KRT6A;KRT6C;KRT8;KRT5	Keratin, type II cytoskeletal 1;Keratin, type II cytoskeletal 6A;Keratin, type II cytoskeletal 6C;Keratin, type II cytoskeletal 8;Keratin, type II cytoskeletal 5	MULTI-MSMS	OFL002394-LKJ-DPCs	655.335	2	654.831	1307.65	3.1611	0.00207	0.098074	6.4222e-05	3.2592	0.0021342	654.831	18.505	0.22488	18.505	18.404	18.629	3.5527e-15					56	34	2	0	0	0	3.5544e-06	1	6196	76.465	49.35	1	257430
NKYEDEINKR	10	Unmodified	_NKYEDEINKR_			0	0	2	P04264;CON__P04264;CON__Q6IFZ6;CON__Q8VED5;P02538;P48668;CON__P48668;CON__P04259;CON__P02538;P05787;CON__P05787;CON__H-INV:HIT000016045;P13647;CON__P13647	P04264;P02538;P05787;P13647	P04264	KRT1;KRT6A;KRT6C;KRT8;KRT5	Keratin, type II cytoskeletal 1;Keratin, type II cytoskeletal 6A;Keratin, type II cytoskeletal 6C;Keratin, type II cytoskeletal 8;Keratin, type II cytoskeletal 5	MULTI-SECPEP	OFL002394-LKJ-DPCs	437.055	3	436.89	1307.65	2.5057	0.0010947	0.032999	1.4417e-05	2.5387	0.0011091	436.89	18.505	0.35618	18.505	18.345	18.701	-3.5527e-15					168	54	4	0	0	0	1.6917e-63	1	6159	80.916	55.678	1	2228600
NLSEAQLRK	9	Unmodified	_NLSEAQLRK_			0	0	1	Q9NZT1	Q9NZT1	Q9NZT1	CALML5	Calmodulin-like protein 5	MULTI-MSMS	OFL002394-LKJ-DPCs	529.803	2	529.801	1057.59	2.5939	0.0013743	-0.40429	-0.0002142	2.1897	0.0011601	529.801	21.006	0.12422	21.006	20.911	21.035	0					27	18	2	0	0	0	0.0001786	1	7646	85.212	31.244	1	209860
NQCTQVVQER	10	Unmodified	_NQCTQVVQER_			0	0	0	P15924	P15924	P15924	DSP	Desmoplakin	MULTI-SECPEP	OFL002394-LKJ-DPCs	631.805	2	631.301	1260.59	2.9311	0.0018504	0.11385	7.1876e-05	3.0449	0.0019223	631.301	19.796	0.1569	19.796	19.711	19.868	0					27	23	2	0	0	0	1.6877e-12	1	6965	56.432	30.326	1	172500
NQLTSNPENTVFDAK	15	Unmodified	_NQLTSNPENTVFDAK_			0	0	0	P11021	P11021	P11021	HSPA5	78 kDa glucose-regulated protein	MULTI-SECPEP	OFL002394-LKJ-DPCs	839.913	2	839.408	1676.8	3.7706	0.0031651	0.25345	0.00021275	4.024	0.0033778	839.408	58.926	0.44308	58.926	58.674	59.117	0					155	68	3	0	0	0	0.0026095	1	21984	45.879	20.662	1	352180
NQVALNPQNTVFDAK	15	Unmodified	_NQVALNPQNTVFDAK_			0	0	0	P0DMV8;P0DMV9	P0DMV8	P0DMV8	HSPA1A;HSPA1B	Heat shock 70 kDa protein 1A;Heat shock 70 kDa protein 1B	MULTI-SECPEP	OFL002394-LKJ-DPCs	829.932	2	829.928	1657.84	3.7911	0.0031463	0.28069	0.00023295	4.0717	0.0033793	829.929	68.278	0.30363	68.278	68.077	68.381	1.4211e-14					74	46	2	0	0	0	4.8933e-06	1	25166	50.207	26.832	1	197150
NQVAMNPTNTVFDAK	15	Unmodified	_NQVAMNPTNTVFDAK_			0	0	0	P11142	P11142	P11142	HSPA8	Heat shock cognate 71 kDa protein	MULTI-MSMS	OFL002394-LKJ-DPCs	825.406	2	825.401	1648.79	3.7644	0.0031071	0.065193	5.381e-05	3.8296	0.0031609	825.401	64.643	0.44845	64.643	64.372	64.82	0					153	66	3	0	0	0	7.3487e-09	1	23996	68.536	52.398	1	443890
NSKIEISELNR	11	Unmodified	_NSKIEISELNR_			0	0	1	P04264;CON__P04264	P04264	P04264	KRT1	Keratin, type II cytoskeletal 1	MULTI-MSMS	OFL002394-LKJ-DPCs	434.906	3	434.905	1301.69	2.488	0.0010821	0.0076354	3.3207e-06	2.4957	0.0010854	434.905	39.254	0.20421	39.254	39.156	39.361	0					43	31	2	0	0	0	0.0181	1	15255	38.58	1.9014	1	176790
NSNLVGAAHEELQQSR	16	Unmodified	_NSNLVGAAHEELQQSR_			0	0	0	P02545	P02545	P02545	LMNA	Prelamin-A/C;Lamin-A/C	MULTI-MSMS	OFL002394-LKJ-DPCs	584.961	3	584.959	1751.86	2.6111	0.0015274	0.1493	8.7332e-05	2.7604	0.0016147	584.959	42.933	0.29205	42.933	42.758	43.05	0					78	43	2	0	0	0	4.2435e-08	1	16607	64.244	43.511	1	304070
NSNLVGAAHEELQQSR	16	Unmodified	_NSNLVGAAHEELQQSR_			0	0	0	P02545	P02545	P02545	LMNA	Prelamin-A/C;Lamin-A/C	MULTI-MSMS	OFL002394-LKJ-DPCs	876.938	2	876.935	1751.86	3.769	0.0033051	0.25012	0.00021934	4.0191	0.0035245	876.935	42.86	0.11954	42.86	42.824	42.943	-7.1054e-15					20	17	2	0	0	0	0.0044833	1	16624	42.209	26.269	1	108130
NTKVEISELNR	11	Unmodified	_NTKVEISELNR_			0	0	1	CON__ENSEMBL:ENSBTAP00000038253	CON__ENSEMBL:ENSBTAP00000038253	CON__ENSEMBL:ENSBTAP00000038253			MULTI-MSMS	OFL002394-LKJ-DPCs	435.241	3	434.905	1301.69	2.488	0.0010821	0.0076354	3.3207e-06	2.4957	0.0010854	434.905	39.254	0.20421	39.254	39.156	39.361	0					43	31	2	0	0	0	0.011117	1	15262	50.354	8.9529	1	176790
NVELTEVGPR	10	Unmodified	_NVELTEVGPR_			0	0	0	Q96G21	Q96G21	Q96G21	IMP4	U3 small nucleolar ribonucleoprotein protein IMP4	MULTI-SECPEP	OFL002394-LKJ-DPCs	557.802	2	557.299	1112.58	2.6176	0.0014588	0.27254	0.00015189	2.8902	0.0016107	557.299	40.983	0.26321	40.983	40.828	41.091	0					56	40	2	0	0	0	2.2206e-05	1	15936	48.283	8.6609	1	177900
NVTELNEPLSNEER	14	Unmodified	_NVTELNEPLSNEER_			0	0	0	P61981	P61981	P61981	YWHAG	14-3-3 protein gamma;14-3-3 protein gamma, N-terminally processed	MULTI-MSMS	OFL002394-LKJ-DPCs	822.401	2	822.397	1642.78	3.6844	0.00303	0.34819	0.00028635	4.0326	0.0033164	822.398	49.258	0.30158	49.258	49.005	49.306	0					75	46	2	0	0	0	0.0015238	1	18725	51.774	36.778	1	213620
PARGPELPLLGLLLLLLLGDPGR	23	Unmodified	_PARGPELPLLGLLLLLLLGDPGR_			0	0	1	Q99835	Q99835	Q99835	SMO	Smoothened homolog	MULTI-SECPEP	OFL002394-LKJ-DPCs	797.744	3	798.493	2392.46	3.5932	0.0028691	0.6678	0.00053324	4.261	0.0034024	798.828	96.396	0.11029	96.396	96.333	96.444	0					32	16	3	0	0	0	0.018403	1	34745	10.399	10.399	1	206270
PGHLQEGFGCVVTNR	15	Unmodified	_PGHLQEGFGCVVTNR_			0	0	0	Q8NC51	Q8NC51	Q8NC51	SERBP1	Plasminogen activator inhibitor 1 RNA-binding protein	MULTI-MSMS	OFL002394-LKJ-DPCs	557.608	3	557.607	1669.8	2.6851	0.0014972	-0.15409	-8.5922e-05	2.531	0.0014113	557.607	48.208	0.13829	48.208	48.102	48.24	0					30	21	2	0	0	0	1.4711e-07	1	18490	61.265	37.074	1	469560
PGRGQTQQEEEEEDEDHGPDDYDEEDEDEVEEEETNR	37	Unmodified	_PGRGQTQQEEEEEDEDHGPDDYDEEDEDEVEEEETNR_			0	0	1	Q8IV16	Q8IV16	Q8IV16	GPIHBP1	Glycosylphosphatidylinositol-anchored high density lipoprotein-binding protein 1	MULTI-SECPEP	OFL002394-LKJ-DPCs	882.748	5	882.342	4406.67	3.722	0.003284	2.3128	0.0020407	6.0348	0.0053248	882.745	108.25	0.13244	108.25	108.2	108.33	-1.4211e-14					21	15	2	0	0	0	0.018546	1	44980	3.8476	3.8476	1	443980
PGRGQTQQEEEEEDEDHGPDDYDEEDEDEVEEEETNR	37	Unmodified	_PGRGQTQQEEEEEDEDHGPDDYDEEDEDEVEEEETNR_			0	0	1	Q8IV16	Q8IV16	Q8IV16	GPIHBP1	Glycosylphosphatidylinositol-anchored high density lipoprotein-binding protein 1	MULTI-SECPEP	OFL002394-LKJ-DPCs	882.543	5	882.342	4406.67	3.7222	0.0032842	1.7447	0.0015395	5.4669	0.0048237	882.945	110.98	0.13842	110.98	110.94	111.08	0					21	16	2	0	0	0	0.018529	1	47879	3.9967	3.9967	1	1434400
PMRAEDMLR	9	Oxidation (M)	_PMRAEDM(Oxidation (M))LR_	PMRAEDM(1)LR	PM(-47)RAEDM(47)LR	0	1	1	Q3KR16	Q3KR16	Q3KR16	PLEKHG6	Pleckstrin homology domain-containing family G member 6	MSMS	OFL002394-LKJ-DPCs	567.777	2	567.773	1133.53	NaN	NaN	NaN	NaN	NaN	NaN	NaN	19.012	1	19.012	18.512	19.512	0								0	0	0	0.0096422	1	6508	51.335	9.9088	2
PPALLLLAAASSGLRFVLASFALALLLPVFLAVAAVKLGLR	41	Unmodified	_PPALLLLAAASSGLRFVLASFALALLLPVFLAVAAVKLGLR_			0	0	2	Q8WUY8	Q8WUY8	Q8WUY8	NAT14	N-acetyltransferase 14	MULTI-SECPEP	OFL002394-LKJ-DPCs	829.517	5	829.517	4142.55	3.5983	0.0029848	2.6829	0.0022255	6.2812	0.0052103	830.121	109.5	0.074829	109.5	109.47	109.54	1.4211e-14					18	8	3	0	0	0	0.016622	1	46302	3.5358	0.13954	1	335400
PPALLLLAAASSGLRFVLASFALALLLPVFLAVAAVKLGLR	41	Unmodified	_PPALLLLAAASSGLRFVLASFALALLLPVFLAVAAVKLGLR_			0	0	2	Q8WUY8	Q8WUY8	Q8WUY8	NAT14	N-acetyltransferase 14	MULTI-SECPEP	OFL002394-LKJ-DPCs	1035.89	4	1036.64	4142.55	4.0794	0.0042289	1.7629	0.0018275	5.8423	0.0060564	1037.15	117.84	0.23614	117.84	117.69	117.93	0					31	25	2	0	0	0	0.017642	1	54939	11.643	7.3264	1	950860
PPALLLLAAASSGLRFVLASFALALLLPVFLAVAAVKLGLR	41	Unmodified	_PPALLLLAAASSGLRFVLASFALALLLPVFLAVAAVKLGLR_			0	0	2	Q8WUY8	Q8WUY8	Q8WUY8	NAT14	N-acetyltransferase 14	MULTI-SECPEP	OFL002394-LKJ-DPCs	1036.9	4	1036.64	4142.55	4.0786	0.004228	0.19429	0.0002014	4.2729	0.0044294	1037.15	119.22	0.0839	119.22	119.18	119.26	0					19	11	3	0	0	0	0.017642	1	56427	11.643	7.0659	1	610180
PPLAPQLCRAVFLVPILLLLQVK	23	Unmodified	_PPLAPQLCRAVFLVPILLLLQVK_			0	0	1	Q96L11	Q96L11	Q96L11	C7orf34	Uncharacterized protein C7orf34	MULTI-SECPEP	OFL002394-LKJ-DPCs	866.54	3	866.869	2597.59	3.7071	0.0032136	0.156	0.00013523	3.8631	0.0033488	867.539	103.99	0.061478	103.99	103.97	104.03	1.4211e-14					9	7	2	0	0	0	0.018673	1	40634	7.1933	7.1933	1	164200
PPLAPQLCRAVFLVPILLLLQVK	23	Unmodified	_PPLAPQLCRAVFLVPILLLLQVK_			0	0	1	Q96L11	Q96L11	Q96L11	C7orf34	Uncharacterized protein C7orf34	MULTI-SECPEP	OFL002394-LKJ-DPCs	867.545	3	866.869	2597.59	3.6853	0.0031947	1.1708	0.001015	4.8561	0.0042096	867.54	110.37	0.29827	110.37	110.22	110.52	0					60	34	3	0	0	0	0.018652	1	47126	7.2761	7.2761	1	393160
PPLAPQLCRAVFLVPILLLLQVK	23	Unmodified	_PPLAPQLCRAVFLVPILLLLQVK_			0	0	1	Q96L11	Q96L11	Q96L11	C7orf34	Uncharacterized protein C7orf34	MULTI-SECPEP	OFL002394-LKJ-DPCs	866.873	3	866.869	2597.59	3.6858	0.0031951	2.7805	0.0024103	6.4663	0.0056055	867.205	113.8	0.23093	113.8	113.63	113.86	1.4211e-14					34	29	2	0	0	0	0.014537	1	50835	20.439	20.439	1	538400
PPLAPQLCRAVFLVPILLLLQVK	23	Unmodified	_PPLAPQLCRAVFLVPILLLLQVK_			0	0	1	Q96L11	Q96L11	Q96L11	C7orf34	Uncharacterized protein C7orf34	MULTI-SECPEP	OFL002394-LKJ-DPCs	866.873	3	866.869	2597.59	3.686	0.0031953	1.9711	0.0017087	5.6572	0.004904	867.541	113.91	0.078098	113.91	113.85	113.92	0					11	8	2	0	0	0	0.014537	1	50835	20.439	20.439	1	493910
PSGEAFVELESEDEVK	16	Unmodified	_PSGEAFVELESEDEVK_			0	0	0	P31943	P31943	P31943	HNRNPH1	Heterogeneous nuclear ribonucleoprotein H;Heterogeneous nuclear ribonucleoprotein H, N-terminally processed	MSMS	OFL002394-LKJ-DPCs	882.916	2	882.912	1763.81	NaN	NaN	NaN	NaN	NaN	NaN	NaN	75.947	1	75.947	75.447	76.447	0								0	0	0	5.1404e-08	1	27771	67.252	28.849	1
PVSSAASVYAGAGGSGSR	18	Unmodified	_PVSSAASVYAGAGGSGSR_			0	0	0	P05783	P05783	P05783	KRT18	Keratin, type I cytoskeletal 18	MULTI-MSMS	OFL002394-LKJ-DPCs	791.392	2	790.887	1579.76	3.4092	0.0026963	0.15747	0.00012454	3.5667	0.0028208	790.887	32.641	0.51352	32.641	32.399	32.913	0					259	80	4	0	0	0	0.0016325	1	12936	40.725	30.416	1	2223200
PVSSAASVYAGAGGSGSR	18	Unmodified	_PVSSAASVYAGAGGSGSR_			0	0	0	P05783	P05783	P05783	KRT18	Keratin, type I cytoskeletal 18	MULTI-MSMS	OFL002394-LKJ-DPCs	527.595	3	527.594	1579.76	2.5235	0.0013314	0.13306	7.02e-05	2.6566	0.0014016	527.594	32.642	0.34295	32.642	32.47	32.813	0					134	53	3	0	0	0	1.0463e-11	1	12987	56.407	40.466	1	615450
PVSSAASVYAGAGGSGSR	18	Unmodified	_PVSSAASVYAGAGGSGSR_			0	0	0	P05783	P05783	P05783	KRT18	Keratin, type I cytoskeletal 18	MSMS	OFL002394-LKJ-DPCs	790.889	2	790.887	1579.76	NaN	NaN	NaN	NaN	NaN	NaN	NaN	32.992	1	32.992	32.492	33.492	0								0	0	0	4.3353e-09	1	13151	62.891	33.124	1
QAEKVVIK	8	Unmodified	_QAEKVVIK_			0	0	1	Q9NUW8	Q9NUW8	Q9NUW8	TDP1	Tyrosyl-DNA phosphodiesterase 1	MULTI-MSMS	OFL002394-LKJ-DPCs	457.788	2	457.787	913.56	2.5883	0.0011849	0.33276	0.00015233	2.921	0.0013372	457.787	43.202	0.47149	43.202	42.97	43.442	0					105	72	2	0	0	0	0.013296	1	16712	80.229	3.7515	1	355100
QGGLGPMNIPLVSDPK	16	Unmodified	_QGGLGPMNIPLVSDPK_			0	0	0	Q06830	Q06830	Q06830	PRDX1	Peroxiredoxin-1	MULTI-MSMS	OFL002394-LKJ-DPCs	812.437	2	811.932	1621.85	3.6168	0.0029366	0.15522	0.00012603	3.772	0.0030626	811.932	97.767	0.22043	97.767	97.653	97.874	0					69	33	3	0	0	0	0.016448	1	35637	36.847	20.593	1	176640
QHRGFLLLTLLALLALTSAVAKK	23	Unmodified	_QHRGFLLLTLLALLALTSAVAKK_			0	0	2	P21741	P21741	P21741	MDK	Midkine	MULTI-SECPEP	OFL002394-LKJ-DPCs	826.186	3	826.516	2476.53	3.6325	0.0030023	1.3781	0.001139	5.0106	0.0041413	826.851	100.76	0.15612	100.76	100.68	100.84	0					37	22	2	0	0	0	0.014436	1	37747	21.242	21.242	1	509920
QLFHPEQLITGK	12	Unmodified	_QLFHPEQLITGK_			0	0	0	P68363;Q71U36;Q9BQE3;P68366;Q13748;Q6PEY2;Q9NY65	P68363	P68363	TUBA1B;TUBA1A;TUBA1C;TUBA4A;TUBA3C;TUBA3E;TUBA8	Tubulin alpha-1B chain;Tubulin alpha-1A chain;Tubulin alpha-1C chain;Tubulin alpha-4A chain;Tubulin alpha-3C/D chain;Tubulin alpha-3E chain;Tubulin alpha-8 chain	MSMS	OFL002394-LKJ-DPCs	705.893	2	705.891	1409.77	NaN	NaN	NaN	NaN	NaN	NaN	NaN	74.285	1	74.285	73.785	74.785	0								0	0	0	0.0011492	1	27215	69.276	0	1
RAPFDLFENK	10	Unmodified	_RAPFDLFENK_			0	0	1	P08238;Q58FF7	P08238	P08238	HSP90AB1;HSP90AB3P	Heat shock protein HSP 90-beta;Putative heat shock protein HSP 90-beta-3	MULTI-MSMS	OFL002394-LKJ-DPCs	618.824	2	618.822	1235.63	3.0105	0.001863	0.30343	0.00018777	3.3139	0.0020507	618.822	77.723	1.2921	77.723	77.175	78.467	0					333	199	2	0	0	0	7.2974e-06	1	28311	79.148	34.067	1	500680
RAPFDLFENK	10	Unmodified	_RAPFDLFENK_			0	0	1	P08238;Q58FF7	P08238	P08238	HSP90AB1;HSP90AB3P	Heat shock protein HSP 90-beta;Putative heat shock protein HSP 90-beta-3	MSMS	OFL002394-LKJ-DPCs	618.824	2	618.822	1235.63	NaN	NaN	NaN	NaN	NaN	NaN	NaN	78.162	1	78.162	77.662	78.662	0								0	0	0	0.0057577	1	28462	66.692	18.601	1
RAPFDLFENK	10	Unmodified	_RAPFDLFENK_			0	0	1	P08238;Q58FF7	P08238	P08238	HSP90AB1;HSP90AB3P	Heat shock protein HSP 90-beta;Putative heat shock protein HSP 90-beta-3	MULTI-SECPEP	OFL002394-LKJ-DPCs	618.823	2	618.822	1235.63	3.005	0.0018595	0.23728	0.00014683	3.2422	0.0020064	618.822	78.732	0.090084	78.732	78.667	78.757	0					18	13	2	0	0	0	0.0017182	1	28640	40.994	7.7314	1	88833
RAPFDLFENR	10	Unmodified	_RAPFDLFENR_			0	0	1	P07900	P07900	P07900	HSP90AA1	Heat shock protein HSP 90-alpha	MULTI-MSMS	OFL002394-LKJ-DPCs	632.827	2	632.825	1263.64	3.1217	0.0019755	0.13463	8.52e-05	3.2563	0.0020607	632.825	79.796	0.87477	79.796	79.455	80.329	0					259	129	3	0	0	0	0.0045703	1	29046	64.04	36.925	1	359870
RCTKTFSR	8	Unmodified	_RCTKTFSR_			0	0	2	Q3KNW1	Q3KNW1	Q3KNW1	SNAI3	Zinc finger protein SNAI3	MULTI-MSMS	OFL002394-LKJ-DPCs	528.275	2	528.274	1054.53	2.72	0.0014369	-0.32406	-0.00017119	2.3959	0.0012657	528.274	91.566	0.7123	91.566	91.166	91.879	-1.4211e-14					189	109	2	0	0	0	0.013093	1	32758	49.358	14.551	1	337790
RGGFLLLLALLVLTCLVLALLAVYLSVLQSESLRILAHTLR	41	Unmodified	_RGGFLLLLALLVLTCLVLALLAVYLSVLQSESLRILAHTLR_			0	0	2	Q8N112	Q8N112	Q8N112	LSMEM2	Leucine-rich single-pass membrane protein 2	MULTI-SECPEP	OFL002394-LKJ-DPCs	906.914	5	907.152	4530.72	3.7794	0.0034285	1.9404	0.0017602	5.7198	0.0051887	907.555	116.9	0.058025	116.9	116.88	116.94	-1.4211e-14					9	6	2	0	0	0	0.016672	1	54101	3.4386	2.2467	1	1071100
RLQLLPPSR	9	Unmodified	_RLQLLPPSR_			0	0	1	Q96CP6	Q96CP6	Q96CP6	GRAMD1A	GRAM domain-containing protein 1A	MULTI-SECPEP	OFL002394-LKJ-DPCs	1079.42	1	1079.67	1078.66	4.1703	0.0045026	0.0052264	5.6428e-06	4.1756	0.0045082	1079.67	118.95	0.10194	118.95	118.88	118.98	-1.4211e-14					18	12	2	0	0	0	0.018233	1	56170	12.207	1.9416	1	395880
RPTPQDSPIFLPVDDTSFR	19	Unmodified	_RPTPQDSPIFLPVDDTSFR_			0	0	1	P49327	P49327	P49327	FASN	Fatty acid synthase;[Acyl-carrier-protein] S-acetyltransferase;[Acyl-carrier-protein] S-malonyltransferase;3-oxoacyl-[acyl-carrier-protein] synthase;3-oxoacyl-[acyl-carrier-protein] reductase;3-hydroxyacyl-[acyl-carrier-protein] dehydratase;Enoyl-[acyl-carrier-protein] reductase;Oleoyl-[acyl-carrier-protein] hydrolase	MULTI-MSMS	OFL002394-LKJ-DPCs	730.376	3	730.039	2187.1	3.4354	0.002508	-0.57417	-0.00041917	2.8612	0.0020888	730.707	96.289	0.18948	96.289	96.15	96.34	0					47	28	3	0	0	0	0.005719	1	34692	31.951	7.1664	1	287940
RQWCAIAILFAVLLVVLILFLVL	23	Unmodified	_RQWCAIAILFAVLLVVLILFLVL_			0	0	1	O43752	O43752	O43752	STX6	Syntaxin-6	MULTI-MSMS	OFL002394-LKJ-DPCs	671.923	4	671.668	2682.64	3.2285	0.0021685	1.3533	0.00090896	4.5818	0.0030774	671.92	113.5	0.11501	113.5	113.41	113.53	0					21	13	2	0	0	0	0.017989	1	50472	0.65563	0.65563	1	671420
SATGSEVR	8	Unmodified	_SATGSEVR_			0	0	0	Q14667	Q14667	Q14667	KIAA0100	Protein KIAA0100	MULTI-MSMS	OFL002394-LKJ-DPCs	403.704	2	403.704	805.393	2.4945	0.0010071	-0.041653	-1.6815e-05	2.4529	0.00099024	403.704	16.037	0.20018	16.037	15.924	16.124	0					62	30	3	0	0	0	0.010559	1	4776	64.757	24.185	1	758860
SATGSEVR	8	Unmodified	_SATGSEVR_			0	0	0	Q14667	Q14667	Q14667	KIAA0100	Protein KIAA0100	MULTI-SECPEP	OFL002394-LKJ-DPCs	403.212	2	403.704	805.393	2.4819	0.0010019	0.19262	7.776e-05	2.6745	0.0010797	403.704	16.716	0.13527	16.716	16.65	16.786	0					28	20	2	0	0	0	1.6235e-28	1	5196	67.981	15.499	1	172370
SDAAVDTSSEITTK	14	Acetyl (Protein N-term)	_(Acetyl (Protein N-term))SDAAVDTSSEITTK_			1	0	0	P06454	P06454	P06454	PTMA	Prothymosin alpha;Prothymosin alpha, N-terminally processed;Thymosin alpha-1	MULTI-MSMS	OFL002394-LKJ-DPCs	734.349	2	733.846	1465.68	3.4579	0.0025375	-0.42679	-0.0003132	3.0311	0.0022243	733.846	44.708	0.43456	44.708	44.507	44.941	0					186	69	3	0	0	0	6.1964e-38	2	17166	102.4	64.097	1	1696300
SDAGLVGGGEDGDTDDDGDDDDDDRGSDGLSIHKCMSCSSYR	42	Unmodified	_SDAGLVGGGEDGDTDDDGDDDDDDRGSDGLSIHKCMSCSSYR_			0	0	2	P23471	P23471	P23471	PTPRZ1	Receptor-type tyrosine-protein phosphatase zeta	MULTI-SECPEP	OFL002394-LKJ-DPCs	1107.18	4	1106.68	4422.69	4.2338	0.0046854	-2.2515	-0.0024917	1.9823	0.0021937	1107.43	112.87	0.10261	112.87	112.81	112.91	0					17	11	2	0	0	0	0.016249	1	49718	11.401	11.101	1	561160
SDQSRLDSELK	11	Unmodified	_SDQSRLDSELK_			0	0	1	P04264;CON__P04264;CON__ENSEMBL:ENSBTAP00000038253	P04264;CON__ENSEMBL:ENSBTAP00000038253	P04264	KRT1	Keratin, type II cytoskeletal 1	MULTI-MSMS	OFL002394-LKJ-DPCs	639.323	2	639.32	1276.63	2.9031	0.001856	0.19813	0.00012667	3.1012	0.0019826	639.32	25.393	0.3329	25.393	25.216	25.549	0					101	51	2	0	0	0	1.6184e-08	1	9765	77.533	24.817	1	1437100
SDSFENPVLQQHFR	14	Unmodified	_SDSFENPVLQQHFR_			0	0	0	P12956	P12956	P12956	XRCC6	X-ray repair cross-complementing protein 6	MULTI-MSMS	OFL002394-LKJ-DPCs	568.611	3	568.609	1702.81	2.7614	0.0015702	0.48694	0.00027688	3.2484	0.001847	568.944	67.245	0.21745	67.245	67.17	67.388	0					42	33	2	0	0	0	0.0055398	1	24916	42.317	13.246	1	226440
SEGVPGAPGQPTHSLTPQPTRPFNR	25	Unmodified	_SEGVPGAPGQPTHSLTPQPTRPFNR_			0	0	1	Q96L96	Q96L96	Q96L96	ALPK3	Alpha-protein kinase 3	MULTI-MSMS	OFL002394-LKJ-DPCs	658.091	4	657.837	2627.32	3.2919	0.0021655	-0.58553	-0.00038518	2.7064	0.0017804	658.089	53.071	0.55601	53.071	52.793	53.349	0					157	86	3	0	0	0	0.017898	1	20058	18.881	5.2926	1	408340
SEITELR	7	Unmodified	_SEITELR_			0	0	0	P13645;CON__P13645;CON__P02535-1	P13645	P13645	KRT10	Keratin, type I cytoskeletal 10	MULTI-MSMS	OFL002394-LKJ-DPCs	424.231	2	424.23	846.445	2.3709	0.0010058	-0.1475	-6.2576e-05	2.2234	0.00094323	424.23	32.869	0.54471	32.869	32.598	33.143	0					181	85	3	0	0	0	7.9802e-110	1	13092	132.96	67.157	1	1581000
SFVILFVTPLLLLPLVILMPAKFVR	25	Unmodified	_SFVILFVTPLLLLPLVILMPAKFVR_			0	0	1	Q86YT5	Q86YT5	Q86YT5	SLC13A5	Solute carrier family 13 member 5	MULTI-SECPEP	OFL002394-LKJ-DPCs	946.926	3	947.26	2838.76	3.8927	0.0036874	-0.62695	-0.00059389	3.2658	0.0030935	947.592	104.07	0.039162	104.07	104.05	104.09	0					10	4	3	0	0	0	0.016517	1	40753	26.477	21.224	1	328460
SGETEDTFIADLVVGLCTGQIK	22	Unmodified	_SGETEDTFIADLVVGLCTGQIK_			0	0	0	P06733;P13929;P09104	P06733	P06733	ENO1;ENO3;ENO2	Alpha-enolase;Beta-enolase;Gamma-enolase	MULTI-MSMS	OFL002394-LKJ-DPCs	1177.59	2	1177.08	2352.15	4.4349	0.0052202	-0.19089	-0.00022469	4.244	0.0049955	1177.58	117.43	0.18522	117.43	117.33	117.52	0					42	22	3	0	0	0	0.0018437	2	54608	34.191	18.892	1	527380
SIQFVDWCPTGFK	13	Unmodified	_SIQFVDWCPTGFK_			0	0	0	P68363;P68366	P68363	P68363	TUBA1B;TUBA4A	Tubulin alpha-1B chain;Tubulin alpha-4A chain	MULTI-MSMS	OFL002394-LKJ-DPCs	792.882	2	792.879	1583.74	3.5513	0.0028157	-0.043812	-3.4738e-05	3.5075	0.002781	792.879	101.16	0.26365	101.16	101.01	101.27	-1.4211e-14					83	34	3	0	0	0	8.7335e-05	2	38016	67.022	39.693	1	321030
SISISVAR	8	Unmodified	_SISISVAR_			0	0	0	P04264;CON__P04264	P04264	P04264	KRT1	Keratin, type II cytoskeletal 1	MULTI-MSMS	OFL002394-LKJ-DPCs	416.749	2	416.748	831.481	2.5342	0.0010561	0.077381	3.2248e-05	2.6116	0.0010884	416.748	44.076	0.52879	44.076	43.807	44.336	0					186	83	3	0	0	0	1.4261e-62	1	17063	116.9	31.639	1	1685000
SKAEAESLYQSK	12	Unmodified	_SKAEAESLYQSK_			0	0	1	P04264;CON__P04264	P04264	P04264	KRT1	Keratin, type II cytoskeletal 1	MULTI-MSMS	OFL002394-LKJ-DPCs	670.84	2	670.838	1339.66	3.1947	0.0021431	-0.071157	-4.7735e-05	3.1235	0.0020954	670.838	21.427	0.3157	21.427	21.27	21.586	0					157	48	4	0	0	0	7.875e-11	1	7803	86.463	55.395	1	2893400
SKEDVTVSPSQEINAPPDENKR	22	Unmodified	_SKEDVTVSPSQEINAPPDENKR_			0	0	2	Q5T0W9	Q5T0W9	Q5T0W9	FAM83B	Protein FAM83B	MSMS	OFL002394-LKJ-DPCs	1220.6	2	1220.6	2439.19	NaN	NaN	NaN	NaN	NaN	NaN	NaN	40.231	1	40.231	39.731	40.731	0								0	0	0	0.014858	1	15643	44.44	17.908	1
SLDMDSIIAEVK	12	Unmodified	_SLDMDSIIAEVK_			0	0	0	P05787;CON__P05787;CON__H-INV:HIT000292931	P05787	P05787	KRT8	Keratin, type II cytoskeletal 8	MULTI-MSMS	OFL002394-LKJ-DPCs	661.343	2	660.839	1319.66	3.2397	0.0021409	-0.34949	-0.00023096	2.8902	0.00191	660.839	100.53	0.5443	100.53	100.31	100.85	-1.4211e-14					177	79	3	0	0	0	3.2073e-06	2	37444	74.944	74.944	1	884040
SLLEGEGSSGGGGR	14	Unmodified	_SLLEGEGSSGGGGR_			0	0	0	P13645;CON__P13645	P13645	P13645	KRT10	Keratin, type I cytoskeletal 10	MULTI-MSMS	OFL002394-LKJ-DPCs	631.804	2	631.802	1261.59	2.783	0.0017583	-0.074259	-4.6917e-05	2.7088	0.0017114	631.802	28.73	0.63276	28.73	28.489	29.122	0					344	98	5	0	0	0	0	1	11308	162.38	141.86	1	12834000
SLVEASSSGVSVLSLCEK	18	Unmodified	_SLVEASSSGVSVLSLCEK_			0	0	0	Q9UQ80	Q9UQ80	Q9UQ80	PA2G4	Proliferation-associated protein 2G4	MULTI-MSMS	OFL002394-LKJ-DPCs	926.979	2	926.472	1850.93	3.9334	0.0036442	0.52491	0.00048632	4.4583	0.0041305	926.974	89.759	0.29159	89.759	89.598	89.89	-1.4211e-14					96	44	3	0	0	0	0.011328	1	32271	33.685	10.459	1	238970
SLVGLGGTK	9	Unmodified	_SLVGLGGTK_			0	0	0	P35908;CON__P35908;CON__P35908v2	P35908	P35908	KRT2	Keratin, type II cytoskeletal 2 epidermal	MULTI-MSMS	OFL002394-LKJ-DPCs	416.251	2	416.25	830.486	2.4867	0.0010351	0.088855	3.6986e-05	2.5755	0.0010721	416.25	41.09	0.66035	41.09	40.744	41.405	0					264	102	4	0	0	0	4.9249e-49	1	15924	111.74	51.381	1	2874400
SLVNLGGSK	9	Unmodified	_SLVNLGGSK_			0	0	0	P04264;CON__P04264	P04264	P04264	KRT1	Keratin, type II cytoskeletal 1	MULTI-MSMS	OFL002394-LKJ-DPCs	437.755	2	437.753	873.492	2.5417	0.0011127	0.080893	3.5411e-05	2.6226	0.0011481	437.753	42.269	0.90796	42.269	41.962	42.87	-7.1054e-15					412	137	4	0	0	0	2.3314e-36	1	16509	109.71	46.997	1	16279000
SNLGWLCLLLLPIPLIVWVKRK	22	Unmodified	_SNLGWLCLLLLPIPLIVWVKRK_			0	0	2	P25445	P25445	P25445	FAS	Tumor necrosis factor receptor superfamily member 6	MULTI-SECPEP	OFL002394-LKJ-DPCs	658.411	4	658.654	2630.59	3.1788	0.0020938	2.8094	0.0018504	5.9882	0.0039442	659.156	111.68	0.026318	111.68	111.67	111.7	0					6	3	2	0	0	0	0.018347	1	48565	9.5658	3.4981	1	360800
SNLGWLCLLLLPIPLIVWVKRK	22	Unmodified	_SNLGWLCLLLLPIPLIVWVKRK_			0	0	2	P25445	P25445	P25445	FAS	Tumor necrosis factor receptor superfamily member 6	MULTI-SECPEP	OFL002394-LKJ-DPCs	658.412	4	658.654	2630.59	3.1787	0.0020937	3.1855	0.0020982	6.3642	0.0041918	658.907	118.2	0.36759	118.2	118.11	118.48	-1.4211e-14					68	47	2	0	0	0	0.018512	1	55447	7.3604	4.2391	1	520250
SNVSDAVAQSTR	12	Unmodified	_SNVSDAVAQSTR_			0	0	0	P60174	P60174	P60174	TPI1	Triosephosphate isomerase	MSMS	OFL002394-LKJ-DPCs	617.806	2	617.805	1233.59	NaN	NaN	NaN	NaN	NaN	NaN	NaN	24.731	1	24.731	24.231	25.231	0								0	0	0	0.016272	1	9545	53.569	20.48	1
SPAGLQVLNDYLADK	15	Unmodified	_SPAGLQVLNDYLADK_			0	0	0	P24534	P24534	P24534	EEF1B2	Elongation factor 1-beta	MULTI-MSMS	OFL002394-LKJ-DPCs	802.423	2	802.42	1602.83	3.5797	0.0028724	-0.073323	-5.8836e-05	3.5063	0.0028136	802.42	100.16	0.33799	100.16	99.995	100.33	0					109	50	3	0	0	0	1.692e-29	1	37191	92.856	64.652	1	416200
SQLIVHQEIHTGGKPYGCSECGK	23	Unmodified	_SQLIVHQEIHTGGKPYGCSECGK_			0	0	1	P17031	P17031	P17031	ZNF26	Zinc finger protein 26	MULTI-MSMS	OFL002394-LKJ-DPCs	1293.62	2	1293.12	2584.22	4.6371	0.0059963	-0.36236	-0.00046857	4.2747	0.0055277	1293.62	119.63	0.053001	119.63	119.61	119.66	0					8	5	3	0	0	0	0.012225	1	56910	28.089	8.7659	1	1198100
SQLSSSSTSSTSDKDDDDDDSDDRDESENDDEDTALSEASEK	42	Unmodified	_SQLSSSSTSSTSDKDDDDDDSDDRDESENDDEDTALSEASEK_			0	0	2	Q9UPS6	Q9UPS6	Q9UPS6	SETD1B	Histone-lysine N-methyltransferase SETD1B	MULTI-SECPEP	OFL002394-LKJ-DPCs	906.913	5	906.754	4528.74	3.7787	0.0034264	-2.5201	-0.0022851	1.2587	0.0011413	907.353	110.17	0.058155	110.17	110.13	110.19	1.4211e-14					10	7	2	0	0	0	0.018701	1	46975	2.0577	2.0577	1	257600
SQVFSTAADGQTQVEIK	17	Unmodified	_SQVFSTAADGQTQVEIK_			0	0	0	P38646	P38646	P38646	HSPA9	Stress-70 protein, mitochondrial	MULTI-MSMS	OFL002394-LKJ-DPCs	904.959	2	904.955	1807.9	3.9229	0.00355	0.34531	0.00031249	4.2682	0.0038625	904.955	58.649	0.49459	58.649	58.43	58.925	7.1054e-15					245	76	4	0	0	0	1.6487e-11	1	21908	59.796	45.109	1	1208800
SQYEQLAEQNRK	12	Unmodified	_SQYEQLAEQNRK_			0	0	1	P13645;CON__P13645	P13645	P13645	KRT10	Keratin, type I cytoskeletal 10	MULTI-MSMS	OFL002394-LKJ-DPCs	498.584	3	498.583	1492.73	2.5303	0.0012616	0.062498	3.116e-05	2.5928	0.0012927	498.583	22.893	0.3469	22.893	22.729	23.076	0					195	53	5	0	0	0	0.0023428	1	8476	56.551	44.758	1	5394900
SQYEQLAEQNRK	12	Unmodified	_SQYEQLAEQNRK_			0	0	1	P13645;CON__P13645	P13645	P13645	KRT10	Keratin, type I cytoskeletal 10	MULTI-MSMS	OFL002394-LKJ-DPCs	747.875	2	747.371	1492.73	3.3472	0.0025016	0.18982	0.00014186	3.537	0.0026434	747.371	22.893	0.29547	22.893	22.735	23.031	0					151	45	4	0	0	0	1.4046e-11	1	8487	87.568	54.817	1	2582500
SRNQSTDENSLHEPMMK	17	Oxidation (M)	_SRNQSTDENSLHEPM(Oxidation (M))MK_	SRNQSTDENSLHEPM(0.529)M(0.471)K	SRNQSTDENSLHEPM(0.51)M(-0.51)K	0	1	1	Q7Z3E1	Q7Z3E1	Q7Z3E1	TIPARP	TCDD-inducible poly [ADP-ribose] polymerase	MSMS	OFL002394-LKJ-DPCs	673.966	3	673.967	2018.88	NaN	NaN	NaN	NaN	NaN	NaN	NaN	75.797	1	75.797	75.297	76.297	0								0	0	0	0.011442	1	27703	44.807	29.415	2
STAGDTHLGGEDFDNR	16	Unmodified	_STAGDTHLGGEDFDNR_			0	0	0	P11142;P54652	P11142	P11142	HSPA8;HSPA2	Heat shock cognate 71 kDa protein;Heat shock-related 70 kDa protein 2	MULTI-MSMS	OFL002394-LKJ-DPCs	564.916	3	564.58	1690.72	2.4445	0.0013801	0.21762	0.00012286	2.6621	0.001503	564.58	30.468	0.39579	30.468	30.282	30.678	0					158	61	3	0	0	0	1.3635e-06	1	12083	53.828	47.248	1	629010
STFVLDEFKR	10	Unmodified	_STFVLDEFKR_			0	0	1	P26641	P26641	P26641	EEF1G	Elongation factor 1-gamma	MSMS	OFL002394-LKJ-DPCs	621.332	2	621.33	1240.65	NaN	NaN	NaN	NaN	NaN	NaN	NaN	70.382	1	70.382	69.882	70.882	0								0	0	0	8.1014e-07	1	25909	80.219	52.01	1
STLTDSLVCK	10	Unmodified	_STLTDSLVCK_			0	0	0	P13639	P13639	P13639	EEF2	Elongation factor 2	MULTI-MSMS	OFL002394-LKJ-DPCs	562.289	2	562.287	1122.56	2.6856	0.0015101	0.4406	0.00024774	3.1262	0.0017578	562.287	49.428	0.41726	49.428	49.248	49.666	0					112	64	2	0	0	0	0.017533	1	18841	46.39	28.128	1	283570
STMQELNSR	9	Oxidation (M)	_STM(Oxidation (M))QELNSR_	STM(1)QELNSR	STM(79)QELNSR	0	1	0	P35527;CON__P35527	P35527	P35527	KRT9	Keratin, type I cytoskeletal 9	MULTI-MSMS	OFL002394-LKJ-DPCs	541.754	2	541.251	1080.49	2.6668	0.0014434	-0.36904	-0.00019974	2.2977	0.0012437	541.251	16.121	0.25166	16.121	16.001	16.253	0					104	38	4	0	0	0	0.0008934	1	4811	78.516	63.842	1	2844400
STMQELNSR	9	Unmodified	_STMQELNSR_			0	0	0	P35527;CON__P35527	P35527	P35527	KRT9	Keratin, type I cytoskeletal 9	MULTI-MSMS	OFL002394-LKJ-DPCs	533.255	2	533.253	1064.49	2.5458	0.0013575	0.11573	6.1713e-05	2.6615	0.0014193	533.253	23.501	0.36059	23.501	23.335	23.695	0					160	54	4	0	0	0	0.00021704	1	8837	76.064	48.761	1	6430900
STVHEILCK	9	Acetyl (Protein N-term)	_(Acetyl (Protein N-term))STVHEILCK_			1	0	0	P07355;A6NMY6	P07355	P07355	ANXA2;ANXA2P2	Annexin A2;Putative annexin A2-like protein	MSMS	OFL002394-LKJ-DPCs	564.791	2	564.79	1127.56	NaN	NaN	NaN	NaN	NaN	NaN	NaN	53.629	1	53.629	53.129	54.129	0								0	0	0	0.013849	1	20269	50.607	19.185	1
TAAENDFVTLK	11	Unmodified	_TAAENDFVTLK_			0	0	0	P35908;CON__P35908;CON__P35908v2	P35908	P35908	KRT2	Keratin, type II cytoskeletal 2 epidermal	MULTI-MSMS	OFL002394-LKJ-DPCs	604.813	2	604.812	1207.61	2.846	0.0017213	0.50382	0.00030472	3.3498	0.002026	604.812	57.119	0.36111	57.119	56.933	57.295	0					99	55	2	0	0	0	0.011111	1	21408	46.001	17.793	1	276790
TAAENEFVTLKK	12	Unmodified	_TAAENEFVTLKK_			0	0	1	P02538;P48668;CON__P48668;CON__P04259;CON__P02538;CON__P50446;P12035;CON__P12035	P02538	P02538	KRT6A;KRT6C;KRT3	Keratin, type II cytoskeletal 6A;Keratin, type II cytoskeletal 6C;Keratin, type II cytoskeletal 3	MSMS	OFL002394-LKJ-DPCs	450.914	3	450.914	1349.72	NaN	NaN	NaN	NaN	NaN	NaN	NaN	41.383	1	41.383	40.883	41.883	0								0	0	0	0.017365	1	16082	27.098	5.8685	1
TDEFQLHTNVNDGTEFGGSIYQK	23	Unmodified	_TDEFQLHTNVNDGTEFGGSIYQK_			0	0	0	P21796	P21796	P21796	VDAC1	Voltage-dependent anion-selective channel protein 1	MULTI-MSMS	OFL002394-LKJ-DPCs	867.405	3	867.402	2599.18	3.8745	0.0033608	0.53155	0.00046107	4.4061	0.0038219	867.736	76.884	0.29094	76.884	76.729	77.02	0					83	44	3	0	0	0	4.7337e-05	1	28047	40.723	20.647	1	332440
TEMENEFVLIK	11	Unmodified	_TEMENEFVLIK_			0	0	0	P05787;CON__P05787;CON__H-INV:HIT000016045	P05787	P05787	KRT8	Keratin, type II cytoskeletal 8	MULTI-SECPEP	OFL002394-LKJ-DPCs	677.346	2	676.842	1351.67	3.3567	0.0022719	0.16104	0.000109	3.5177	0.0023809	676.842	88.628	0.22711	88.628	88.596	88.823	-1.4211e-14					52	34	2	0	0	0	2.471e-28	1	31988	66.27	27.122	1	217360
TFIAIKPDGVQR	12	Unmodified	_TFIAIKPDGVQR_			0	0	1	P22392;P15531	P22392	P22392	NME2;NME1	Nucleoside diphosphate kinase B;Nucleoside diphosphate kinase A	MULTI-MSMS	OFL002394-LKJ-DPCs	673.389	2	672.885	1343.76	3.3565	0.0022586	0.26526	0.00017849	3.6218	0.0024371	672.885	53.637	0.5626	53.637	53.413	53.976	7.1054e-15					148	87	2	0	0	0	3.9033e-06	1	20207	74.944	41.2	1	363330
TGVENVMAK	9	Oxidation (M)	_TGVENVM(Oxidation (M))AK_	TGVENVM(1)AK	TGVENVM(44)AK	0	1	0	O43187	O43187	O43187	IRAK2	Interleukin-1 receptor-associated kinase-like 2	MSMS	OFL002394-LKJ-DPCs	482.743	2	482.742	963.47	NaN	NaN	NaN	NaN	NaN	NaN	NaN	29.202	1	29.202	28.702	29.702	0								0	0	0	0.013436	1	11559	44.447	12.513	1
THLPGFVEQAEALK	14	Unmodified	_THLPGFVEQAEALK_			0	0	0	P30044	P30044	P30044	PRDX5	Peroxiredoxin-5, mitochondrial	MULTI-SECPEP	OFL002394-LKJ-DPCs	514.28	3	513.944	1538.81	2.8051	0.0014417	0.12104	6.2207e-05	2.9261	0.0015039	514.278	76.436	0.34166	76.436	76.336	76.678	0					77	52	2	0	0	0	1.366e-08	1	27917	53.377	53.377	1	148170
TIGGGDDSFNTFFSETGAGK	20	Unmodified	_TIGGGDDSFNTFFSETGAGK_			0	0	0	P68363;Q71U36;Q9BQE3;Q13748;Q6PEY2	P68363	P68363	TUBA1B;TUBA1A;TUBA1C;TUBA3C;TUBA3E	Tubulin alpha-1B chain;Tubulin alpha-1A chain;Tubulin alpha-1C chain;Tubulin alpha-3C/D chain;Tubulin alpha-3E chain	MULTI-MSMS	OFL002394-LKJ-DPCs	1004.96	2	1004.45	2006.89	4.0769	0.004095	-0.020745	-2.0837e-05	4.0562	0.0040742	1004.45	96.202	0.63811	96.202	95.988	96.627	0					304	97	4	0	0	0	7.2041e-13	3	34856	50.155	37.99	1	1689400
TINEVENQILTR	12	Unmodified	_TINEVENQILTR_			0	0	0	O43707;P12814	O43707	O43707	ACTN4;ACTN1	Alpha-actinin-4;Alpha-actinin-1	MSMS	OFL002394-LKJ-DPCs	715.388	2	715.386	1428.76	NaN	NaN	NaN	NaN	NaN	NaN	NaN	67.772	1	67.772	67.272	68.272	0								0	0	0	0.012582	1	25047	57.019	29.106	1
TITLEVEPSDTIENVK	16	Unmodified	_TITLEVEPSDTIENVK_			0	0	0	P0CG48;P0CG47;P62979;P62987	P0CG48	P0CG48	UBC;UBB;RPS27A;UBA52	Polyubiquitin-C;Ubiquitin;Polyubiquitin-B;Ubiquitin;Ubiquitin-40S ribosomal protein S27a;Ubiquitin;40S ribosomal protein S27a;Ubiquitin-60S ribosomal protein L40;Ubiquitin;60S ribosomal protein L40	MULTI-MSMS	OFL002394-LKJ-DPCs	894.973	2	894.467	1786.92	3.8989	0.0034874	0.46388	0.00041493	4.3628	0.0039024	894.969	83.106	0.32961	83.106	82.947	83.277	0					70	50	2	0	0	0	1.8356e-05	1	30044	51.135	25.123	1	263520
TIVWICLTLITGLVVLLLLLICKK	24	Unmodified	_TIVWICLTLITGLVVLLLLLICKK_			0	0	1	P29322	P29322	P29322	EPHA8	Ephrin type-A receptor 8	MULTI-MSMS	OFL002394-LKJ-DPCs	700.443	4	699.687	2794.72	3.3462	0.0023413	0.4941	0.00034572	3.8403	0.002687	699.938	99.251	0.4001	99.251	99.018	99.418	0					135	59	4	0	0	0	0.018059	1	36553	1.3817	1.3817	1	328690
TLLDIDNTR	9	Unmodified	_TLLDIDNTR_			0	0	0	P35527;CON__P35527	P35527	P35527	KRT9	Keratin, type I cytoskeletal 9	MULTI-MSMS	OFL002394-LKJ-DPCs	530.787	2	530.785	1059.56	2.7717	0.0014712	-0.13108	-6.9576e-05	2.6406	0.0014016	530.785	59.515	0.88385	59.515	59.105	59.988	0					336	114	4	0	0	0	4.7218e-97	2	22254	124.98	51.723	1	3137700
TLLEGEESR	9	Unmodified	_TLLEGEESR_			0	0	0	P04264;CON__P04264;CON__ENSEMBL:ENSBTAP00000038253	P04264;CON__ENSEMBL:ENSBTAP00000038253	P04264	KRT1	Keratin, type II cytoskeletal 1	MULTI-MSMS	OFL002394-LKJ-DPCs	517.263	2	517.262	1032.51	2.476	0.0012808	0.14622	7.5634e-05	2.6223	0.0013564	517.262	29.753	1.0054	29.753	29.475	30.48	-3.5527e-15					447	156	5	0	0	0	5.078e-118	1	11755	132.76	88.005	1	31759000
TLNLLLSLGLATLLGLGARR	20	Unmodified	_TLNLLLSLGLATLLGLGARR_			0	0	1	A0PJX8	A0PJX8	A0PJX8	TMEM82	Transmembrane protein 82	MULTI-SECPEP	OFL002394-LKJ-DPCs	1033.9	2	1033.15	2064.28	4.0718	0.0042068	-1.4631	-0.0015116	2.6087	0.0026951	1033.65	114.42	0.028702	114.42	114.39	114.42	0					4	2	2	0	0	0	0.014504	1	51457	6.5807	1.8663	1	328420
TLTLVDTGIGMTK	13	Unmodified	_TLTLVDTGIGMTK_			0	0	0	P08238	P08238	P08238	HSP90AB1	Heat shock protein HSP 90-beta	MULTI-MSMS	OFL002394-LKJ-DPCs	675.373	2	675.371	1348.73	3.3736	0.0022784	0.036029	2.4333e-05	3.4096	0.0023028	675.371	85.385	0.57484	85.385	85.138	85.713	0					142	88	2	0	0	0	2.7273e-05	1	30878	69.721	0	1	225910
TLVIIVSLGYGIVKPRLGVTLHK	23	Unmodified	_TLVIIVSLGYGIVKPRLGVTLHK_			0	0	2	Q8NBN3	Q8NBN3	Q8NBN3	TMEM87A	Transmembrane protein 87A	MULTI-SECPEP	OFL002394-LKJ-DPCs	619.892	4	619.89	2475.53	2.8376	0.001759	-0.070243	-4.3543e-05	2.7674	0.0017155	620.141	119	0.48259	119	118.73	119.21	0					98	61	3	0	0	0	0.017893	1	56348	7.0315	7.0315	1	814650
TLVIIVSLGYGIVKPRLGVTLHK	23	Unmodified	_TLVIIVSLGYGIVKPRLGVTLHK_			0	0	2	Q8NBN3	Q8NBN3	Q8NBN3	TMEM87A	Transmembrane protein 87A	MULTI-SECPEP	OFL002394-LKJ-DPCs	620.644	4	619.89	2475.53	2.8362	0.0017581	-0.79563	-0.0004932	2.0405	0.0012649	620.14	119.75	0.40335	119.75	119.59	119.99	0					58	47	2	0	0	0	0.018053	1	57067	6.3629	6.3629	1	1113600
TLYGFGG	7	Unmodified	_TLYGFGG_			0	0	0	P62805	P62805	P62805	HIST1H4A	Histone H4	MULTI-MSMS	OFL002394-LKJ-DPCs	714.349	1	714.346	713.338	3.5397	0.0025286	0.23499	0.00016786	3.7747	0.0026965	714.346	71.994	0.54251	71.994	71.737	72.28	0					111	80	2	0	0	0	7.7027e-05	1	26402	89.775	89.775	1	304970
TMQNTSDLDTAR	12	Unmodified	_TMQNTSDLDTAR_			0	0	0	P14923	P14923	P14923	JUP	Junction plakoglobin	MULTI-MSMS	OFL002394-LKJ-DPCs	676.811	2	676.809	1351.6	3.1533	0.0021342	0.29129	0.00019715	3.4446	0.0023313	676.809	24.442	0.1556	24.442	24.398	24.554	-3.5527e-15					33	23	2	0	0	0	3.4443e-09	1	9383	76.465	62.469	1	197790
TNAENEFVTIKK	12	Unmodified	_TNAENEFVTIKK_			0	0	1	P04264;CON__P04264	P04264	P04264	KRT1	Keratin, type II cytoskeletal 1	MULTI-MSMS	OFL002394-LKJ-DPCs	697.372	2	697.37	1392.72	3.2776	0.0022857	-0.23631	-0.0001648	3.0413	0.0021209	697.369	38.222	0.38462	38.222	37.995	38.379	0					145	60	3	0	0	0	4.8802e-21	1	14991	96.229	68.748	1	1026800
TPELNLDQFHDK	12	Unmodified	_TPELNLDQFHDK_			0	0	0	P27824	P27824	P27824	CANX	Calnexin	MULTI-MSMS	OFL002394-LKJ-DPCs	728.859	2	728.857	1455.7	3.5245	0.0025689	-0.22505	-0.00016403	3.2995	0.0024049	728.857	61.626	0.076931	61.626	61.594	61.671	0					16	11	2	0	0	0	0.010328	1	22970	47.559	16.947	1	125950
TSRPENAIIYNNNEDFQVGQAK	22	Unmodified	_TSRPENAIIYNNNEDFQVGQAK_			0	0	1	P29401	P29401	P29401	TKT	Transketolase	MULTI-MSMS	OFL002394-LKJ-DPCs	837.08	3	836.742	2507.2	3.7657	0.0031509	0.0074235	6.2115e-06	3.7731	0.0031571	837.076	59.31	0.17357	59.31	59.22	59.394	0					55	26	3	0	0	0	0.010666	1	22202	27.408	13.392	1	225330
TTPSYVAFTDTER	13	Unmodified	_TTPSYVAFTDTER_			0	0	0	P11142;P54652;P34931;P17066;P48741;P0DMV8;P0DMV9	P11142;P0DMV8	P11142	HSPA8;HSPA2;HSPA1L;HSPA6;HSPA7;HSPA1A;HSPA1B	Heat shock cognate 71 kDa protein;Heat shock-related 70 kDa protein 2;Heat shock 70 kDa protein 1-like;Heat shock 70 kDa protein 6;Putative heat shock 70 kDa protein 7;Heat shock 70 kDa protein 1A;Heat shock 70 kDa protein 1B	MULTI-MSMS	OFL002394-LKJ-DPCs	744.357	2	744.354	1486.69	3.5607	0.0026504	0.20056	0.00014929	3.7612	0.0027997	744.354	61.641	0.47479	61.641	61.408	61.883	0					97	73	2	0	0	0	0.0043383	1	22899	45.879	24.847	1	364340
TVPPAVTGITFLSGGQSEEEASINLNAINK	30	Unmodified	_TVPPAVTGITFLSGGQSEEEASINLNAINK_			0	0	0	P04075	P04075	P04075	ALDOA	Fructose-bisphosphate aldolase A	MULTI-MSMS	OFL002394-LKJ-DPCs	1020.54	3	1019.86	3056.57	4.054	0.0041346	0.40687	0.00041496	4.4609	0.0045495	1020.2	105.59	0.23197	105.59	105.47	105.71	0					100	27	6	0	0	0	8.5142e-18	1	42220	52.824	33.333	1	1564600
TVTAMDVVYALK	12	Unmodified	_TVTAMDVVYALK_			0	0	0	P62805	P62805	P62805	HIST1H4A	Histone H4	MULTI-MSMS	OFL002394-LKJ-DPCs	655.856	2	655.855	1309.7	3.2018	0.0020999	-0.38535	-0.00025273	2.8164	0.0018472	655.855	99.732	0.59768	99.732	99.418	100.02	0					230	88	4	0	0	0	7.7194e-38	1	36877	103.7	81.12	1	1057300
VAAIEALNDGELQK	14	Unmodified	_VAAIEALNDGELQK_			0	0	0	P50502;Q8IZP2	P50502	P50502	ST13;ST13P4	Hsc70-interacting protein;Putative protein FAM10A4	MSMS	OFL002394-LKJ-DPCs	735.897	2	735.894	1469.77	NaN	NaN	NaN	NaN	NaN	NaN	NaN	66.595	1	66.595	66.095	67.095	0								0	0	0	1.3733e-18	1	24672	87.298	48.548	1
VAHALAEGLGVIACIGEK	18	Unmodified	_VAHALAEGLGVIACIGEK_			0	0	0	P60174	P60174	P60174	TPI1	Triosephosphate isomerase	MULTI-MSMS	OFL002394-LKJ-DPCs	603.331	3	603.329	1806.97	2.7552	0.0016623	-0.066111	-3.9887e-05	2.6891	0.0016224	603.329	96.987	0.099667	96.987	96.964	97.063	-1.4211e-14					18	14	2	0	0	0	0.0013669	1	35126	39.91	21.077	1	98106
VCCSPGTYGPDCLACQGGSQRPCSGNGHCSGDGSRQGDGSCR	42	Unmodified	_VCCSPGTYGPDCLACQGGSQRPCSGNGHCSGDGSRQGDGSCR_			0	0	2	Q6UXH1	Q6UXH1	Q6UXH1	CRELD2	Cysteine-rich with EGF-like domain protein 2	MULTI-SECPEP	OFL002394-LKJ-DPCs	905.241	5	904.558	4517.75	3.7736	0.0034134	-2.1277	-0.0019247	1.6459	0.0014888	905.158	116.38	0.16646	116.38	116.29	116.46	-1.4211e-14					24	20	2	0	0	0	0.013847	1	53522	6.8118	6.7865	1	707150
VDNDENEHQLSLR	13	Unmodified	_VDNDENEHQLSLR_			0	0	0	P06748	P06748	P06748	NPM1	Nucleophosmin	MULTI-MSMS	OFL002394-LKJ-DPCs	523.917	3	523.581	1567.72	2.4693	0.0012929	-0.09948	-5.2086e-05	2.3698	0.0012408	523.581	28.866	0.4992	28.866	28.667	29.167	-3.5527e-15					209	77	4	0	0	0	7.4624e-17	1	11358	86.772	67.496	1	1191300
VDPEIQNVK	9	Unmodified	_VDPEIQNVK_			0	0	0	P35908;CON__P35908;CON__P35908v2	P35908	P35908	KRT2	Keratin, type II cytoskeletal 2 epidermal	MULTI-MSMS	OFL002394-LKJ-DPCs	521.283	2	521.282	1040.55	2.4833	0.0012945	-0.19755	-0.00010298	2.2857	0.0011915	521.282	29.776	0.57666	29.776	29.558	30.135	-3.5527e-15					292	89	5	0	0	0	2.15e-18	1	11789	101.72	66.284	1	9021700
VEEEIQTLSQVLAAK	15	Unmodified	_VEEEIQTLSQVLAAK_			0	0	0	P55327	P55327	P55327	TPD52	Tumor protein D52	MULTI-MSMS	OFL002394-LKJ-DPCs	829.458	2	829.454	1656.89	3.648	0.0030259	0.17391	0.00014425	3.8219	0.0031701	829.956	99.163	0.31973	99.163	99.011	99.331	1.4211e-14					73	47	2	0	0	0	1.131e-06	1	36475	54.772	22.274	1	245750
VEVTEFEDIK	10	Unmodified	_VEVTEFEDIK_			0	0	0	Q01105;P0DME0	Q01105	Q01105	SET;SETSIP	Protein SET;Protein SETSIP	MULTI-MSMS	OFL002394-LKJ-DPCs	604.808	2	604.806	1207.6	2.9033	0.0017559	0.30237	0.00018287	3.2057	0.0019388	604.806	69.039	0.45605	69.039	68.838	69.294	0					107	70	3	0	0	0	0.0083206	1	25468	66.962	36.398	1	280650
VFEVSLADLQNDEVAFR	17	Unmodified	_VFEVSLADLQNDEVAFR_			0	0	0	P61247	P61247	P61247	RPS3A	40S ribosomal protein S3a	MULTI-MSMS	OFL002394-LKJ-DPCs	976.996	2	976.492	1950.97	3.9551	0.0038621	-0.22396	-0.00021869	3.7311	0.0036434	976.992	105.39	0.20242	105.39	105.26	105.47	0					53	26	3	0	0	0	6.0476e-12	1	42014	65.395	45.271	1	272120
VFLENVIR	8	Unmodified	_VFLENVIR_			0	0	0	P62805	P62805	P62805	HIST1H4A	Histone H4	MULTI-MSMS	OFL002394-LKJ-DPCs	495.294	2	495.293	988.571	2.7422	0.0013582	0.8504	0.0004212	3.5926	0.0017794	495.293	81.862	1.6613	81.862	80.911	82.573	0					564	256	3	0	0	0	1.3373e-78	1	29618	120.49	68.701	1	1663000
VFLENVIR	8	Unmodified	_VFLENVIR_			0	0	0	P62805	P62805	P62805	HIST1H4A	Histone H4	MSMS	OFL002394-LKJ-DPCs	495.294	2	495.293	988.571	NaN	NaN	NaN	NaN	NaN	NaN	NaN	82.751	1	82.751	82.251	83.251	0								0	0	0	0.0079461	1	29957	66.993	19.25	1
VFLENVIR	8	Unmodified	_VFLENVIR_			0	0	0	P62805	P62805	P62805	HIST1H4A	Histone H4	MSMS	OFL002394-LKJ-DPCs	495.294	2	495.293	988.571	NaN	NaN	NaN	NaN	NaN	NaN	NaN	82.783	1	82.783	82.283	83.283	0								0	0	0	0.0029716	1	29971	58.981	20.189	1
VFLENVIR	8	Unmodified	_VFLENVIR_			0	0	0	P62805	P62805	P62805	HIST1H4A	Histone H4	MSMS	OFL002394-LKJ-DPCs	495.294	2	495.293	988.571	NaN	NaN	NaN	NaN	NaN	NaN	NaN	84.433	1	84.433	83.933	84.933	0								0	0	0	0.0065126	1	30502	54.205	13.937	1
VFLPSLLLSHLLAIGLGIYIGRR	23	Unmodified	_VFLPSLLLSHLLAIGLGIYIGRR_			0	0	1	Q12983	Q12983	Q12983	BNIP3	BCL2/adenovirus E1B 19 kDa protein-interacting protein 3	MULTI-SECPEP	OFL002394-LKJ-DPCs	840.522	3	841.184	2520.53	3.6642	0.0030822	-0.48594	-0.00040877	3.1782	0.0026735	841.518	101.08	0.35259	101.08	100.88	101.23	0					96	48	3	0	0	0	0.018098	1	37871	10.838	10.838	1	799570
VFLPSLLLSHLLAIGLGIYIGRR	23	Unmodified	_VFLPSLLLSHLLAIGLGIYIGRR_			0	0	1	Q12983	Q12983	Q12983	BNIP3	BCL2/adenovirus E1B 19 kDa protein-interacting protein 3	MULTI-SECPEP	OFL002394-LKJ-DPCs	841.188	3	841.184	2520.53	3.6591	0.003078	-0.4552	-0.00038291	3.2039	0.0026951	841.518	101.95	0.42905	101.95	101.8	102.23	0					94	59	2	0	0	0	0.018077	1	38672	11.3	11.3	1	696540
VFLPSLLLSHLLAIGLGIYIGRR	23	Unmodified	_VFLPSLLLSHLLAIGLGIYIGRR_			0	0	1	Q12983	Q12983	Q12983	BNIP3	BCL2/adenovirus E1B 19 kDa protein-interacting protein 3	MULTI-SECPEP	OFL002394-LKJ-DPCs	840.855	3	841.184	2520.53	3.6257	0.0030499	0.62398	0.00052488	4.2497	0.0035748	841.519	108.93	0.78047	108.93	108.76	109.54	0					139	95	2	0	0	0	0.018384	1	45530	7.1933	7.1933	1	1335300
VFLPSLLLSHLLAIGLGIYIGRR	23	Unmodified	_VFLPSLLLSHLLAIGLGIYIGRR_			0	0	1	Q12983	Q12983	Q12983	BNIP3	BCL2/adenovirus E1B 19 kDa protein-interacting protein 3	MULTI-SECPEP	OFL002394-LKJ-DPCs	840.524	3	841.184	2520.53	3.6257	0.0030499	0.77376	0.00065087	4.3994	0.0037007	841.519	109.67	0.38445	109.67	109.54	109.92	0					70	45	2	0	0	0	0.018091	1	46394	10.989	10.989	1	1330300
VFLPSLLLSHLLAIGLGIYIGRR	23	Unmodified	_VFLPSLLLSHLLAIGLGIYIGRR_			0	0	1	Q12983	Q12983	Q12983	BNIP3	BCL2/adenovirus E1B 19 kDa protein-interacting protein 3	MULTI-SECPEP	OFL002394-LKJ-DPCs	841.524	3	841.184	2520.53	3.6242	0.0030486	0.54612	0.00045938	4.1703	0.003508	841.184	111.58	0.65509	111.58	111.11	111.76	0					169	82	3	0	0	0	0.018105	1	48023	10.689	10.689	1	2618300
VFLPSLLLSHLLAIGLGIYIGRR	23	Unmodified	_VFLPSLLLSHLLAIGLGIYIGRR_			0	0	1	Q12983	Q12983	Q12983	BNIP3	BCL2/adenovirus E1B 19 kDa protein-interacting protein 3	MULTI-SECPEP	OFL002394-LKJ-DPCs	840.852	3	841.184	2520.53	3.6256	0.0030498	-0.68341	-0.00057487	2.9422	0.0024749	841.518	111.72	0.1404	111.72	111.63	111.77	0					32	18	2	0	0	0	0.018074	1	48651	11.36	7.8699	1	1339600
VFLPSLLLSHLLAIGLGIYIGRR	23	Unmodified	_VFLPSLLLSHLLAIGLGIYIGRR_			0	0	1	Q12983	Q12983	Q12983	BNIP3	BCL2/adenovirus E1B 19 kDa protein-interacting protein 3	MULTI-SECPEP	OFL002394-LKJ-DPCs	840.852	3	841.184	2520.53	3.6255	0.0030497	-0.59638	-0.00050166	3.0291	0.002548	841.519	111.79	0.053108	111.79	111.75	111.8	0					9	6	2	0	0	0	0.018074	1	48651	11.36	7.8699	1	983070
VGINYQPPTVVPGGDLAK	18	Unmodified	_VGINYQPPTVVPGGDLAK_			0	0	0	P68363;Q71U36;Q9BQE3;P68366;Q13748;Q6PEY2;Q9NY65	P68363	P68363	TUBA1B;TUBA1A;TUBA1C;TUBA4A;TUBA3C;TUBA3E;TUBA8	Tubulin alpha-1B chain;Tubulin alpha-1A chain;Tubulin alpha-1C chain;Tubulin alpha-4A chain;Tubulin alpha-3C/D chain;Tubulin alpha-3E chain;Tubulin alpha-8 chain	MULTI-MSMS	OFL002394-LKJ-DPCs	913.501	2	912.996	1823.98	3.9323	0.0035901	0.32795	0.00029942	4.2602	0.0038896	913.498	84.907	0.77577	84.907	84.511	85.287	1.4211e-14					304	119	4	0	0	0	0.00020716	1	30722	44.367	44.367	1	605210
VGTYDNPEIK	10	Unmodified	_VGTYDNPEIK_			0	0	0		REV__O75223	REV__O75223			MULTI-MSMS	OFL002394-LKJ-DPCs	568.286	2	568.285	1134.56	2.674	0.0015196	-0.60792	-0.00034547	2.0661	0.0011741	568.285	48.516	0.79446	48.516	48.121	48.915	-7.1054e-15					252	128	2	0	0	0	0.011308	1	18498	65.246	31.158	1	11081000
VHIEIGPDGR	10	Unmodified	_VHIEIGPDGR_			0	0	0	P31943;P55795;P52597	P31943;P52597	P31943	HNRNPH1;HNRNPH2;HNRNPF	Heterogeneous nuclear ribonucleoprotein H;Heterogeneous nuclear ribonucleoprotein H, N-terminally processed;Heterogeneous nuclear ribonucleoprotein H2;Heterogeneous nuclear ribonucleoprotein F;Heterogeneous nuclear ribonucleoprotein F, N-terminally processed	MULTI-MSMS	OFL002394-LKJ-DPCs	546.795	2	546.793	1091.57	2.5897	0.001416	-0.062813	-3.4346e-05	2.5269	0.0013817	546.793	38.308	0.35656	38.308	38.128	38.485	0					72	56	2	0	0	0	0.0087908	1	15017	66.692	34.372	1	447860
VIEESTHK	8	Unmodified	_VIEESTHK_			0	0	0	Q8TDW7	Q8TDW7	Q8TDW7	FAT3	Protocadherin Fat 3	MSMS	OFL002394-LKJ-DPCs	471.749	2	471.748	941.482	NaN	NaN	NaN	NaN	NaN	NaN	NaN	29.804	1	29.804	29.304	30.304	0								0	0	0	0.0077466	1	11840	53.554	14.763	1
VIISAPSADAPMFVMGVNHEK	21	Unmodified	_VIISAPSADAPMFVMGVNHEK_			0	0	0	P04406	P04406	P04406	GAPDH	Glyceraldehyde-3-phosphate dehydrogenase	MULTI-MSMS	OFL002394-LKJ-DPCs	738.712	3	738.375	2212.1	3.4548	0.0025509	-0.038467	-2.8403e-05	3.4163	0.0025225	738.709	96.244	0.31882	96.244	96.053	96.372	-1.4211e-14					126	48	4	0	0	0	0.0056112	1	34621	30.587	15.497	1	373510
VLAGSSRLPALIPPSVPIPPILR	23	Unmodified	_VLAGSSRLPALIPPSVPIPPILR_			0	0	1		REV__P48382	REV__P48382			MULTI-SECPEP	OFL002394-LKJ-DPCs	789.162	3	788.489	2362.45	3.52	0.0027755	0.17714	0.00013967	3.6971	0.0029152	788.824	105.28	7.1089	105.28	99.762	106.87	0					1444	967	2	0	0	0	0.018673	1	37783	7.1933	7.1933	1	1358700
VLDELTLTK	9	Unmodified	_VLDELTLTK_			0	0	0	P13645;CON__P13645	P13645	P13645	KRT10	Keratin, type I cytoskeletal 10	MULTI-MSMS	OFL002394-LKJ-DPCs	516.304	2	516.303	1030.59	2.7981	0.0014447	-0.2678	-0.00013827	2.5303	0.0013064	516.303	65.359	0.34916	65.359	65.23	65.579	0					76	54	2	0	0	0	0.016603	1	24229	52.786	52.786	1	422080
VLITTDLLAR	10	Unmodified	_VLITTDLLAR_			0	0	0	P60842;Q14240	P60842	P60842	EIF4A1;EIF4A2	Eukaryotic initiation factor 4A-I;Eukaryotic initiation factor 4A-II;Eukaryotic initiation factor 4A-II, N-terminally processed	MSMS	OFL002394-LKJ-DPCs	557.847	2	557.845	1113.68	NaN	NaN	NaN	NaN	NaN	NaN	NaN	91.675	1	91.675	91.175	92.175	0								0	0	0	0.0095198	1	32909	66.621	30.288	1
VLLQEEGTR	9	Unmodified	_VLLQEEGTR_			0	0	0	P15924	P15924	P15924	DSP	Desmoplakin	MULTI-MSMS	OFL002394-LKJ-DPCs	522.789	2	522.788	1043.56	2.5173	0.001316	0.072597	3.7953e-05	2.5899	0.0013539	522.788	31.863	0.36553	31.863	31.681	32.047	-3.5527e-15					114	56	3	0	0	0	0.00048525	1	12692	73.26	54.82	1	488090
VLNQELR	7	Unmodified	_VLNQELR_			0	0	0	P05090	P05090	P05090	APOD	Apolipoprotein D	MSMS	OFL002394-LKJ-DPCs	436.255	2	436.253	870.492	NaN	NaN	NaN	NaN	NaN	NaN	NaN	26.762	1	26.762	26.262	27.262	0								0	0	0	0.00090766	1	10519	75.311	8.3175	1
VLQATVVAVGSGSK	14	Unmodified	_VLQATVVAVGSGSK_			0	0	0	P61604	P61604	P61604	HSPE1	10 kDa heat shock protein, mitochondrial	MULTI-SECPEP	OFL002394-LKJ-DPCs	658.885	2	658.383	1314.75	3.2859	0.0021634	0.063847	4.2036e-05	3.3498	0.0022054	658.383	50.749	0.21741	50.749	50.64	50.857	0					42	33	2	0	0	0	2.4892e-69	1	19260	79.82	31.997	1	182860
VNQIGSVTESLQACK	15	Unmodified	_VNQIGSVTESLQACK_			0	0	0	P06733	P06733	P06733	ENO1	Alpha-enolase	MULTI-MSMS	OFL002394-LKJ-DPCs	817.418	2	817.414	1632.81	3.7222	0.0030425	0.0080091	6.5467e-06	3.7302	0.0030491	817.414	59.535	0.49742	59.535	59.259	59.756	7.1054e-15					197	77	3	0	0	0	0.016872	1	22196	36.32	0	1	944370
VPAAPPALRR	10	Unmodified	_VPAAPPALRR_			0	0	1	A8MXV6	A8MXV6	A8MXV6	CDRT15L2	CMT1A duplicated region transcript 15 protein-like protein	MULTI-SECPEP	OFL002394-LKJ-DPCs	1047.9	1	1047.64	1046.63	4.1009	0.0042962	4.3179	0.0045236	8.4188	0.0088199	1047.65	109.82	0.10797	109.82	109.74	109.85	0					15	11	2	0	0	0	0.018046	1	46610	9.2141	0	1	275140
VPTANVSVVDLTCR	14	Unmodified	_VPTANVSVVDLTCR_			0	0	0	P04406	P04406	P04406	GAPDH	Glyceraldehyde-3-phosphate dehydrogenase	MULTI-MSMS	OFL002394-LKJ-DPCs	765.904	2	765.901	1529.79	3.6494	0.0027951	0.13667	0.00010467	3.7861	0.0028998	765.901	75.139	0.66986	75.139	74.814	75.483	0					256	103	4	0	0	0	8.7823e-06	2	27397	69.451	42.778	1	656520
VQGGALEDSQLVAGVAFK	18	Unmodified	_VQGGALEDSQLVAGVAFK_			0	0	0	Q99832	Q99832	Q99832	CCT7	T-complex protein 1 subunit eta	MULTI-MSMS	OFL002394-LKJ-DPCs	895.483	2	894.978	1787.94	3.8346	0.0034319	0.18776	0.00016804	4.0224	0.0035999	894.978	93.833	0.25237	93.833	93.698	93.95	0					78	38	3	0	0	0	0.0015417	2	33603	40.767	23.854	1	182310
VQMQMEGKRK	10	Unmodified	_VQMQMEGKRK_			0	0	2	O95847	O95847	O95847	SLC25A27	Mitochondrial uncoupling protein 4	MSMS	OFL002394-LKJ-DPCs	617.826	2	617.823	1233.63	NaN	NaN	NaN	NaN	NaN	NaN	NaN	43.352	1	43.352	42.852	43.852	0								0	0	0	0.011192	1	16797	61.962	14.257	1
VSFELFADK	9	Unmodified	_VSFELFADK_			0	0	0	P62937	P62937	P62937	PPIA	Peptidyl-prolyl cis-trans isomerase A;Peptidyl-prolyl cis-trans isomerase A, N-terminally processed	MULTI-MSMS	OFL002394-LKJ-DPCs	528.276	2	528.274	1054.53	2.72	0.0014369	0.32473	0.00017155	3.0447	0.0016084	528.274	91.566	0.7123	91.566	91.166	91.879	-1.4211e-14					189	109	2	0	0	0	1.0478e-06	2	32927	89.698	46.161	1	337790
VSHVSTGGGASLELLEGK	18	Unmodified	_VSHVSTGGGASLELLEGK_			0	0	0	P00558;P07205	P00558	P00558	PGK1;PGK2	Phosphoglycerate kinase 1;Phosphoglycerate kinase 2	MSMS	OFL002394-LKJ-DPCs	870.964	2	870.96	1739.91	NaN	NaN	NaN	NaN	NaN	NaN	NaN	63.481	1	63.481	62.981	63.981	0								0	0	0	2.2129e-25	1	23642	81.709	52.175	1
VTGEADVEFATHEDAVAAMSK	21	Unmodified	_VTGEADVEFATHEDAVAAMSK_			0	0	0	P31943	P31943	P31943	HNRNPH1	Heterogeneous nuclear ribonucleoprotein H;Heterogeneous nuclear ribonucleoprotein H, N-terminally processed	MULTI-MSMS	OFL002394-LKJ-DPCs	727.01	3	726.672	2176.99	3.5516	0.0025808	0.0067154	4.8799e-06	3.5583	0.0025857	726.672	68.383	0.27842	68.383	68.232	68.51	0					92	42	3	0	0	0	1.0426e-13	1	25225	51.942	2.801	1	302790
VTGEADVEFATHEEAVAAMSK	21	Unmodified	_VTGEADVEFATHEEAVAAMSK_			0	0	0	P52597	P52597	P52597	HNRNPF	Heterogeneous nuclear ribonucleoprotein F;Heterogeneous nuclear ribonucleoprotein F, N-terminally processed	MULTI-SECPEP	OFL002394-LKJ-DPCs	731.347	3	731.344	2191.01	3.5791	0.0026176	0.38806	0.0002838	3.9672	0.0029014	732.013	71.9	0.20534	71.9	71.756	71.962	0					51	31	3	0	0	0	0.014964	1	26382	29.818	4.925	1	180160
VTLTSEEEAR	10	Unmodified	_VTLTSEEEAR_			0	0	0	P00338	P00338	P00338	LDHA	L-lactate dehydrogenase A chain	MULTI-MSMS	OFL002394-LKJ-DPCs	567.787	2	567.785	1133.56	2.4514	0.0013919	0.097215	5.5197e-05	2.5486	0.001447	567.786	26.43	0.26793	26.43	26.29	26.557	0					66	41	2	0	0	0	1.0943e-05	1	10352	83.783	35.5	1	325010
VTMQNLNDR	9	Oxidation (M)	_VTM(Oxidation (M))QNLNDR_	VTM(1)QNLNDR	VTM(68)QNLNDR	0	1	0	P02533;CON__P02533;CON__Q7Z3Y7;CON__Q148H6;Q7Z3Y7;CON__A2A4G1;CON__Q7Z3Y8;CON__Q7Z3Y9;CON__Q7Z3Z0;Q7Z3Z0;Q7Z3Y8;Q7Z3Y9;P08779;CON__P08779;CON__Q9Z2K1;CON__Q3ZAW8;P13645;CON__P13645;CON__P02535-1	P02533;P08779;P13645	P13645	KRT14;KRT28;KRT25;KRT27;KRT26;KRT16;KRT10	Keratin, type I cytoskeletal 14;Keratin, type I cytoskeletal 28;Keratin, type I cytoskeletal 25;Keratin, type I cytoskeletal 27;Keratin, type I cytoskeletal 26;Keratin, type I cytoskeletal 16;Keratin, type I cytoskeletal 10	MULTI-MSMS	OFL002394-LKJ-DPCs	553.768	2	553.767	1105.52	2.6334	0.0014583	-0.35866	-0.00019862	2.2747	0.0012597	553.766	17.079	0.79749	17.079	16.933	17.73	0					248	122	4	0	0	0	0.007472	1	5597	68.224	39.075	1	3209600
VTMQNLNDR	9	Unmodified	_VTMQNLNDR_			0	0	0	P02533;CON__P02533;CON__Q7Z3Y7;CON__Q148H6;Q7Z3Y7;CON__A2A4G1;CON__Q7Z3Y8;CON__Q7Z3Y9;CON__Q7Z3Z0;Q7Z3Z0;Q7Z3Y8;Q7Z3Y9;P08779;CON__P08779;CON__Q9Z2K1;CON__Q3ZAW8;P13645;CON__P13645;CON__P02535-1	P02533;P08779;P13645	P13645	KRT14;KRT28;KRT25;KRT27;KRT26;KRT16;KRT10	Keratin, type I cytoskeletal 14;Keratin, type I cytoskeletal 28;Keratin, type I cytoskeletal 25;Keratin, type I cytoskeletal 27;Keratin, type I cytoskeletal 26;Keratin, type I cytoskeletal 16;Keratin, type I cytoskeletal 10	MULTI-MSMS	OFL002394-LKJ-DPCs	545.77	2	545.769	1089.52	2.4401	0.0013317	-0.22325	-0.00012184	2.2168	0.0012099	545.769	28.66	0.67197	28.66	28.367	29.039	0					363	104	5	0	0	0	0.0023808	2	11187	70.919	36.934	1	33988000
VVDLLAPYAK	10	Unmodified	_VVDLLAPYAK_			0	0	0	P06576	P06576	P06576	ATP5B	ATP synthase subunit beta, mitochondrial	MSMS	OFL002394-LKJ-DPCs	544.823	2	544.821	1087.63	NaN	NaN	NaN	NaN	NaN	NaN	NaN	83.947	1	83.947	83.447	84.447	0								0	0	0	0.015339	1	30331	55.37	23.84	1
VVLAYEPVWAIGTGK	15	Unmodified	_VVLAYEPVWAIGTGK_			0	0	0	P60174	P60174	P60174	TPI1	Triosephosphate isomerase	MULTI-MSMS	OFL002394-LKJ-DPCs	801.95	2	801.948	1601.88	3.5631	0.0028574	-0.13094	-0.00010501	3.4321	0.0027524	802.449	102.69	0.32479	102.69	102.53	102.86	1.4211e-14					101	45	3	0	0	0	0.00090875	1	39484	45.915	21.061	1	441960
VVLDDKDYFLFR	12	Unmodified	_VVLDDKDYFLFR_			0	0	1	P61604	P61604	P61604	HSPE1	10 kDa heat shock protein, mitochondrial	MULTI-MSMS	OFL002394-LKJ-DPCs	765.407	2	765.404	1528.79	3.5223	0.002696	0.50014	0.00038281	4.0225	0.0030788	765.905	95.316	0.31018	95.316	95.173	95.483	0					77	45	2	0	0	0	0.004923	1	34243	61.78	46.807	1	205320
VVLDDKDYFLFR	12	Unmodified	_VVLDDKDYFLFR_			0	0	1	P61604	P61604	P61604	HSPE1	10 kDa heat shock protein, mitochondrial	MSMS	OFL002394-LKJ-DPCs	510.606	3	510.605	1528.79	NaN	NaN	NaN	NaN	NaN	NaN	NaN	95.138	1	95.138	94.638	95.638	0								0	0	0	0.013944	1	34188	35.006	7.3339	1
VVSPLLLTIFVAYIILLFWKPLR	23	Unmodified	_VVSPLLLTIFVAYIILLFWKPLR_			0	0	1	Q96N87	Q96N87	Q96N87	SLC6A18	Sodium-dependent neutral amino acid transporter B(0)AT3	MULTI-SECPEP	OFL002394-LKJ-DPCs	905.562	3	905.564	2713.67	3.7955	0.003437	3.7088	0.0033586	7.5043	0.0067956	906.236	104.28	0.03437	104.28	104.27	104.3	0					6	4	2	0	0	0	0.018714	1	40963	7.0315	1.4128	1	145470
WAGVLSRLALEQER	14	Unmodified	_WAGVLSRLALEQER_			0	0	1	Q9Y446	Q9Y446	Q9Y446	PKP3	Plakophilin-3	MSMS	OFL002394-LKJ-DPCs	543.303	3	543.302	1626.88	NaN	NaN	NaN	NaN	NaN	NaN	NaN	64.099	1	64.099	63.599	64.599	0								0	0	0	0.01461	1	23892	34.685	8.1435	1
WGLNIFNVAGYSHNR	15	Unmodified	_WGLNIFNVAGYSHNR_			0	0	0	Q07343	Q07343	Q07343	PDE4B	cAMP-specific 3,5-cyclic phosphodiesterase 4B	MSMS	OFL002394-LKJ-DPCs	583.298	3	583.294	1746.86	NaN	NaN	NaN	NaN	NaN	NaN	NaN	26.109	1	26.109	25.609	26.609	0								0	0	0	0.018197	1	10208	33.204	6.2344	1
YEELQITAGR	10	Unmodified	_YEELQITAGR_			0	0	0	P04264;CON__P04264	P04264	P04264	KRT1	Keratin, type II cytoskeletal 1	MULTI-MSMS	OFL002394-LKJ-DPCs	590.305	2	590.304	1178.59	2.6903	0.0015881	0.18863	0.00011135	2.879	0.0016995	590.304	50.579	0.51789	50.579	50.308	50.826	7.1054e-15					229	78	4	0	0	0	2.0404e-05	1	19150	82.287	56.728	1	1954600
YEELQQTAGR	10	Unmodified	_YEELQQTAGR_			0	0	0	P13647;CON__P13647	P13647	P13647	KRT5	Keratin, type II cytoskeletal 5	MULTI-MSMS	OFL002394-LKJ-DPCs	597.793	2	597.791	1193.57	2.5643	0.0015329	0.11907	7.118e-05	2.6834	0.0016041	597.791	24.061	0.29093	24.061	23.9	24.191	3.5527e-15					116	45	3	0	0	0	3.5284e-56	1	9203	115.71	87.54	1	1265200
YEELQSLAGK	10	Unmodified	_YEELQSLAGK_			0	0	0	P05787;CON__P05787;CON__H-INV:HIT000292931	P05787	P05787	KRT8	Keratin, type II cytoskeletal 8	MULTI-MSMS	OFL002394-LKJ-DPCs	569.294	2	569.293	1136.57	2.6713	0.0015208	-0.13914	-7.9211e-05	2.5322	0.0014415	569.293	48.084	0.47483	48.084	47.814	48.289	0					186	74	3	0	0	0	6.2002e-126	1	18423	130.75	10.593	1	1063600
YEELQVTAGR	10	Unmodified	_YEELQVTAGR_			0	0	0	P02538;P48668;CON__P48668;CON__P04259;CON__P02538;CON__P50446;O95678;CON__Q8BGZ7;CON__O95678	P02538	P02538	KRT6A;KRT6C;KRT75	Keratin, type II cytoskeletal 6A;Keratin, type II cytoskeletal 6C;Keratin, type II cytoskeletal 75	MULTI-MSMS	OFL002394-LKJ-DPCs	583.298	2	583.296	1164.58	2.5696	0.0014988	0.31084	0.00018131	2.8804	0.0016801	583.296	39.925	0.34031	39.925	39.751	40.091	0					94	52	2	0	0	0	1.0763e-14	1	15491	96.143	77.049	1	379750
YICDNQDTISSK	12	Unmodified	_YICDNQDTISSK_			0	0	0	CON__P02769	CON__P02769	CON__P02769			MULTI-MSMS	OFL002394-LKJ-DPCs	722.327	2	722.325	1442.63	3.2286	0.0023321	-0.4506	-0.00032548	2.778	0.0020066	722.324	26.283	0.40759	26.283	26.092	26.5	0					234	63	5	0	0	0	0.010763	1	10211	51.727	14.01	1	6346800
YISPDQLADLYK	12	Unmodified	_YISPDQLADLYK_			0	0	0	P06733	P06733	P06733	ENO1	Alpha-enolase	MULTI-MSMS	OFL002394-LKJ-DPCs	713.369	2	713.367	1424.72	3.4104	0.0024329	0.14646	0.00010448	3.5569	0.0025374	713.367	94.067	1.0167	94.067	93.575	94.592	1.4211e-14					373	156	4	0	0	0	3.3486e-21	2	33823	97.813	72.959	1	953040
YPIEHGIITNWDDMEK	16	Unmodified	_YPIEHGIITNWDDMEK_			0	0	0	P68133;P62736;P63267;P68032	P68133	P68133	ACTA1;ACTA2;ACTG2;ACTC1	Actin, alpha skeletal muscle;Actin, aortic smooth muscle;Actin, gamma-enteric smooth muscle;Actin, alpha cardiac muscle 1	MULTI-MSMS	OFL002394-LKJ-DPCs	654.645	3	654.308	1959.9	3.3128	0.0021676	0.037979	2.485e-05	3.3508	0.0021925	654.643	79.357	0.78066	79.357	78.964	79.745	-1.4211e-14					313	120	3	0	0	0	0.007079	1	28798	32.285	16.764	1	584180
YTPSGQAGAAASESLFVSNHAY	22	Unmodified	_YTPSGQAGAAASESLFVSNHAY_			0	0	0	P04075	P04075	P04075	ALDOA	Fructose-bisphosphate aldolase A	MULTI-MSMS	OFL002394-LKJ-DPCs	743.684	3	743.347	2227.02	3.5617	0.0026476	0.30469	0.00022649	3.8664	0.0028741	743.681	80.665	0.48553	80.665	80.439	80.924	-1.4211e-14					202	74	3	0	0	0	3.235e-18	1	29245	57.826	47.58	1	783140
YWSQQIEESTTVVTTQSAEVGAAETTLTELR	31	Unmodified	_YWSQQIEESTTVVTTQSAEVGAAETTLTELR_			0	0	0	P05783	P05783	P05783	KRT18	Keratin, type I cytoskeletal 18	MULTI-MSMS	OFL002394-LKJ-DPCs	1144.23	3	1143.56	3427.66	4.3426	0.004966	-0.052779	-6.0356e-05	4.2898	0.0049057	1143.9	105.72	0.37122	105.72	105.57	105.94	1.4211e-14					215	45	7	0	0	0	3.8642e-97	2	42328	92.231	82.434	1	5926400
YWSQQIEESTTVVTTQSAEVGAAETTLTELR	31	Unmodified	_YWSQQIEESTTVVTTQSAEVGAAETTLTELR_			0	0	0	P05783	P05783	P05783	KRT18	Keratin, type I cytoskeletal 18	MULTI-MSMS	OFL002394-LKJ-DPCs	858.177	4	857.923	3427.66	3.675	0.0031529	0.38165	0.00032743	4.0567	0.0034803	858.174	105.72	0.22048	105.72	105.62	105.84	0					106	27	5	0	0	0	4.4882e-48	1	42411	65.093	54.34	1	1098800
YYTSASGDEMVSLK	14	Unmodified	_YYTSASGDEMVSLK_			0	0	0	P07900	P07900	P07900	HSP90AA1	Heat shock protein HSP 90-alpha	MULTI-MSMS	OFL002394-LKJ-DPCs	775.858	2	775.856	1549.7	3.6171	0.0028064	-0.026665	-2.0688e-05	3.5905	0.0027857	775.856	57.793	0.3864	57.793	57.567	57.954	0					141	57	3	0	0	0	0.0027628	1	21624	45.359	32.402	1	412240
YYVTIIDAPGHR	12	Unmodified	_YYVTIIDAPGHR_			0	0	0	P68104;Q5VTE0	P68104	P68104	EEF1A1;EEF1A1P5	Elongation factor 1-alpha 1;Putative elongation factor 1-alpha-like 3	MULTI-MSMS	OFL002394-LKJ-DPCs	703.37	2	702.867	1403.72	3.4706	0.0024394	0.080904	5.6865e-05	3.5515	0.0024963	702.867	63.088	0.45607	63.088	62.834	63.29	0					132	70	2	0	0	0	0.003685	1	23435	62.823	44.216	1	393220
YYVTIIDAPGHR	12	Unmodified	_YYVTIIDAPGHR_			0	0	0	P68104;Q5VTE0	P68104	P68104	EEF1A1;EEF1A1P5	Elongation factor 1-alpha 1;Putative elongation factor 1-alpha-like 3	MULTI-MSMS	OFL002394-LKJ-DPCs	469.25	3	468.914	1403.72	2.7088	0.0012702	-0.037931	-1.7786e-05	2.6709	0.0012524	468.914	63.026	0.64274	63.026	62.783	63.426	0					173	99	2	0	0	0	0.0045012	1	23440	44.616	24.52	1	489870
[truncated: 10 more columns]

## Sheet: Table S2
Total protein detected	Proteins related to transcription
ACAA2	YBX1 NSEP1 YB1
ACAP2	UBTF UBF UBF1
ACTA1;ACTA2;ACTG2;ACTC1	SP7 OSX
ACTB;ACTG1	NME2 NM23B
ALDOA	CDRT15L2
ACTB;ACTG1;ACTA1;ACTA2;ACTG2;ACTC1	ENO1 ENO1L1 MBPB1 MPB1
ACTB;ACTG1;ACTBL2;ACTA1;ACTA2;ACTG2;ACTC1	NAP1L1 NRP
ACTB;ACTG1;POTEE;POTEF;POTEI;ACTA1;ACTA2;ACTG2;ACTC1	HSP90AB1 HSP90B HSPC2 HSPCB
ACTN4;ACTN1	HSP90AA1 HSP90A HSPC1 HSPCA
ADAM22	PA2G4 EBP1
ADRA1D	C1QBP GC1QBP HABP1 SF2P32
ALPK3	DDX23
ANGPTL1	ACTB
AZGP1	HINT1 HINT PKCI1 PRKCNH1
ANXA2;ANXA2P2	HSPA8 HSC70 HSP73 HSPA10
APOD	PKM OIP3 PK2 PK3 PKM2
ARHGEF3	NCL
ATP5A1	GAPDH GAPD CDABP0047 OK/SW-cl.12
ATP5B	HNRNPA2B1 HNRPA2B1
C1QBP	HNRNPA0 HNRPA0
C7orf34	MAML1 KIAA0200
C9	PTGES3 P23 TEBP
TUBB	H4C1 H4/A H4FA HIST1H4A; H4C2 H4/I H4FI HIST1H4B; H4C3 H4/G H4FG HIST1H4C; H4C4 H4/B H4FB HIST1H4D; H4C5 H4/J H4FJ HIST1H4E; H4C6 H4/C H4FC HIST1H4F; H4C8 H4/H H4FH HIST1H4H; H4C9 H4/M H4FM HIST1H4I; H4C11 H4/E H4FE HIST1H4J; H4C12 H4/D H4FD HIST1H4K; H4C13 H4/K H4FK HIST1H4L; H4C14 H4/N H4F2 H4FN HIST2H4 HIST2H4A; H4C15 H4/O H4FO HIST2H4B; H4-16 HIST4H4
CALML5	PCGF3 RNF3 RNF3A
CANX	HMGB1 HMG1
CCL16	LCOR C10orf12 KIAA1795 MLR2
CCT7	RBBP7 RBAP46
CFL1	GFI1 ZNF163
KRT8	H2BC3 H2BFF HIST1H2BB
CHST6;CHST5	H2BC13 H2BFC HIST1H2BL
CHSY1	H2BC9 H2BFJ HIST1H2BH
CKB	H2BC15 H2BFD HIST1H2BN
CLTC	DES
TUBA1B;TUBA1A;TUBA1C	RPS3A FTE1 MFTL
COL9A2	HNRNPU C1orf199 HNRPU SAFA U21.1
CYP21A2	HSPA1A HSP72 HSPA1 HSX70
DDX23	NAT14 KLP1
DSP	SNAI3 ZNF293
LRP1	XRCC6 G22P1
EEF1A1;EEF1A1P5	ZNF26 KOX20
LCE5A	SETD1B KIAA1076 KMT2G SET1B
EEF1B2	TIPARP PARP7
CCDC27	IRAK2
EEF2	ACTN4
EIF3C;EIF3CL	UBC
PPA1	UBB
EIF3L	RPS27A UBA80 UBCEP1
EIF4A1;EIF4A2	UBA52 UBCEP2
ENO1	NPM1 NPM
ENO1;ENO3;ENO2	SET
FABP5	SETSIP SETP18
FAM83B	EEF1A1 EEF1A EF1A LENG7
FAS
FASN
FLG2
HBB;HBD
HINT1
VIM
HIST1H2BB;HIST1H2BL;HIST1H2BH;HIST1H2BN;HIST2H2BE;HIST1H2BC;HIST1H2BD;HIST1H2BK;HIST2H2BF;HIST1H2BO;HIST1H2BM;HIST3H2BB;H2BFS;HIST1H2BJ;HIST1H2BA
HIST1H4A
HKDC1
HMGB1
DIP2B
HNRNPA0
HSPA5
HNRNPA2B1
HSP90AA1
HSP90AB1
HSP90AB1;HSP90AA2P;HSP90AA1
HSP90AB1;HSP90AA2P;HSP90AB2P;HSP90AA1
HSP90AB1;HSP90AB3P
HSP90AB1;HSP90AB3P;HSP90AB4P;HSP90AA5P;HSP90AA1
HSP90AB1;HSP90B1
HSPA1A;HSPA1B
HSPA8
HSPA8;HSPA2
CPS1
PDIA3
HSPA8;HSPA2;HSPA1L;HSPA5
HSPA8;HSPA2;HSPA1L;HSPA6;HSPA7;HSPA1A;HSPA1B
HSPA8;HSPA2;HSPA6
HSPA9
HSPB1
HSPD1
GAPDH
HSPE1
EPHA7
CSRP1
IRAK2
ITGA5
JUP
KDELC2
HSP90B1
KLRC2
KRT1
SNRPA
KRT1;KRT6A;KRT6C;KRT8;KRT5
KRT1;KRT77;KRT2
KRT10
KRT14;KRT16
KRT14;KRT17
KRT14;KRT28;KRT25;KRT27;KRT26;KRT16;KRT10
KRT16
PRDX3
KRT17
KRT18
KRT18;KRT35
KRT2
SVOP
KRT5
RPL4
KRT1;KRT2
IQGAP1
KRT6A;KRT6C;KRT3
KRT6A;KRT6C;KRT75
RPS8
PFKP
KRT9
LAMC1
LCOR
C16orf45
LDHA
LDHB
LMNA
KLHL15
LSMEM2
MAML1
MDH1
MDH2
MDK
MUC13
PCGF3
MUC4
NAP1L1
NAT14
NCL
NEK9
NME2;NME1
P4HB
KRT14;KRT28;KRT19;KRT13;KRT15;KRT31;KRT24;KRT37;KRT32;KRT33B;KRT36;KRT38;KRT16;KRT10;KRT17;KRT18;KRT35
PA2G4
HSCB
PARVA
ALS2
PCBP1
ACTB;ACTG1;POTEE
PDE4B
PDIA6
SP7
PFN1
PGK1
PGK1;PGK2
PHGDH
YWHAE
GPR160
PHOSPHO1
GFI1
PKM
PKM;PKLR
PKP3
PNP
PPIA
PPIA;PPIAL4D;PPIAL4A;PPIAL4C;PPIAL4E
PRDX1
DES
SMCHD1
PTGES3
RBBP7
ALB
TYSND1
CASP14
CYP2F1
RGPD5;RGPD8
RPL14
HBA1
RPS21
HLA-DQB2
PSTPIP1
RPS3A
RNF144B
HNRNPU
RPL18
RPL22
RPL23
RPLP2
RPS12
RPS28
IMP4
RPS4X;RPS4Y1
SMO
RSPH10B;RSPH10B2
GPIHBP1
PLEKHG6
S100A11
SERBP1
HNRNPH1
SERPINB6
SETD1B
TUBA1B;TUBA1A;TUBA1C;TUBA4A;TUBA3C;TUBA3E;TUBA8
SLC13A5
SLC33A1
GRAMD1A
SLC6A18
STX6
KIAA0100
PTMA
PTPRZ1
XRCC6
SLC6A19
SNAI3
SPATA5L1
SPRR2B;SPRR2F;SPRR2D;SPRR2E;SPRR2A;SPRR2G
SSR4
TDP1
TKT
TIPARP
TMEM82
EEF1G
TMEM87A
TMPRSS13;PRSS1
VDAC1
TOMM40
TPI1
PRDX5
TUBA1B;TUBA1A;TUBA1C;TUBA3C;TUBA3E
TPM2;TPM1;TPM3;TPM4
TPR
EPHA8
TUBA1B;TUBA1A;TUBA1C;TUBA4A;TUBA3C;TUBA3E
TUBA1B;TUBA1A;TUBA4A;TUBA3C;TUBA3E
TUBA1B;TUBA4A
TUBB;TUBB3;TUBB2B;TUBB2A
TUBB;TUBB3;TUBB4A;TUBB2B;TUBB2A;TUBB6;TUBB8;TUBB1;TUBB4B
ST13;ST13P4
CRELD2
NPM1
TPD52
SET;SETSIP
BNIP3
HNRNPH1;HNRNPH2;HNRNPF
FAT3
TUBB;TUBB3;TUBB4A;TUBB4B
TUBB4B
TUFM
CDRT15L2
SLC25A27
HNRNPF
UBA1
UBC;UBB;RPS27A;UBA52
UBTF
VCP
WDR7
YBX1
YWHAG
ZNF26

## Sheet: Table S3
Ratio H/L	Ratio H/L normalized	Modifications	Type	Labeling State	Raw file	Charge	Reverse	Potential contaminant	Length	K Count	R Count	MS/MS m/z	m/z	Mass	Uncalibrated - Calibrated m/z [ppm]	Uncalibrated - Calibrated m/z [Da]	Mass error [ppm]	Mass error [Da]	Uncalibrated mass error [ppm]	Uncalibrated mass error [Da]	Max intensity m/z 0	Max intensity m/z 1	Retention time	Retention length	Calibrated retention time	Calibrated retention time start	Calibrated retention time finish	Retention time calibration	Match time difference	Match q-value	Match score	Number of data points	Number of scans	Number of isotopic peaks	PIF	Fraction of total spectrum	Base peak fraction	PEP	MS/MS count	Score	Delta score	Combinatorics	Intensity	Intensity L	Intensity H	Sequence	Modified sequence	Proteins	Leading proteins
#!{Type}E	E	C	C	C	C	C	C	C	N	N	N	N	N	N	N	N	N	N	N	N	N	N	N	N	N	N	N	N	N	N	N	N	N	N	N	N	N	N	N	N	N	N	N	N	N	T	T	T	T
NaN	NaN	Unmodified	MSMS	0	OFL002963-1	3			22	1	0	532.956	532.953	1595.84	NaN	NaN	NaN	NaN	NaN	NaN	NaN	NaN	44.979	1	44.979	44.479	45.479	0	NaN	NaN	NaN	NaN	NaN	NaN	0	0	0	2.0562e-10	1	90.654	79.384	1	NaN	NaN	NaN	AAAAAAAAAAAAAAAGAGAGAK	_AAAAAAAAAAAAAAAGAGAGAK_	P55011	P55011
0.69242	-1.10051	Unmodified	ISO-MSMS	1	OFL002963-2	4			40	0	1	817.913	815.153	3256.58	NaN	NaN	-0.41022	-0.00033439	NaN	NaN	NaN	NaN	72.536	0.35379	72.536	72.315	72.669	0	NaN	NaN	NaN	NaN	NaN	NaN	0	0	0	0.0029251	1	34.993	28.896	1	6.54861	1523400	2013300	AAAAAAAAAAAAASVGGTIPGPGPGGGQGPGEGGEGQTAR	_AAAAAAAAAAAAASVGGTIPGPGPGGGQGPGEGGEGQTAR_	Q76L83	Q76L83
1.9129	0.244765	Acetyl (Protein N-term)	MULTI-MSMS		OFL002961-low-high	2			16	0	1	620.828	620.823	1239.63	7.3902	0.004588	-0.041776	-2.5936e-05	7.3484	0.0045621	620.823	625.827	62.086	0.66687	62.086	61.807	62.474	0	NaN	NaN	NaN	476	83	8	0	0	0	3.0667e-21	2	135.55	123.32	1	7.10016	4322100	8271900	AAAAAAAAAAGAAGGR	_(Acetyl (Protein N-term))AAAAAAAAAAGAAGGR_	Q86U42	Q86U42
2.0789	0.357608	Acetyl (Protein N-term)	MULTI-MSMS		OFL002963-1	2			16	0	1	620.827	620.823	1239.63	6.1468	0.0038161	-0.048022	-2.9813e-05	6.0988	0.0037863	620.823	625.827	48.107	0.7428	48.107	47.672	48.415	0	NaN	NaN	NaN	323	55	9	0	0	0	5.1747e-30	1	193.82	173.2	1	7.86813	24646000	49166000	AAAAAAAAAAGAAGGR	_(Acetyl (Protein N-term))AAAAAAAAAAGAAGGR_	Q86U42	Q86U42
1.863	0.25181	Acetyl (Protein N-term)	MULTI-MSMS		OFL002963-2	2			16	0	1	620.828	620.823	1239.63	6.9101	0.0042899	-0.068398	-4.2463e-05	6.8417	0.0042475	620.823	625.827	56.588	0.80466	56.588	56.173	56.977	0	NaN	NaN	NaN	228	36	9	0	0	0	1.6908e-21	2	159.4	147.18	1	8.0923	41714000	81962000	AAAAAAAAAAGAAGGR	_(Acetyl (Protein N-term))AAAAAAAAAAGAAGGR_	Q86U42	Q86U42
1.9236	0.217479	Acetyl (Protein N-term)	MULTI-MSMS		OFL002963-3	2			16	0	1	620.827	620.823	1239.63	6.445	0.0040012	0.1079	6.6985e-05	6.5529	0.0040682	620.823	625.828	65.227	0.69609	65.227	64.884	65.58	0	NaN	NaN	NaN	408	73	8	0	0	0	3.0667e-21	2	145.25	139.14	1	7.24819	5717100	11992000	AAAAAAAAAAGAAGGR	_(Acetyl (Protein N-term))AAAAAAAAAAGAAGGR_	Q86U42	Q86U42
2.0059	0.366588	Acetyl (Protein N-term)	MULTI-MSMS		OFL002963-5	2			16	0	1	625.832	620.823	1239.63	6.8732	0.004267	0.10934	6.7884e-05	6.9825	0.0043349	620.823	625.828	66.984	0.62748	66.984	66.637	67.264	0	NaN	NaN	NaN	373	80	6	0	0	0	4.3705e-20	2	123.63	116.06	1	6.74272	1905900	3624000	AAAAAAAAAAGAAGGR	_(Acetyl (Protein N-term))AAAAAAAAAAGAAGGR_	Q86U42	Q86U42
1.8109	0.858379	Acetyl (Protein N-term)	MULTI-MSMS		OFL002963-6	2			16	0	1	620.827	620.823	1239.63	6.2528	0.0038819	-0.4569	-0.00028366	5.7959	0.0035983	620.823	625.827	67.116	1.4644	67.116	66.663	68.127	0	NaN	NaN	NaN	650	125	10	0	0	0	2.7725e-67	3	244.61	223.1	1	8.97761	339620000	610140000	AAAAAAAAAAGAAGGR	_(Acetyl (Protein N-term))AAAAAAAAAAGAAGGR_	Q86U42	Q86U42
1.8914	0.325041	Acetyl (Protein N-term)	MULTI-MSMS		OFL002963-7	2			16	0	1	620.828	620.823	1239.63	6.615	0.0041067	0.31658	0.00019654	6.9316	0.0043033	620.824	625.828	67.907	0.66386	67.907	67.535	68.199	0	NaN	NaN	NaN	387	63	8	0	0	0	3.0667e-21	2	150.61	144.51	1	7.59028	14005000	24925000	AAAAAAAAAAGAAGGR	_(Acetyl (Protein N-term))AAAAAAAAAAGAAGGR_	Q86U42	Q86U42
NaN	NaN	Acetyl (Protein N-term)	MSMS	0	OFL002963-7	2			16	0	1	620.828	620.823	1239.63	NaN	NaN	NaN	NaN	NaN	NaN	NaN	NaN	68.193	1	68.193	67.693	68.693	0	NaN	NaN	NaN	NaN	NaN	NaN	0	0	0	3.0395e-05	1	93.111	74.331	1	NaN	NaN	NaN	AAAAAAAAAAGAAGGR	_(Acetyl (Protein N-term))AAAAAAAAAAGAAGGR_	Q86U42	Q86U42
1.9621	0.548239	Acetyl (Protein N-term)	MULTI-MSMS		OFL002963-8	2			16	0	1	621.329	620.823	1239.63	6.9264	0.0043001	-0.085319	-5.2968e-05	6.8411	0.0042471	620.823	625.827	68.768	0.76671	68.768	68.335	69.101	1.4211e-14	NaN	NaN	NaN	388	62	8	0	0	0	4.2726e-21	3	161.17	161.17	1	7.88968	26596000	50971000	AAAAAAAAAAGAAGGR	_(Acetyl (Protein N-term))AAAAAAAAAAGAAGGR_	Q86U42	Q86U42
1.8114	0.328377	Acetyl (Protein N-term)	MULTI-MSMS		OFL002963-1	2			22	0	2	876.454	876.448	1750.88	6.9917	0.0061278	0.059858	5.2463e-05	7.0515	0.0061803	876.448	886.457	38.092	0.82277	38.092	37.597	38.42	0	NaN	NaN	NaN	355	66	10	0	0	0	9.5403e-40	2	150.49	150.49	1	7.80407	22476000	41214000	AAAAAAAAAAGAAGGRGSGPGR	_(Acetyl (Protein N-term))AAAAAAAAAAGAAGGRGSGPGR_	Q86U42	Q86U42
1.8679	0.131326	Acetyl (Protein N-term)	MULTI-MSMS		OFL002963-1	3			22	0	2	584.638	584.635	1750.88	6.0993	0.0035659	0.22354	0.00013069	6.3228	0.0036966	584.635	591.307	38.094	0.44509	38.094	37.881	38.326	0	NaN	NaN	NaN	153	33	7	0	0	0	1.4533e-15	2	93.684	89.668	1	6.88772	2551300	5170500	AAAAAAAAAAGAAGGRGSGPGR	_(Acetyl (Protein N-term))AAAAAAAAAAGAAGGRGSGPGR_	Q86U42	Q86U42
1.5783	0.158596	Acetyl (Protein N-term)	MULTI-MSMS		OFL002963-2	2			22	0	2	886.964	876.448	1750.88	7.5186	0.0065897	-0.21294	-0.00018663	7.3057	0.006403	876.448	886.457	45.876	0.65848	45.876	45.551	46.209	0	NaN	NaN	NaN	223	32	10	0	0	0	4.9974e-40	2	159.64	150.68	1	8.13363	48222000	87805000	AAAAAAAAAAGAAGGRGSGPGR	_(Acetyl (Protein N-term))AAAAAAAAAAGAAGGRGSGPGR_	Q86U42	Q86U42
1.7115	0.121148	Acetyl (Protein N-term)	MULTI-MSMS		OFL002963-2	3			22	0	2	591.646	584.635	1750.88	6.4255	0.0037566	-0.0017112	-1.0004e-06	6.4238	0.0037556	584.635	591.307	45.906	0.57369	45.906	45.601	46.174	0	NaN	NaN	NaN	107	28	6	0	0	0	8.9973e-40	1	138.07	138.07	1	7.1121	4015300	8930200	AAAAAAAAAAGAAGGRGSGPGR	_(Acetyl (Protein N-term))AAAAAAAAAAGAAGGRGSGPGR_	Q86U42	Q86U42
1.5445	0.133169	Acetyl (Protein N-term)	MULTI-MSMS		OFL002963-3	2			22	0	2	886.966	876.448	1750.88	7.4752	0.0065516	-0.23836	-0.00020891	7.2368	0.0063427	876.448	886.457	53.918	0.63387	53.918	53.622	54.256	0	NaN	NaN	NaN	447	73	9	0	0	0	3.5822e-06	1	53.967	53.967	1	7.44966	10283000	17880000	AAAAAAAAAAGAAGGRGSGPGR	_(Acetyl (Protein N-term))AAAAAAAAAAGAAGGRGSGPGR_	Q86U42	Q86U42
1.5384	0.013498	Acetyl (Protein N-term)	MULTI-MSMS		OFL002963-5	2			22	0	2	876.957	876.448	1750.88	6.9482	0.0060897	-0.036701	-3.2166e-05	6.9115	0.0060576	876.95	886.457	55.282	0.53653	55.282	55.079	55.615	0	NaN	NaN	NaN	299	58	6	0	0	0	4.6117e-22	1	105.17	105.17	1	7.34262	7931900	14078000	AAAAAAAAAAGAAGGRGSGPGR	_(Acetyl (Protein N-term))AAAAAAAAAAGAAGGRGSGPGR_	Q86U42	Q86U42
1.5592	0.274649	Acetyl (Protein N-term)	MULTI-MSMS		OFL002963-6	3			22	0	2	591.645	584.635	1750.88	6.7936	0.0039718	-0.35722	-0.00020884	6.4364	0.0037629	584.635	591.307	55.289	0.56652	55.289	54.97	55.536	0	NaN	NaN	NaN	246	46	8	0	0	0	7.3307e-40	2	154.26	154.26	1	7.86707	25410000	48222000	AAAAAAAAAAGAAGGRGSGPGR	_(Acetyl (Protein N-term))AAAAAAAAAAGAAGGRGSGPGR_	Q86U42	Q86U42
1.6968	0.45386	Acetyl (Protein N-term)	MULTI-MSMS		OFL002963-7	2			22	0	2	876.956	876.448	1750.88	6.9998	0.006135	0.11588	0.00010156	7.1157	0.0062366	876.449	886.958	56.046	0.51307	56.046	55.853	56.367	-7.1054e-15	NaN	NaN	NaN	329	48	10	0	0	0	1.0198e-15	1	96.745	96.745	1	7.72356	20584000	32329000	AAAAAAAAAAGAAGGRGSGPGR	_(Acetyl (Protein N-term))AAAAAAAAAAGAAGGRGSGPGR_	Q86U42	Q86U42
1.6256	0.269512	Acetyl (Protein N-term)	MULTI-MSMS		OFL002963-8	2			22	0	2	886.463	876.448	1750.88	7.1454	0.0062626	-0.30351	-0.00026601	6.8419	0.0059966	876.448	886.457	56.918	0.50638	56.918	56.603	57.11	0	NaN	NaN	NaN	227	41	8	0	0	0	3.5822e-06	1	53.967	53.967	1	7.75434	21941000	34859000	AAAAAAAAAAGAAGGRGSGPGR	_(Acetyl (Protein N-term))AAAAAAAAAAGAAGGRGSGPGR_	Q86U42	Q86U42
1.4931	0.0751904	Acetyl (Protein N-term)	MULTI-MSMS		OFL002963-6	3			23	0	3	646.681	636.668	1906.98	7.2689	0.0046279	-0.23003	-0.00014645	7.0389	0.0044814	637.003	646.677	43.872	0.53472	43.872	43.582	44.117	-7.1054e-15	NaN	NaN	NaN	238	47	8	0	0	0	4.6094e-19	1	94.856	94.856	1	7.12623	4939000	8434000	AAAAAAAAAAGAAGGRGSGPGRR	_(Acetyl (Protein N-term))AAAAAAAAAAGAAGGRGSGPGRR_	Q86U42	Q86U42
NaN	NaN	Unmodified	ISO-MSMS	-1	OFL002963-1	3			29	0	0	790.415	790.075	2367.2	NaN	NaN	-0.1362	-0.00010761	NaN	NaN	NaN	NaN	36.998	0.3421	36.998	36.89	37.232	0	NaN	NaN	NaN	NaN	NaN	NaN	0	0	0	0.038981	1	29.47	21.381	1	NaN	NaN	NaN	AAAAAAAAAPAAAATAPTTAATTAATAAQ	_AAAAAAAAAPAAAATAPTTAATTAATAAQ_	P37108	P37108
NaN	NaN	Unmodified	ISO-MSMS	-1	OFL002963-8	2			29	0	0	1185.12	1184.61	2367.2	NaN	NaN	-0.079767	-9.4493e-05	NaN	NaN	NaN	NaN	56.898	0.22594	56.898	56.772	56.998	0	NaN	NaN	NaN	NaN	NaN	NaN	0	0	0	0.0072444	1	39.005	32.123	1	NaN	NaN	NaN	AAAAAAAAAPAAAATAPTTAATTAATAAQ	_AAAAAAAAAPAAAATAPTTAATTAATAAQ_	P37108	P37108
1.5961	-0.0547219	Acetyl (Protein N-term)	MULTI-MSMS		OFL002963-1	3			39	0	1	1052.87	1049.19	3144.55	7.767	0.0081491	0.22678	0.00023793	7.9938	0.008387	1049.86	1052.86	62.31	0.3809	62.31	62.12	62.501	0	NaN	NaN	NaN	143	32	6	0	0	0	5.5334e-16	1	67.198	66.282	1	6.52123	1526400	1794400	AAAAAAAGAAGSAAPAAAAGAPGSGGAPSGSQGVLIGDR	_(Acetyl (Protein N-term))AAAAAAAGAAGSAAPAAAAGAPGSGGAPSGSQGVLIGDR_	Q96S94	Q96S94
1.1961	-0.397429	Acetyl (Protein N-term)	MULTI-MSMS		OFL002963-2	3			39	0	1	1053.21	1049.19	3144.55	7.7821	0.0081649	0.027184	2.8521e-05	7.8093	0.0081935	1049.53	1052.86	73.215	0.41011	73.215	73.028	73.438	1.4211e-14	NaN	NaN	NaN	52	14	6	0	0	0	4.8014e-54	1	112.73	110.27	1	7.02946	4429200	6273200	AAAAAAAGAAGSAAPAAAAGAPGSGGAPSGSQGVLIGDR	_(Acetyl (Protein N-term))AAAAAAAGAAGSAAPAAAAGAPGSGGAPSGSQGVLIGDR_	Q96S94	Q96S94
1.5221	-0.0416399	Acetyl (Protein N-term)	MULTI-MSMS		OFL002963-5	3			39	0	1	1053.21	1049.19	3144.55	7.6779	0.0080556	0.41104	0.00043126	8.0889	0.0084868	1049.86	1053.2	85.552	0.32846	85.552	85.397	85.725	0	NaN	NaN	NaN	105	38	5	0	0	0	2.1989e-10	1	54.05	54.05	1	6.69254	1946400	2980100	AAAAAAAGAAGSAAPAAAAGAPGSGGAPSGSQGVLIGDR	_(Acetyl (Protein N-term))AAAAAAAGAAGSAAPAAAAGAPGSGGAPSGSQGVLIGDR_	Q96S94	Q96S94
1.3984	-0.138187	Acetyl (Protein N-term)	ISO-MSMS	1	OFL002963-5	4			39	0	1	789.905	787.146	3144.55	NaN	NaN	-0.26674	-0.00020996	NaN	NaN	NaN	NaN	85.586	0.31111	85.586	85.457	85.768	0	NaN	NaN	NaN	NaN	NaN	NaN	0	0	0	0.00062815	1	47.784	45.036	1	6.43307	838660	1871900	AAAAAAAGAAGSAAPAAAAGAPGSGGAPSGSQGVLIGDR	_(Acetyl (Protein N-term))AAAAAAAGAAGSAAPAAAAGAPGSGGAPSGSQGVLIGDR_	Q96S94	Q96S94
1.4911	-0.0904803	Acetyl (Protein N-term)	MULTI-MSMS		OFL002961-low-high	3			25	0	1	836.376	836.37	2506.09	7.8625	0.006576	0.58516	0.00048941	8.4477	0.0070654	836.37	840.041	99.458	0.23723	99.458	99.321	99.559	0	NaN	NaN	NaN	40	8	7	0	0	0	1.4838e-14	1	83.039	81.338	1	6.8333	2734000	4078400	AAAAAAAGDSDSWDADAFSVEDPVR	_(Acetyl (Protein N-term))AAAAAAAGDSDSWDADAFSVEDPVR_	O75822	O75822
1.5749	0.276437	Acetyl (Protein N-term)	MULTI-MSMS		OFL002963-7	3			25	0	1	836.376	836.37	2506.09	6.9936	0.0058493	0.37254	0.00031158	7.3662	0.0061608	836.705	840.041	100.53	0.29511	100.53	100.38	100.67	0	NaN	NaN	NaN	78	12	11	0	0	0	4.9575e-54	3	172	171.31	1	8.04301	45509000	64898000	AAAAAAAGDSDSWDADAFSVEDPVR	_(Acetyl (Protein N-term))AAAAAAAGDSDSWDADAFSVEDPVR_	O75822	O75822
1.6671	0.127105	Acetyl (Protein N-term)	MULTI-MSMS		OFL002963-8	2			25	0	1	1259.07	1254.05	2506.09	8.8741	0.011129	0.13209	0.00016565	9.0062	0.011294	1254.55	1259.06	100.79	0.22898	100.79	100.69	100.92	1.4211e-14	NaN	NaN	NaN	37	7	8	0	0	0	2.1337e-70	2	206.06	201.67	1	7.36003	8945900	13964000	AAAAAAAGDSDSWDADAFSVEDPVR	_(Acetyl (Protein N-term))AAAAAAAGDSDSWDADAFSVEDPVR_	O75822	O75822
1.0661	-0.521266	Acetyl (Protein N-term)	MULTI-MSMS		OFL002963-8	3			25	0	1	836.376	836.37	2506.09	7.5424	0.0063082	0.51753	0.00043284	8.0599	0.0067411	836.371	840.041	100.8	0.29955	100.8	100.65	100.95	1.4211e-14	NaN	NaN	NaN	51	9	9	0	0	0	2.1008e-26	2	108.25	107.56	1	7.49182	11352000	19682000	AAAAAAAGDSDSWDADAFSVEDPVR	_(Acetyl (Protein N-term))AAAAAAAGDSDSWDADAFSVEDPVR_	O75822	O75822
0.76275	-0.562495	Acetyl (Protein N-term)	MULTI-MSMS		OFL002963-7	3			26	1	1	884.753	879.068	2634.18	7.2886	0.0064072	0.60154	0.00052879	7.8901	0.006936	879.403	884.746	94.202	0.44244	94.202	93.911	94.354	1.4211e-14	NaN	NaN	NaN	76	12	11	0	0	0	5.5985e-51	3	130.71	128.77	1	7.6268	23764000	18581000	AAAAAAAGDSDSWDADAFSVEDPVRK	_(Acetyl (Protein N-term))AAAAAAAGDSDSWDADAFSVEDPVRK_	O75822	O75822
0.70526	-1.03277	Acetyl (Protein N-term)	MULTI-MSMS		OFL002963-7	2			26	1	1	1318.61	1318.1	2634.18	8.1373	0.010726	1.2039	0.0015869	9.3412	0.012313	1318.6	1326.62	94.203	0.28051	94.203	94.043	94.323	1.4211e-14	NaN	NaN	NaN	39	7	8	0	0	0	7.4288e-32	2	111.74	107.27	1	7.00406	6069800	4024100	AAAAAAAGDSDSWDADAFSVEDPVRK	_(Acetyl (Protein N-term))AAAAAAAGDSDSWDADAFSVEDPVRK_	O75822	O75822
0.95668	0.0508847	Acetyl (Protein N-term)	MULTI-MSMS		OFL002963-8	3			26	1	1	879.411	879.068	2634.18	8.03	0.0070589	0.52763	0.00046382	8.5576	0.0075227	879.404	884.746	94.667	0.25274	94.667	94.481	94.734	0	NaN	NaN	NaN	25	5	8	0	0	0	9.3202e-25	2	98.121	96.183	1	7.28271	9531600	9642400	AAAAAAAGDSDSWDADAFSVEDPVRK	_(Acetyl (Protein N-term))AAAAAAAGDSDSWDADAFSVEDPVRK_	O75822	O75822
1.5234	0.0676387	Acetyl (Protein N-term)	ISO-MSMS	1	OFL002963-7	2			17	0	1	839.44	834.429	1666.84	NaN	NaN	0.65972	0.00055049	NaN	NaN	NaN	NaN	111.03	0.15006	111.03	110.96	111.11	-1.4211e-14	NaN	NaN	NaN	NaN	NaN	NaN	0	0	0	1.874e-07	1	113.63	96.997	1	6.25988	739640	1079500	AAAAAAALESWQAAAPR	_(Acetyl (Protein N-term))AAAAAAALESWQAAAPR_	Q9UH36	Q9UH36
NaN	NaN	Acetyl (Protein N-term)	MSMS	0	OFL002963-7	2			17	0	1	834.436	834.429	1666.84	NaN	NaN	NaN	NaN	NaN	NaN	NaN	NaN	111.04	1	111.04	110.54	111.54	0	NaN	NaN	NaN	NaN	NaN	NaN	0	0	0	2.0209e-05	1	79.659	61.391	1	NaN	NaN	NaN	AAAAAAALESWQAAAPR	_(Acetyl (Protein N-term))AAAAAAALESWQAAAPR_	Q9UH36	Q9UH36
1.9144	0.033652	Acetyl (Protein N-term)	MULTI-MSMS		OFL002963-1	2			14	0	1	647.83	642.822	1283.63	6.1818	0.0039738	-0.49954	-0.00032111	5.6823	0.0036527	642.822	647.826	33.286	0.60997	33.286	32.949	33.559	0	NaN	NaN	NaN	198	41	8	0	0	0	1.2697e-19	2	190.88	178.66	1	7.22577	5944800	10873000	AAAAAAGAGPEMVR	_(Acetyl (Protein N-term))AAAAAAGAGPEMVR_	P28482	P28482
1.6994	0.0641931	Acetyl (Protein N-term)	MULTI-MSMS		OFL002963-3	2			14	0	1	647.831	642.822	1283.63	6.4347	0.0041364	-0.046198	-2.9697e-05	6.3885	0.0041067	642.822	647.826	46.248	0.4551	46.248	45.889	46.344	-7.1054e-15	NaN	NaN	NaN	184	49	6	0	0	0	5.2832e-15	2	132.91	132.91	1	6.79983	3323200	2983800	AAAAAAGAGPEMVR	_(Acetyl (Protein N-term))AAAAAAGAGPEMVR_	P28482	P28482
NaN	NaN	Acetyl (Protein N-term)	MSMS	0	OFL002963-5	2			14	0	1	642.826	642.822	1283.63	NaN	NaN	NaN	NaN	NaN	NaN	NaN	NaN	47.383	1	47.383	46.883	47.883	0	NaN	NaN	NaN	NaN	NaN	NaN	0	0	0	0.0011943	1	72.006	36.062	1	NaN	NaN	NaN	AAAAAAGAGPEMVR	_(Acetyl (Protein N-term))AAAAAAGAGPEMVR_	P28482	P28482
1.754	0.236095	Acetyl (Protein N-term)	MULTI-MSMS		OFL002963-6	2			14	0	1	647.831	642.822	1283.63	6.8072	0.0043758	-0.03192	-2.0519e-05	6.7753	0.0043553	642.822	647.826	47.399	0.63501	47.399	46.98	47.616	0	NaN	NaN	NaN	204	62	5	0	0	0	1.9114e-14	1	121.83	116.63	1	7.12814	6026200	7406100	AAAAAAGAGPEMVR	_(Acetyl (Protein N-term))AAAAAAGAGPEMVR_	P28482	P28482
1.8288	0.196985	Acetyl (Protein N-term)	ISO-MSMS	1	OFL002963-7	2			14	0	1	647.831	642.822	1283.63	NaN	NaN	0.32863	0.00021125	NaN	NaN	NaN	NaN	48.077	0.54518	48.077	47.696	48.241	7.1054e-15	NaN	NaN	NaN	NaN	NaN	NaN	0	0	0	8.7311e-09	1	134.68	125.81	1	6.889	3457600	4287100	AAAAAAGAGPEMVR	_(Acetyl (Protein N-term))AAAAAAGAGPEMVR_	P28482	P28482
NaN	NaN	Acetyl (Protein N-term)	MSMS	0	OFL002963-7	2			14	0	1	642.827	642.822	1283.63	NaN	NaN	NaN	NaN	NaN	NaN	NaN	NaN	48.016	1	48.016	47.516	48.516	0	NaN	NaN	NaN	NaN	NaN	NaN	0	0	0	0.00069418	1	105.86	69.92	1	NaN	NaN	NaN	AAAAAAGAGPEMVR	_(Acetyl (Protein N-term))AAAAAAGAGPEMVR_	P28482	P28482
NaN	NaN	Acetyl (Protein N-term)	MSMS	0	OFL002963-7	2			14	0	1	642.826	642.822	1283.63	NaN	NaN	NaN	NaN	NaN	NaN	NaN	NaN	48.027	1	48.027	47.527	48.527	0	NaN	NaN	NaN	NaN	NaN	NaN	0	0	0	0.00015006	1	113.93	77.983	1	NaN	NaN	NaN	AAAAAAGAGPEMVR	_(Acetyl (Protein N-term))AAAAAAGAGPEMVR_	P28482	P28482
0.72419	-1.35679	Acetyl (Protein N-term),Oxidation (M)	ISO-MSMS	1	OFL002963-1	2			14	0	1	655.827	650.819	1299.62	NaN	NaN	0.42029	0.00027353	NaN	NaN	NaN	NaN	20.938	0.30471	20.938	20.773	21.077	0	NaN	NaN	NaN	NaN	NaN	NaN	0	0	0	1.6949e-05	1	113.93	103.97	1	7.19332	10335000	5272400	AAAAAAGAGPEMVR	_(Acetyl (Protein N-term))AAAAAAGAGPEM(Oxidation (M))VR_	P28482	P28482
1.8285	0.124328	Acetyl (Protein N-term),Oxidation (M)	ISO-MSMS	1	OFL002963-2	2			14	0	1	655.828	650.819	1299.62	NaN	NaN	0.024565	1.5988e-05	NaN	NaN	NaN	NaN	23.994	0.2922	23.994	23.877	24.169	0	NaN	NaN	NaN	NaN	NaN	NaN	0	0	0	0.00056994	1	94.692	82.844	1	7.26935	6408800	12184000	AAAAAAGAGPEMVR	_(Acetyl (Protein N-term))AAAAAAGAGPEM(Oxidation (M))VR_	P28482	P28482
NaN	NaN	Acetyl (Protein N-term),Oxidation (M)	MSMS	0	OFL002963-2	2			14	0	1	650.824	650.819	1299.62	NaN	NaN	NaN	NaN	NaN	NaN	NaN	NaN	24.063	1	24.063	23.563	24.563	0	NaN	NaN	NaN	NaN	NaN	NaN	0	0	0	0.00037483	1	82.261	69.733	1	NaN	NaN	NaN	AAAAAAGAGPEMVR	_(Acetyl (Protein N-term))AAAAAAGAGPEM(Oxidation (M))VR_	P28482	P28482
1.5458	0.0311129	Acetyl (Protein N-term),Oxidation (M)	MULTI-MSMS		OFL002963-6	2			14	0	1	651.326	650.819	1299.62	6.7764	0.0044102	-0.13078	-8.5112e-05	6.6456	0.0043251	650.82	655.824	28.013	0.63924	28.013	27.767	28.407	0	NaN	NaN	NaN	342	61	8	0	0	0	9.7923e-05	2	66.056	61.856	1	7.39688	8518300	16421000	AAAAAAGAGPEMVR	_(Acetyl (Protein N-term))AAAAAAGAGPEM(Oxidation (M))VR_	P28482	P28482
1.6192	0.0210533	Acetyl (Protein N-term),Oxidation (M)	MULTI-MSMS		OFL002963-7	2			14	0	1	655.828	650.819	1299.62	6.7252	0.0043769	0.47947	0.00031205	7.2046	0.0046889	650.819	655.824	28.426	0.64888	28.426	28.048	28.697	-3.5527e-15	NaN	NaN	NaN	287	69	7	0	0	0	2.9105e-08	2	93.096	86.505	1	6.89028	2957400	4810100	AAAAAAGAGPEMVR	_(Acetyl (Protein N-term))AAAAAAGAGPEM(Oxidation (M))VR_	P28482	P28482
NaN	NaN	Acetyl (Protein N-term),Oxidation (M)	MSMS	1	OFL002963-8	2			14	0	1	655.828	650.819	1299.62	NaN	NaN	NaN	NaN	NaN	NaN	NaN	NaN	28.859	1	28.859	28.359	29.359	0	NaN	NaN	NaN	NaN	NaN	NaN	0	0	0	0.00042291	1	80.706	70.183	1	NaN	NaN	NaN	AAAAAAGAGPEMVR	_(Acetyl (Protein N-term))AAAAAAGAGPEM(Oxidation (M))VR_	P28482	P28482
NaN	NaN	Acetyl (Protein N-term)	MSMS	1	OFL002961-low-high	3			23	0	2	754.057	747.38	2239.12	NaN	NaN	NaN	NaN	NaN	NaN	NaN	NaN	89.113	1	89.113	88.613	89.613	0	NaN	NaN	NaN	NaN	NaN	NaN	0	0	0	0.00015751	1	63.69	49.23	1	NaN	NaN	NaN	AAAAAAGAGPEMVRGQVFDVGPR	_(Acetyl (Protein N-term))AAAAAAGAGPEMVRGQVFDVGPR_	P28482	P28482
1.7432	0.0311129	Acetyl (Protein N-term)	MULTI-MSMS		OFL002963-1	3			23	0	2	747.719	747.38	2239.12	6.5954	0.0049293	-0.029513	-2.2058e-05	6.5659	0.0049072	747.38	754.386	70.861	0.56435	70.861	70.479	71.043	0	NaN	NaN	NaN	311	56	8	0	0	0	9.41e-11	3	71.535	71.535	1	6.88913	2967700	4779200	AAAAAAGAGPEMVRGQVFDVGPR	_(Acetyl (Protein N-term))AAAAAAGAGPEMVRGQVFDVGPR_	P28482	P28482
1.5842	0.153935	Acetyl (Protein N-term)	ISO-MSMS	1	OFL002963-1	2			23	0	2	1131.08	1120.57	2239.12	NaN	NaN	0.28951	0.00032442	NaN	NaN	NaN	NaN	70.791	0.3522	70.791	70.629	70.982	0	NaN	NaN	NaN	NaN	NaN	NaN	0	0	0	0.0027361	1	43.382	36.18	1	6.4271	800380	1873300	AAAAAAGAGPEMVRGQVFDVGPR	_(Acetyl (Protein N-term))AAAAAAGAGPEMVRGQVFDVGPR_	P28482	P28482
1.7601	0.098689	Acetyl (Protein N-term)	MULTI-MSMS		OFL002963-2	3			23	0	2	754.725	747.38	2239.12	6.7089	0.0050141	-0.26192	-0.00019576	6.447	0.0048183	747.38	754.052	81.344	0.55809	81.344	81.127	81.685	0	NaN	NaN	NaN	140	28	7	0	0	0	8.0806e-26	2	107.33	102.78	1	7.38408	9507300	14708000	AAAAAAGAGPEMVRGQVFDVGPR	_(Acetyl (Protein N-term))AAAAAAGAGPEMVRGQVFDVGPR_	P28482	P28482
1.8714	0.277271	Acetyl (Protein N-term)	MULTI-MSMS		OFL002963-2	2			23	0	2	1131.08	1120.57	2239.12	7.2854	0.0081637	-0.14881	-0.00016675	7.1366	0.007997	1121.07	1130.57	81.314	0.45732	81.314	81.148	81.605	0	NaN	NaN	NaN	49	23	4	0	0	0	3.0873e-09	1	63.76	63.76	1	6.95114	3798100	5138000	AAAAAAGAGPEMVRGQVFDVGPR	_(Acetyl (Protein N-term))AAAAAAGAGPEMVRGQVFDVGPR_	P28482	P28482
1.4345	-0.0410163	Acetyl (Protein N-term)	ISO-MSMS	1	OFL002963-3	3			23	0	2	754.055	747.38	2239.12	NaN	NaN	-1.4626	-0.0010931	NaN	NaN	NaN	NaN	91.73	0.35256	91.73	91.458	91.811	0	NaN	NaN	NaN	NaN	NaN	NaN	0	0	0	5.7241e-09	2	82.586	69.131	1	6.50672	1357500	1854000	AAAAAAGAGPEMVRGQVFDVGPR	_(Acetyl (Protein N-term))AAAAAAGAGPEMVRGQVFDVGPR_	P28482	P28482
1.0997	-0.485661	Acetyl (Protein N-term)	MULTI-MSMS		OFL002963-6	3			23	0	2	747.381	747.38	2239.12	7.0468	0.0052666	-0.4632	-0.00034619	6.5836	0.0049205	747.378	754.386	91.333	0.415	91.333	91.069	91.484	1.4211e-14	NaN	NaN	NaN	60	19	5	0	0	0	1.5995e-14	2	89.668	89.668	1	7.16474	7742900	6869700	AAAAAAGAGPEMVRGQVFDVGPR	_(Acetyl (Protein N-term))AAAAAAGAGPEMVRGQVFDVGPR_	P28482	P28482
NaN	NaN	Acetyl (Protein N-term)	MSMS	0	OFL002963-7	3			23	0	2	747.383	747.38	2239.12	NaN	NaN	NaN	NaN	NaN	NaN	NaN	NaN	93.126	1	93.126	92.626	93.626	0	NaN	NaN	NaN	NaN	NaN	NaN	0	0	0	0.00015751	1	63.69	54.981	1	NaN	NaN	NaN	AAAAAAGAGPEMVRGQVFDVGPR	_(Acetyl (Protein N-term))AAAAAAGAGPEMVRGQVFDVGPR_	P28482	P28482
1.733	-0.01249	Acetyl (Protein N-term),Oxidation (M)	MULTI-MSMS		OFL002963-1	3			23	0	2	759.721	752.711	2255.11	6.3611	0.0047881	-1.825	-0.0013737	4.5361	0.0034144	753.046	759.717	53.384	0.46275	53.384	53.073	53.536	0	NaN	NaN	NaN	130	34	7	0	0	0	6.0955e-09	1	61.276	61.276	1	6.98584	4082900	5596300	AAAAAAGAGPEMVRGQVFDVGPR	_(Acetyl (Protein N-term))AAAAAAGAGPEM(Oxidation (M))VRGQVFDVGPR_	P28482	P28482
1.237	-0.312348	Acetyl (Protein N-term),Oxidation (M)	MULTI-MSMS		OFL002963-6	3			23	0	2	752.716	752.711	2255.11	7.0672	0.0053195	-0.07681	-5.7815e-05	6.9903	0.0052617	753.379	759.718	75.479	0.7342	75.479	75.237	75.971	0	NaN	NaN	NaN	247	52	8	0	0	0	2.1323e-11	3	78.708	78.708	1	7.25641	5990900	12056000	AAAAAAGAGPEMVRGQVFDVGPR	_(Acetyl (Protein N-term))AAAAAAGAGPEM(Oxidation (M))VRGQVFDVGPR_	P28482	P28482
1.2411	-0.298531	Acetyl (Protein N-term),Oxidation (M)	ISO-MSMS	0	OFL002963-6	2			23	0	2	1129.07	1128.56	2255.11	NaN	NaN	-0.29557	-0.00033357	NaN	NaN	NaN	NaN	75.49	0.34504	75.49	75.325	75.67	-1.4211e-14	NaN	NaN	NaN	NaN	NaN	NaN	0	0	0	0.0026402	1	43.382	37.084	1	6.90016	3743500	4202800	AAAAAAGAGPEMVRGQVFDVGPR	_(Acetyl (Protein N-term))AAAAAAGAGPEM(Oxidation (M))VRGQVFDVGPR_	P28482	P28482
2.1784	0.546561	Acetyl (Protein N-term),Oxidation (M)	MULTI-SECPEP		OFL002963-7	3			23	0	2	759.711	752.711	2255.11	7.0956	0.005341	0.22075	0.00016616	7.3164	0.0055071	753.045	759.383	76.097	0.36411	76.097	76.001	76.365	0	NaN	NaN	NaN	61	25	4	0	0	0	0.00017612	1	42.711	38.932	1	6.87149	1639200	5799300	AAAAAAGAGPEMVRGQVFDVGPR	_(Acetyl (Protein N-term))AAAAAAGAGPEM(Oxidation (M))VRGQVFDVGPR_	P28482	P28482
0.63282	-1.44859	Acetyl (Protein N-term)	MULTI-MSMS		OFL002963-1	3			29	0	2	903.428	896.415	2686.22	6.5863	0.005904	-0.012182	-1.092e-05	6.5741	0.0058931	896.749	903.421	18.678	0.24125	18.678	18.593	18.834	0	NaN	NaN	NaN	14	5	4	0	0	0	3.0326e-08	2	50.945	47.676	1	6.93695	4444300	4204500	AAAAAAGPSPGSGPGDSPEGPEGEAPERR	_(Acetyl (Protein N-term))AAAAAAGPSPGSGPGDSPEGPEGEAPERR_	Q9UID3	Q9UID3
1.5484	0.230695	Acetyl (Protein N-term)	MULTI-MSMS		OFL002963-9	3			36	0	2	1117.55	1110.87	3329.59	7.8979	0.0087735	-0.39098	-0.00043433	7.5069	0.0083392	1111.54	1117.88	46.473	0.55108	46.473	46.103	46.654	0	NaN	NaN	NaN	618	68	12	0	0	0	2.5691e-69	3	134.36	134.36	1	7.58664	14093000	24512000	AAAAAAGSGTPREEEGPAGEAAASQPQAPTSVPGAR	_(Acetyl (Protein N-term))AAAAAAGSGTPREEEGPAGEAAASQPQAPTSVPGAR_	Q9NR33	Q9NR33
2.0416	0.353323	Acetyl (Protein N-term)	MULTI-MSMS		OFL002961-low-high	2			15	0	1	655.363	650.354	1298.69	6.8728	0.0044698	-0.17936	-0.00011664	6.6935	0.0043531	650.354	655.358	93.396	0.52363	93.396	93.105	93.629	0	NaN	NaN	NaN	124	27	6	0	0	0	2.2102e-15	2	168.3	153.64	1	7.20085	5298900	10581000	AAAAAATAAAAASIR	_(Acetyl (Protein N-term))AAAAAATAAAAASIR_	Q8WVM8	Q8WVM8
2.2827	0.532965	Acetyl (Protein N-term)	MULTI-MSMS		OFL002963-1	2			15	0	1	655.363	650.354	1298.69	6.5531	0.0042618	-0.066883	-4.3497e-05	6.4862	0.0042183	650.355	655.358	76.535	0.65363	76.535	76.16	76.814	1.4211e-14	NaN	NaN	NaN	188	69	5	0	0	0	3.3666e-15	1	126.19	112.84	1	6.35238	928600	1322400	AAAAAATAAAAASIR	_(Acetyl (Protein N-term))AAAAAATAAAAASIR_	Q8WVM8	Q8WVM8
1.4802	-0.0874115	Acetyl (Protein N-term)	MULTI-MSMS		OFL002963-2	2			15	0	1	655.363	650.354	1298.69	6.7552	0.0043933	-0.16586	-0.00010787	6.5893	0.0042854	650.354	655.358	86.311	0.82596	86.311	85.912	86.738	0	NaN	NaN	NaN	76	29	5	0	0	0	3.0852e-15	3	134.75	123.99	1	7.02395	4425700	6141200	AAAAAATAAAAASIR	_(Acetyl (Protein N-term))AAAAAATAAAAASIR_	Q8WVM8	Q8WVM8
1.8232	0.141433	Acetyl (Protein N-term)	MULTI-MSMS		OFL002963-5	2			15	0	1	655.363	650.354	1298.69	6.3808	0.0041498	-0.38012	-0.00024722	6.0007	0.0039026	650.354	655.358	95.573	0.3634	95.573	95.443	95.806	0	NaN	NaN	NaN	54	12	6	0	0	0	6.0852e-19	1	189.13	171.9	1	7.24628	5972000	11659000	AAAAAATAAAAASIR	_(Acetyl (Protein N-term))AAAAAATAAAAASIR_	Q8WVM8	Q8WVM8
1.6864	0.194339	Acetyl (Protein N-term)	MULTI-SECPEP		OFL002963-6	2			15	0	1	655.682	650.354	1298.69	7.6214	0.0049566	-0.8582	-0.00055814	6.7631	0.0043984	650.354	655.358	94.799	0.40332	94.799	94.533	94.936	0	NaN	NaN	NaN	40	10	6	0	0	0	1.7614e-19	1	134.3	134.3	1	6.9196	3111800	5198100	AAAAAATAAAAASIR	_(Acetyl (Protein N-term))AAAAAATAAAAASIR_	Q8WVM8	Q8WVM8
2.1176	0.503451	Acetyl (Protein N-term)	MULTI-MSMS		OFL002961-low-high	2			17	0	2	802.94	792.926	1583.84	6.9077	0.0054773	-0.12236	-9.702e-05	6.7854	0.0053803	792.926	802.934	81.632	0.54576	81.632	81.482	82.028	0	NaN	NaN	NaN	257	56	7	0	0	0	1.0898e-22	1	167.2	142.34	1	7.56813	12186000	24808000	AAAAAATAAAAASIRER	_(Acetyl (Protein N-term))AAAAAATAAAAASIRER_	Q8WVM8	Q8WVM8
1.9732	0.29231	Acetyl (Protein N-term)	MULTI-MSMS		OFL002963-1	2			17	0	2	802.94	792.926	1583.84	6.9246	0.0054907	0.051818	4.1088e-05	6.9764	0.0055318	792.927	802.935	64.359	0.40436	64.359	64.174	64.578	0	NaN	NaN	NaN	178	37	6	0	0	0	2.0502e-21	1	127.87	115.29	1	6.69895	1600000	3399700	AAAAAATAAAAASIRER	_(Acetyl (Protein N-term))AAAAAATAAAAASIRER_	Q8WVM8	Q8WVM8
2.2588	0.503959	Acetyl (Protein N-term)	MULTI-MSMS		OFL002963-2	2			17	0	2	803.44	792.926	1583.84	6.971	0.0055275	-0.20149	-0.00015977	6.7695	0.0053677	792.926	802.934	74.85	0.46587	74.85	74.667	75.133	0	NaN	NaN	NaN	78	26	5	0	0	0	1.9967e-114	1	281.25	264.61	1	7.1769	4699100	10329000	AAAAAATAAAAASIRER	_(Acetyl (Protein N-term))AAAAAATAAAAASIRER_	Q8WVM8	Q8WVM8
1.8919	0.303342	Acetyl (Protein N-term)	MULTI-MSMS		OFL002963-6	2			17	0	2	802.942	792.926	1583.84	7.4686	0.005922	0.88056	0.00069822	8.3491	0.0066202	792.927	802.935	86.056	0.45886	86.056	85.865	86.324	1.4211e-14	NaN	NaN	NaN	124	25	8	0	0	0	7.7801e-26	2	180.18	163.16	1	6.93816	3041700	5631200	AAAAAATAAAAASIRER	_(Acetyl (Protein N-term))AAAAAATAAAAASIRER_	Q8WVM8	Q8WVM8
1.2721	0.00662125	Unmodified	MULTI-MSMS		OFL002961-low-high	2			20	0	1	878.468	878.46	1754.91	6.8277	0.0059979	-0.52966	-0.00046529	6.298	0.0055326	878.46	883.464	18.086	0.47027	18.086	17.907	18.377	0	NaN	NaN	NaN	190	24	11	0	0	0	4.932e-13	2	93.011	87.916	1	8.06796	45271000	71666000	AAAAAATAPPSPGPAQPGPR	_AAAAAATAPPSPGPAQPGPR_	Q6SPF0	Q6SPF0
1.2848	-0.31572	Unmodified	ISO-MSMS	1	OFL002961-low-high	3			20	0	1	589.316	585.976	1754.91	NaN	NaN	-0.41598	-0.00024375	NaN	NaN	NaN	NaN	18.092	0.44673	18.092	17.93	18.377	0	NaN	NaN	NaN	NaN	NaN	NaN	0	0	0	3.0031e-12	1	120.63	110.43	1	7.39562	10014000	14853000	AAAAAATAPPSPGPAQPGPR	_AAAAAATAPPSPGPAQPGPR_	Q6SPF0	Q6SPF0
1.3283	-0.438894	Unmodified	MULTI-MSMS		OFL002963-1	3			20	0	1	586.321	585.976	1754.91	5.908	0.0034619	0.22956	0.00013452	6.1375	0.0035965	585.977	589.312	15.93	0.37585	15.93	15.811	16.186	0	NaN	NaN	NaN	18	7	5	0	0	0	3.442e-05	1	50.392	50.392	1	7.09823	4548200	7990000	AAAAAATAPPSPGPAQPGPR	_AAAAAATAPPSPGPAQPGPR_	Q6SPF0	Q6SPF0
1.0054	-0.849232	Unmodified	MULTI-MSMS		OFL002963-1	2			20	0	1	878.466	878.46	1754.91	6.8009	0.0059743	0.64288	0.00056474	7.4438	0.0065391	878.461	883.967	15.943	0.27749	15.943	15.811	16.088	0	NaN	NaN	NaN	18	5	6	0	0	0	1.1865e-08	2	81.565	78.12	1	7.11591	5167600	7891000	AAAAAATAPPSPGPAQPGPR	_AAAAAATAPPSPGPAQPGPR_	Q6SPF0	Q6SPF0
1.3091	-0.357308	Unmodified	MULTI-MSMS		OFL002963-2	2			20	0	1	878.969	878.46	1754.91	7.487	0.0065771	0.028432	2.4976e-05	7.5155	0.006602	878.962	883.465	17.267	0.35864	17.267	17.09	17.449	0	NaN	NaN	NaN	49	10	7	0	0	0	7.9513e-30	2	143.42	139.79	1	7.28058	8638300	10442000	AAAAAATAPPSPGPAQPGPR	_AAAAAATAPPSPGPAQPGPR_	Q6SPF0	Q6SPF0
1.324	-0.264426	Unmodified	MULTI-MSMS		OFL002963-3	2			20	0	1	883.471	878.46	1754.91	7.1411	0.0062731	0.42454	0.00037294	7.5656	0.0066461	878.461	883.465	18.853	0.23626	18.853	18.739	18.975	0	NaN	NaN	NaN	97	19	6	0	0	0	5.4437e-06	2	71.241	71.241	1	6.55676	1600700	2003000	AAAAAATAPPSPGPAQPGPR	_AAAAAATAPPSPGPAQPGPR_	Q6SPF0	Q6SPF0
1.2477	-0.411598	Unmodified	MULTI-MSMS		OFL002963-5	2			20	0	1	878.466	878.46	1754.91	7.0664	0.0062076	-0.45803	-0.00040236	6.6084	0.0058052	878.46	883.464	19.365	0.49294	19.365	19.181	19.674	0	NaN	NaN	NaN	270	43	8	0	0	0	9.0711e-05	2	56.951	56.951	1	7.27635	8938300	9956300	AAAAAATAPPSPGPAQPGPR	_AAAAAATAPPSPGPAQPGPR_	Q6SPF0	Q6SPF0
1.2365	-0.345546	Unmodified	MULTI-MSMS		OFL002963-5	3			20	0	1	589.316	585.976	1754.91	6.313	0.0036993	-0.30244	-0.00017722	6.0105	0.003522	585.976	589.312	19.358	0.46652	19.358	19.158	19.625	0	NaN	NaN	NaN	194	43	6	0	0	0	1.353e-09	2	86.455	86.455	1	6.94805	4159800	4712900	AAAAAATAPPSPGPAQPGPR	_AAAAAATAPPSPGPAQPGPR_	Q6SPF0	Q6SPF0
1.3442	-0.152115	Unmodified	MULTI-MSMS		OFL002963-6	2			20	0	1	878.969	878.46	1754.91	7.6739	0.0067412	0.16513	0.00014506	7.839	0.0068863	878.461	883.465	19.043	0.41301	19.043	18.856	19.269	0	NaN	NaN	NaN	247	38	8	0	0	0	4.9674e-13	2	92.925	92.925	1	7.15464	5945400	8331700	AAAAAATAPPSPGPAQPGPR	_AAAAAATAPPSPGPAQPGPR_	Q6SPF0	Q6SPF0
1.2402	-0.246584	Unmodified	MULTI-MSMS		OFL002963-6	3			20	0	1	589.65	585.976	1754.91	6.9878	0.0040947	-0.26703	-0.00015647	6.7208	0.0039382	585.976	589.646	19.043	0.3478	19.043	18.903	19.251	0	NaN	NaN	NaN	164	31	7	0	0	0	1.1483e-06	2	70.942	70.942	1	6.78231	2586700	3471200	AAAAAATAPPSPGPAQPGPR	_AAAAAATAPPSPGPAQPGPR_	Q6SPF0	Q6SPF0
1.4428	-0.0687859	Unmodified	MULTI-MSMS		OFL002963-7	2			20	0	1	883.973	878.46	1754.91	7.6827	0.006749	0.44805	0.0003936	8.1308	0.0071426	878.461	883.465	19.283	0.31614	19.283	19.156	19.472	-3.5527e-15	NaN	NaN	NaN	133	34	6	0	0	0	0.00094221	1	42.095	42.095	1	6.33054	918620	1222000	AAAAAATAPPSPGPAQPGPR	_AAAAAATAPPSPGPAQPGPR_	Q6SPF0	Q6SPF0
1.4576	-0.104542	Unmodified	MULTI-MSMS		OFL002963-8	2			20	0	1	878.969	878.46	1754.91	7.8714	0.0069147	-0.067645	-5.9423e-05	7.8037	0.0068553	878.46	883.966	19.629	0.28501	19.629	19.486	19.771	0	NaN	NaN	NaN	78	20	6	0	0	0	0.00025078	2	43.991	43.991	1	6.65271	1825700	2669100	AAAAAATAPPSPGPAQPGPR	_AAAAAATAPPSPGPAQPGPR_	Q6SPF0	Q6SPF0
1.1051	-0.602022	Acetyl (Protein N-term)	MULTI-MSMS		OFL002963-2	3			35	0	1	987.507	983.826	2948.46	7.9305	0.0078022	0.027869	2.7418e-05	7.9584	0.0078297	984.16	987.497	92.864	0.40082	92.864	92.615	93.016	0	NaN	NaN	NaN	56	11	8	0	0	0	1.1241e-48	1	109.62	109.62	1	7.34347	8628200	13425000	AAAAAAVGPGAGGAGSAVPGGAGPCATVSVFPGAR	_(Acetyl (Protein N-term))AAAAAAVGPGAGGAGSAVPGGAGPCATVSVFPGAR_	Q86X55	Q86X55
1.4027	-0.161928	Acetyl (Protein N-term)	MULTI-SECPEP		OFL002963-3	2			12	0	1	564.291	559.283	1116.55	6.4656	0.0036161	0.012558	7.0237e-06	6.4781	0.0036231	559.283	564.789	16.358	0.20024	16.358	16.255	16.455	-3.5527e-15	NaN	NaN	NaN	24	7	5	0	0	0	7.616e-18	1	144.77	120.74	1	6.51072	1794100	1447300	AAAAAGTATSQR	_(Acetyl (Protein N-term))AAAAAGTATSQR_	Q9Y2Z0	Q9Y2Z0
1.9819	0.333653	Acetyl (Protein N-term)	ISO-MSMS	0	OFL002963-5	2			12	0	1	559.286	559.283	1116.55	NaN	NaN	-0.11624	-6.5009e-05	NaN	NaN	NaN	NaN	16.585	0.13494	16.585	16.512	16.647	0	NaN	NaN	NaN	NaN	NaN	NaN	0	0	0	0.0011788	1	105.52	81.49	1	6.83973	2930900	3983100	AAAAAGTATSQR	_(Acetyl (Protein N-term))AAAAAGTATSQR_	Q9Y2Z0	Q9Y2Z0
NaN	NaN	Acetyl (Protein N-term)	MSMS	1	OFL002963-5	2			12	0	1	564.291	559.283	1116.55	NaN	NaN	NaN	NaN	NaN	NaN	NaN	NaN	16.642	1	16.642	16.142	17.142	0	NaN	NaN	NaN	NaN	NaN	NaN	0	0	0	0.0025659	1	70.908	59.54	1	NaN	NaN	NaN	AAAAAGTATSQR	_(Acetyl (Protein N-term))AAAAAGTATSQR_	Q9Y2Z0	Q9Y2Z0
2.2421	0.481196	Unmodified	MULTI-MSMS		OFL002961-low-high	2			15	0	1	791.42	786.41	1570.81	7.1833	0.005649	-0.088451	-6.9559e-05	7.0948	0.0055794	786.41	791.415	19.115	0.26617	19.115	18.955	19.221	0	NaN	NaN	NaN	74	14	7	0	0	0	1.577e-22	1	192.3	164.97	1	7.05557	3589000	7776000	AAAAALSQQQSLQER	_AAAAALSQQQSLQER_	Q8WUQ7	Q8WUQ7
1.9803	0.0886844	Unmodified	MULTI-MSMS		OFL002963-1	2			15	0	1	791.42	786.41	1570.81	6.5944	0.0051859	-0.02876	-2.2617e-05	6.5656	0.0051633	786.411	791.415	16.589	0.18367	16.589	16.479	16.663	0	NaN	NaN	NaN	18	3	7	0	0	0	2.321e-18	1	187.31	164.62	1	7.64605	15500000	28763000	AAAAALSQQQSLQER	_AAAAALSQQQSLQER_	Q8WUQ7	Q8WUQ7
1.6695	0.201885	Unmodified	MULTI-MSMS		OFL002963-3	2			15	0	1	786.918	786.41	1570.81	6.9899	0.0054969	0.66415	0.00052229	7.654	0.0060192	786.411	791.415	20.051	0.38572	20.051	19.833	20.219	-3.5527e-15	NaN	NaN	NaN	294	40	10	0	0	0	6.9944e-15	2	137.89	135.66	1	7.71994	19589000	32885000	AAAAALSQQQSLQER	_AAAAALSQQQSLQER_	Q8WUQ7	Q8WUQ7
1.6177	0.0980152	Unmodified	MULTI-MSMS		OFL002963-8	2			15	0	1	791.924	786.41	1570.81	7.8019	0.0061355	0.1702	0.00013385	7.9721	0.0062693	786.411	791.415	20.821	0.23848	20.821	20.725	20.964	0	NaN	NaN	NaN	73	23	5	0	0	0	1.0387e-06	1	89.548	80.115	1	6.48505	1358100	1697100	AAAAALSQQQSLQER	_AAAAALSQQQSLQER_	Q8WUQ7	Q8WUQ7
1.7389	0.236829	Unmodified	MULTI-SECPEP		OFL002963-3	3			17	0	2	620.799	614.338	1839.99	6.6134	0.0040629	0.038585	2.3704e-05	6.652	0.0040866	614.672	621.01	32.568	0.36715	32.568	32.363	32.73	0	NaN	NaN	NaN	209	42	7	0	0	0	0.050606	1	29.077	25.174	1	6.50549	1204800	1997700	AAAAALSQQQSLQERLR	_AAAAALSQQQSLQERLR_	Q8WUQ7	Q8WUQ7
1.2374	-0.518515	Acetyl (Protein N-term)	MULTI-MSMS		OFL002963-1	2			13	0	1	659.81	659.806	1317.6	6.1705	0.0040714	-0.061947	-4.0873e-05	6.1086	0.0040305	659.807	664.811	33.245	0.38131	33.245	33.056	33.437	0	NaN	NaN	NaN	84	24	5	0	0	0	0.00015909	1	78.655	74.816	1	6.8306	2786100	3984100	AAAAAMAEQESAR	_(Acetyl (Protein N-term))AAAAAMAEQESAR_	Q7L5D6	Q7L5D6
1.76	0.0684644	Acetyl (Protein N-term)	MULTI-SECPEP		OFL002963-2	2			13	0	1	664.362	659.806	1317.6	6.0278	0.0039772	-0.097894	-6.4591e-05	5.9299	0.0039126	660.308	664.811	39.383	0.47753	39.383	39.212	39.69	0	NaN	NaN	NaN	71	24	4	0	0	0	0.022879	1	60.518	55.906	1	7.22552	5090500	11717000	AAAAAMAEQESAR	_(Acetyl (Protein N-term))AAAAAMAEQESAR_	Q7L5D6	Q7L5D6
1.3493	-0.165337	Acetyl (Protein N-term),Oxidation (M)	ISO-MSMS	0	OFL002963-2	2			13	0	1	667.809	667.804	1333.59	NaN	NaN	1.3653	0.00091178	NaN	NaN	NaN	NaN	21.415	0.21796	21.415	21.349	21.567	0	NaN	NaN	NaN	NaN	NaN	NaN	0	0	0	0.0016077	1	71.03	52.971	1	6.71108	2149600	2991800	AAAAAMAEQESAR	_(Acetyl (Protein N-term))AAAAAM(Oxidation (M))AEQESAR_	Q7L5D6	Q7L5D6
1.2449	-0.272733	Acetyl (Protein N-term),Oxidation (M)	MULTI-MSMS		OFL002963-8	2			13	0	1	672.812	667.804	1333.59	6.4882	0.0043329	-0.08893	-5.9388e-05	6.3993	0.0042735	667.804	672.808	25.944	0.3069	25.944	25.735	26.042	0	NaN	NaN	NaN	59	21	4	0	0	0	0.00010493	1	75.387	63.897	1	6.97674	4210900	5267600	AAAAAMAEQESAR	_(Acetyl (Protein N-term))AAAAAM(Oxidation (M))AEQESAR_	Q7L5D6	Q7L5D6
2.9404	0.966504	Acetyl (Protein N-term),Oxidation (M)	ISO-MSMS	0	OFL002963-8	2			13	0	1	667.809	667.804	1333.59	NaN	NaN	0.30984	0.00020691	NaN	NaN	NaN	NaN	25.522	0.29035	25.522	25.337	25.627	0	NaN	NaN	NaN	NaN	NaN	NaN	0	0	0	0.0012442	1	74.944	63.454	1	6.9469	2189400	6659700	AAAAAMAEQESAR	_(Acetyl (Protein N-term))AAAAAM(Oxidation (M))AEQESAR_	Q7L5D6	Q7L5D6
1.2441	-0.446541	Acetyl (Protein N-term)	ISO-MSMS	1	OFL002963-1	2			17	0	2	861.914	851.9	1701.79	NaN	NaN	-0.0021192	-1.8053e-06	NaN	NaN	NaN	NaN	26.587	0.36442	26.587	26.338	26.702	0	NaN	NaN	NaN	NaN	NaN	NaN	0	0	0	0.010085	1	42.001	26.461	1	6.86499	2937000	4391100	AAAAAMAEQESARNGGR	_(Acetyl (Protein N-term))AAAAAMAEQESARNGGR_	Q7L5D6	Q7L5D6
1.8849	0.218843	Acetyl (Protein N-term)	ISO-MSMS	1	OFL002963-2	2			17	0	2	861.913	851.9	1701.79	NaN	NaN	0.16395	0.00013967	NaN	NaN	NaN	NaN	32.165	0.35146	32.165	31.989	32.34	0	NaN	NaN	NaN	NaN	NaN	NaN	0	0	0	1.9795e-11	1	129.16	111.1	1	7.2754	5176500	13678000	AAAAAMAEQESARNGGR	_(Acetyl (Protein N-term))AAAAAMAEQESARNGGR_	Q7L5D6	Q7L5D6
NaN	NaN	Acetyl (Protein N-term)	MSMS	0	OFL002963-2	2			17	0	2	851.904	851.9	1701.79	NaN	NaN	NaN	NaN	NaN	NaN	NaN	NaN	32.123	1	32.123	31.623	32.623	0	NaN	NaN	NaN	NaN	NaN	NaN	0	0	0	4.0454e-05	1	78.655	64.993	1	NaN	NaN	NaN	AAAAAMAEQESARNGGR	_(Acetyl (Protein N-term))AAAAAMAEQESARNGGR_	Q7L5D6	Q7L5D6
1.3698	-0.0908644	Acetyl (Protein N-term),Oxidation (M)	MULTI-MSMS		OFL002963-2	2			17	0	2	869.911	859.897	1717.78	7.3882	0.0063531	-0.65858	-0.00056631	6.7296	0.0057868	859.896	869.906	18.976	0.39141	18.976	18.871	19.263	3.5527e-15	NaN	NaN	NaN	29	14	4	0	0	0	0.0016107	1	40.715	37.982	1	6.68601	1969900	2883100	AAAAAMAEQESARNGGR	_(Acetyl (Protein N-term))AAAAAM(Oxidation (M))AEQESARNGGR_	Q7L5D6	Q7L5D6
1.9029	0.104605	Acetyl (Protein N-term)	MULTI-MSMS		OFL002963-1	3			21	0	1	752.717	749.041	2244.1	6.5772	0.0049266	0.69458	0.00052027	7.2718	0.0054469	749.376	752.712	100.22	0.29653	100.22	100.06	100.35	1.4211e-14	NaN	NaN	NaN	66	10	10	0	0	0	2.982e-30	2	123.19	116.09	1	6.89956	1963700	5971500	AAAAASAPQQLSDEELFSQLR	_(Acetyl (Protein N-term))AAAAASAPQQLSDEELFSQLR_	Q9Y2U8	Q9Y2U8
NaN	NaN	Acetyl (Protein N-term)	ISO-MSMS	1	OFL002963-1	2			21	0	1	1128.57	1123.06	2244.1	NaN	NaN	0.64295	0.00072207	NaN	NaN	NaN	NaN	100.17	0.19545	100.17	100.1	100.3	0	NaN	NaN	NaN	NaN	NaN	NaN	0	0	0	9.4297e-10	1	107.45	87.608	1	6.37046	272360	2074400	AAAAASAPQQLSDEELFSQLR	_(Acetyl (Protein N-term))AAAAASAPQQLSDEELFSQLR_	Q9Y2U8	Q9Y2U8
2.0955	0.328032	Acetyl (Protein N-term)	MULTI-MSMS		OFL002963-2	2			21	0	1	1127.87	1123.06	2244.1	8.1418	0.0091437	0.24676	0.00027713	8.3885	0.0094208	1123.06	1128.56	99.38	0.33786	99.38	99.15	99.488	0	NaN	NaN	NaN	20	8	5	0	0	0	3.2789e-41	3	171.87	157.19	1	7.1786	6155000	8932500	AAAAASAPQQLSDEELFSQLR	_(Acetyl (Protein N-term))AAAAASAPQQLSDEELFSQLR_	Q9Y2U8	Q9Y2U8
2.1816	0.495593	Acetyl (Protein N-term)	ISO-MSMS	1	OFL002961-low-high	3			22	0	2	807.753	801.075	2400.2	NaN	NaN	-0.5635	-0.00045141	NaN	NaN	NaN	NaN	96.267	0.38163	96.267	96.108	96.489	0	NaN	NaN	NaN	NaN	NaN	NaN	0	0	0	7.8314e-08	1	86.727	74.874	1	7.03117	1505600	9238200	AAAAASAPQQLSDEELFSQLRR	_(Acetyl (Protein N-term))AAAAASAPQQLSDEELFSQLRR_	Q9Y2U8	Q9Y2U8
2.0089	0.192699	Acetyl (Protein N-term)	MULTI-MSMS		OFL002963-1	3			22	0	2	808.088	801.075	2400.2	6.7329	0.0053935	-0.15676	-0.00012557	6.5761	0.005268	801.409	808.081	84.457	0.75643	84.457	84.095	84.851	-1.4211e-14	NaN	NaN	NaN	668	105	10	0	0	0	1.2107e-05	1	43.534	43.534	1	7.02391	3166100	7400000	AAAAASAPQQLSDEELFSQLRR	_(Acetyl (Protein N-term))AAAAASAPQQLSDEELFSQLRR_	Q9Y2U8	Q9Y2U8
1.6993	0.13711	Acetyl (Protein N-term)	MULTI-MSMS		OFL002963-2	3			22	0	2	808.088	801.075	2400.2	7.7988	0.0062474	0.17475	0.00013999	7.9735	0.0063874	801.41	808.082	91.954	0.5074	91.954	91.681	92.188	0	NaN	NaN	NaN	123	16	11	0	0	0	2.149e-138	2	278.74	278.74	1	7.92622	28742000	55636000	AAAAASAPQQLSDEELFSQLRR	_(Acetyl (Protein N-term))AAAAASAPQQLSDEELFSQLRR_	Q9Y2U8	Q9Y2U8
1.8378	0.189414	Acetyl (Protein N-term)	MULTI-MSMS		OFL002963-2	2			22	0	2	1211.63	1201.11	2400.2	8.559	0.01028	-0.10681	-0.00012829	8.4522	0.010152	1201.61	1211.12	91.932	0.28862	91.932	91.782	92.071	0	NaN	NaN	NaN	53	9	7	0	0	0	1.0163e-39	2	143.86	143.86	1	7.24358	6674400	10848000	AAAAASAPQQLSDEELFSQLRR	_(Acetyl (Protein N-term))AAAAASAPQQLSDEELFSQLRR_	Q9Y2U8	Q9Y2U8
1.6516	0.104605	Acetyl (Protein N-term)	MULTI-MSMS		OFL002963-6	3			22	0	2	807.753	801.075	2400.2	7.9247	0.0063482	-1.5531	-0.0012441	6.3716	0.0051041	801.409	807.747	96.803	0.43542	96.803	96.63	97.065	0	NaN	NaN	NaN	48	11	8	0	0	0	4.5035e-67	1	219.01	207.86	1	7.25609	7608000	10426000	AAAAASAPQQLSDEELFSQLRR	_(Acetyl (Protein N-term))AAAAASAPQQLSDEELFSQLRR_	Q9Y2U8	Q9Y2U8
1.5109	-0.000274166	Acetyl (Protein N-term)	ISO-MSMS	1	OFL002961-low-high	2			17	0	1	898.943	893.932	1785.85	NaN	NaN	-0.11525	-0.00010303	NaN	NaN	NaN	NaN	74.379	0.24987	74.379	74.239	74.489	1.4211e-14	NaN	NaN	NaN	NaN	NaN	NaN	0	0	0	0.0037991	1	57.019	44.039	1	6.21664	702880	943910	AAAAASASQDELNQLER	_(Acetyl (Protein N-term))AAAAASASQDELNQLER_	Q5VYK3	Q5VYK3
1.6737	-0.00322079	Acetyl (Protein N-term)	MULTI-MSMS		OFL002963-2	2			17	0	1	898.944	893.932	1785.85	7.8726	0.0070375	0.23224	0.00020761	8.1048	0.0072451	894.434	898.936	67.962	0.75452	67.962	67.567	68.322	0	NaN	NaN	NaN	174	31	8	0	0	0	6.794e-22	2	165.7	159.04	1	7.34776	7998600	14273000	AAAAASASQDELNQLER	_(Acetyl (Protein N-term))AAAAASASQDELNQLER_	Q5VYK3	Q5VYK3
1.0491	-0.563156	Acetyl (Protein N-term)	MULTI-MSMS		OFL002963-3	2			17	0	1	898.943	893.932	1785.85	7.181	0.0064193	0.42188	0.00037713	7.6029	0.0067965	893.932	898.937	77.991	0.32512	77.991	77.78	78.105	0	NaN	NaN	NaN	103	36	4	0	0	0	0.00016804	1	66.262	64.496	1	6.43371	1317000	1397500	AAAAASASQDELNQLER	_(Acetyl (Protein N-term))AAAAASASQDELNQLER_	Q5VYK3	Q5VYK3
1.8259	0.0404014	Acetyl (Protein N-term)	MULTI-MSMS		OFL002963-1	3			21	0	2	774.741	768.064	2301.17	6.6372	0.0050978	0.60831	0.00046722	7.2455	0.005565	768.399	774.737	112.65	0.22451	112.65	112.55	112.77	0	NaN	NaN	NaN	154	22	9	0	0	0	9.0949e-22	2	106.75	101.36	1	7.09454	4411700	8020000	AAAAASASQDELNQLERVFLR	_(Acetyl (Protein N-term))AAAAASASQDELNQLERVFLR_	Q5VYK3	Q5VYK3
1.7978	0.214	Acetyl (Protein N-term)	MULTI-MSMS		OFL002963-1	2			21	0	2	1162.11	1151.59	2301.17	6.7602	0.007785	0.65797	0.00075771	7.4182	0.0085427	1151.59	1162.1	112.67	0.17374	112.67	112.57	112.74	1.4211e-14	NaN	NaN	NaN	92	17	7	0	0	0	6.7591e-05	1	42.809	39.729	1	6.59251	1406300	2506700	AAAAASASQDELNQLERVFLR	_(Acetyl (Protein N-term))AAAAASASQDELNQLERVFLR_	Q5VYK3	Q5VYK3
1.5453	-0.0240177	Acetyl (Protein N-term)	MULTI-MSMS		OFL002963-2	3			21	0	2	768.405	768.064	2301.17	7.9212	0.006084	-0.062635	-4.8107e-05	7.8585	0.0060359	768.399	774.737	111.19	0.34735	111.19	111	111.34	1.4211e-14	NaN	NaN	NaN	62	8	12	0	0	0	2.2147e-91	1	252.12	244.32	1	7.88716	30663000	46456000	AAAAASASQDELNQLERVFLR	_(Acetyl (Protein N-term))AAAAASASQDELNQLERVFLR_	Q5VYK3	Q5VYK3
1.557	-0.0953271	Acetyl (Protein N-term)	MULTI-MSMS		OFL002963-2	2			21	0	2	1152.1	1151.59	2301.17	8.2964	0.009554	-0.31949	-0.00036792	7.9769	0.0091861	1152.09	1162.1	111.19	0.37727	111.19	111.04	111.42	0	NaN	NaN	NaN	45	9	8	0	0	0	5.0765e-51	2	200.44	187.03	1	7.55671	12913000	23121000	AAAAASASQDELNQLERVFLR	_(Acetyl (Protein N-term))AAAAASASQDELNQLERVFLR_	Q5VYK3	Q5VYK3
1.2301	-0.280703	Acetyl (Protein N-term)	MULTI-MSMS		OFL002963-6	3			21	0	2	775.077	768.064	2301.17	7.5094	0.0057677	-0.2238	-0.0001719	7.2856	0.0055958	768.065	775.071	112.89	0.21964	112.89	112.76	112.98	0	NaN	NaN	NaN	45	14	5	0	0	0	6.4831e-07	1	66.779	63.492	1	6.72455	1557200	3746100	AAAAASASQDELNQLERVFLR	_(Acetyl (Protein N-term))AAAAASASQDELNQLERVFLR_	Q5VYK3	Q5VYK3
1.5674	0.024887	Acetyl (Protein N-term)	MULTI-MSMS		OFL002961-low-high	2			14	0	1	723.396	718.386	1434.76	7.5218	0.0054036	-0.15279	-0.00010976	7.369	0.0052938	718.386	723.39	82.883	0.3765	82.883	82.703	83.079	1.4211e-14	NaN	NaN	NaN	124	41	4	0	0	0	2.5566e-14	1	119.16	119.16	1	6.27256	730940	1142200	AAAAASHLNLDALR	_(Acetyl (Protein N-term))AAAAASHLNLDALR_	Q13049	Q13049
2.1597	0.37829	Acetyl (Protein N-term)	MULTI-MSMS		OFL002963-1	2			14	0	1	723.395	718.386	1434.76	6.7152	0.0048241	-0.48433	-0.00034794	6.2308	0.0044762	718.385	723.39	65.34	0.40944	65.34	65.097	65.506	0	NaN	NaN	NaN	151	36	7	0	0	0	4.0922e-08	2	97.456	97.456	1	6.5356	1135800	2296600	AAAAASHLNLDALR	_(Acetyl (Protein N-term))AAAAASHLNLDALR_	Q13049	Q13049
1.9052	0.285461	Acetyl (Protein N-term)	MULTI-MSMS		OFL002963-2	2			14	0	1	723.396	718.386	1434.76	7.1999	0.0051723	-0.19281	-0.00013851	7.0071	0.0050338	718.386	723.39	75.875	0.45312	75.875	75.638	76.091	1.4211e-14	NaN	NaN	NaN	66	19	5	0	0	0	6.7775e-11	2	110.66	98.377	1	6.93882	3328400	5357700	AAAAASHLNLDALR	_(Acetyl (Protein N-term))AAAAASHLNLDALR_	Q13049	Q13049
1.2474	-0.312509	Acetyl (Protein N-term)	MULTI-MSMS		OFL002963-5	2			14	0	1	723.396	718.386	1434.76	7.3551	0.0052838	0.43583	0.0003131	7.7909	0.0055969	718.386	723.39	88.387	0.36016	88.387	88.174	88.534	0	NaN	NaN	NaN	129	31	6	0	0	0	8.9144e-10	1	104.79	104.79	1	6.48619	1432700	1630600	AAAAASHLNLDALR	_(Acetyl (Protein N-term))AAAAASHLNLDALR_	Q13049	Q13049
0.94817	-0.791932	Unmodified	MULTI-MSMS		OFL002963-2	4			37	0	2	897.216	896.708	3582.8	8.0906	0.0072549	-0.27113	-0.00024313	7.8195	0.0070118	897.21	901.963	95.101	0.44718	95.101	94.903	95.35	0	NaN	NaN	NaN	84	13	10	0	0	0	9.421e-41	2	101.58	101.58	1	7.36625	11738000	11503000	AAAAATVVPPMVGGPPFVGPVGFGPGDRSHLDSPEAR	_AAAAATVVPPMVGGPPFVGPVGFGPGDRSHLDSPEAR_	Q9BTD8	Q9BTD8
1.1219	-0.117521	Unmodified	MULTI-MSMS		OFL002963-5	4			37	0	2	902.22	896.708	3582.8	7.895	0.0070795	-0.66808	-0.00059908	7.2269	0.0064805	897.209	902.213	98.807	0.68066	98.807	98.516	99.197	0	NaN	NaN	NaN	146	19	13	0	0	0	1.3882e-105	2	188.77	188.77	1	7.91091	31352000	50101000	AAAAATVVPPMVGGPPFVGPVGFGPGDRSHLDSPEAR	_AAAAATVVPPMVGGPPFVGPVGFGPGDRSHLDSPEAR_	Q9BTD8	Q9BTD8
1.3665	-0.13329	Unmodified	MULTI-MSMS		OFL002963-5	3			37	0	2	1202.62	1195.28	3582.8	7.8511	0.0093842	-0.31033	-0.00037093	7.5408	0.0090133	1195.61	1202.62	98.801	0.3612	98.801	98.678	99.039	-1.4211e-14	NaN	NaN	NaN	58	10	11	0	0	0	9.0502e-15	3	62.594	62.594	1	7.38468	13933000	10315000	AAAAATVVPPMVGGPPFVGPVGFGPGDRSHLDSPEAR	_AAAAATVVPPMVGGPPFVGPVGFGPGDRSHLDSPEAR_	Q9BTD8	Q9BTD8
1.0992	-0.397866	Oxidation (M)	MULTI-MSMS		OFL002963-6	4			37	0	2	905.969	900.707	3598.8	8.2709	0.0074497	-0.58557	-0.00052743	7.6853	0.0069222	901.208	906.212	94.321	0.81389	94.321	93.824	94.638	0	NaN	NaN	NaN	151	24	10	0	0	0	1.2049e-21	3	74.605	74.605	1	7.50676	13069000	19051000	AAAAATVVPPMVGGPPFVGPVGFGPGDRSHLDSPEAR	_AAAAATVVPPM(Oxidation (M))VGGPPFVGPVGFGPGDRSHLDSPEAR_	Q9BTD8	Q9BTD8
1.763	0.251083	Unmodified	ISO-MSMS	1	OFL002963-5	4			43	0	3	1091.32	1083.55	4330.18	NaN	NaN	-0.2264	-0.00024532	NaN	NaN	NaN	NaN	101.44	0.28852	101.44	101.27	101.55	0	NaN	NaN	NaN	NaN	NaN	NaN	0	0	0	0.085892	1	21.502	17.831	1	6.81962	1381600	5219600	AAAAATVVPPMVGGPPFVGPVGFGPGDRSHLDSPEAREAMFLR	_AAAAATVVPPMVGGPPFVGPVGFGPGDRSHLDSPEAREAMFLR_	Q9BTD8	Q9BTD8
0.40787	-2.11979	Unmodified	ISO-MSMS	0	OFL002963-1	2			17	0	1	823.387	823.382	1644.75	NaN	NaN	0.12977	0.00010685	NaN	NaN	NaN	NaN	17.824	0.22665	17.824	17.691	17.918	0	NaN	NaN	NaN	NaN	NaN	NaN	0	0	0	3.7505e-23	1	158.41	147.19	1	7.01418	7493100	2839300	AAAAAWEEPSSGNGTAR	_AAAAAWEEPSSGNGTAR_	Q9P258	Q9P258
0.38152	-1.96601	Unmodified	MULTI-MSMS		OFL002963-5	2			17	0	1	823.388	823.382	1644.75	6.9237	0.0057009	0.76543	0.00063024	7.6892	0.0063311	823.383	828.387	22.705	0.23899	22.705	22.59	22.829	3.5527e-15	NaN	NaN	NaN	82	26	5	0	0	0	0.0013959	1	54.143	54.143	1	6.22606	1171500	511390	AAAAAWEEPSSGNGTAR	_AAAAAWEEPSSGNGTAR_	Q9P258	Q9P258
NaN	NaN	Acetyl (Protein N-term)	MSMS	1	OFL002963-9	2			15	0	1	693.34	688.334	1374.65	NaN	NaN	NaN	NaN	NaN	NaN	NaN	NaN	54.208	1	54.208	53.708	54.708	0	NaN	NaN	NaN	NaN	NaN	NaN	0	0	0	0.00057438	1	96.015	86.062	1	NaN	NaN	NaN	AAAADSFSGGPAGVR	_(Acetyl (Protein N-term))AAAADSFSGGPAGVR_	Q96E14	Q96E14
1.6291	0.154454	Acetyl (Protein N-term)	ISO-MSMS	1	OFL002961-low-high	3			30	0	2	953.099	946.085	2835.23	NaN	NaN	0.32602	0.00030844	NaN	NaN	NaN	NaN	36.855	0.26668	36.855	36.747	37.014	0	NaN	NaN	NaN	NaN	NaN	NaN	0	0	0	5.9582e-05	1	55.783	53.021	1	6.44204	679520	2087700	AAAAEERMAEEGGGGQGDGGSSLASGSTQR	_(Acetyl (Protein N-term))AAAAEERMAEEGGGGQGDGGSSLASGSTQR_	Q9NVF7	Q9NVF7
0.27955	-2.58208	Acetyl (Protein N-term)	ISO-MSMS	1	OFL002963-1	2			11	0	1	541.3	536.293	1070.57	NaN	NaN	-0.19051	-0.00010217	NaN	NaN	NaN	NaN	47.159	0.31838	47.159	46.963	47.282	0	NaN	NaN	NaN	NaN	NaN	NaN	0	0	0	0.0097759	1	71.451	58.923	1	6.564	2854100	810350	AAAAEGVLATR	_(Acetyl (Protein N-term))AAAAEGVLATR_	Q6QNY1	Q6QNY1
NaN	NaN	Acetyl (Protein N-term)	MSMS	1	OFL002963-8	2			11	0	1	541.301	536.293	1070.57	NaN	NaN	NaN	NaN	NaN	NaN	NaN	NaN	66.855	1	66.855	66.355	67.355	0	NaN	NaN	NaN	NaN	NaN	NaN	0	0	0	0.0033764	1	61.65	43.614	1	NaN	NaN	NaN	AAAAEGVLATR	_(Acetyl (Protein N-term))AAAAEGVLATR_	Q6QNY1	Q6QNY1
1.7643	0.368266	Acetyl (Protein N-term)	MULTI-MSMS		OFL002963-9	2			11	0	1	541.3	536.293	1070.57	6.123	0.0032837	-0.063545	-3.4079e-05	6.0594	0.0032496	536.293	541.297	68.192	0.67422	68.192	67.859	68.533	1.4211e-14	NaN	NaN	NaN	378	71	7	0	0	0	5.7279e-06	3	163.16	139.2	1	7.4507	11064000	17165000	AAAAEGVLATR	_(Acetyl (Protein N-term))AAAAEGVLATR_	Q6QNY1	Q6QNY1
0.45574	-1.05068	Acetyl (Protein N-term)	MULTI-MSMS		OFL002963-1	3			30	1	1	947.826	942.143	2823.41	6.246	0.0058847	-0.26838	-0.00025285	5.9777	0.0056318	942.477	947.82	107.98	0.28636	107.98	107.81	108.1	0	NaN	NaN	NaN	110	15	10	0	0	0	1.9466e-48	2	122.78	122.5	1	7.45567	19700000	8854000	AAAAGAAAAAAAEGEAPAEMGALLLEKETR	_(Acetyl (Protein N-term))AAAAGAAAAAAAEGEAPAEMGALLLEKETR_	Q96KQ7	Q96KQ7
0.27269	-1.69624	Acetyl (Protein N-term)	MULTI-MSMS		OFL002963-2	3			30	1	1	942.484	942.143	2823.41	7.7239	0.007277	-0.22163	-0.00020881	7.5022	0.0070682	942.477	947.821	106.45	0.52494	106.45	106.13	106.66	0	NaN	NaN	NaN	63	13	9	0	0	0	3.0054e-87	1	185.7	185.7	1	7.57037	27809000	9375900	AAAAGAAAAAAAEGEAPAEMGALLLEKETR	_(Acetyl (Protein N-term))AAAAGAAAAAAAEGEAPAEMGALLLEKETR_	Q96KQ7	Q96KQ7
0.58106	-0.73159	Acetyl (Protein N-term)	ISO-MSMS	0	OFL002963-3	3			30	1	1	942.485	942.143	2823.41	NaN	NaN	1.0594	0.00099809	NaN	NaN	NaN	NaN	108.11	0.302	108.11	108.04	108.34	0	NaN	NaN	NaN	NaN	NaN	NaN	0	0	0	3.1399e-11	1	82.342	75.908	1	6.77186	5228000	685730	AAAAGAAAAAAAEGEAPAEMGALLLEKETR	_(Acetyl (Protein N-term))AAAAGAAAAAAAEGEAPAEMGALLLEKETR_	Q96KQ7	Q96KQ7
0.4298	-1.07905	Acetyl (Protein N-term)	MULTI-MSMS		OFL002963-5	3			30	1	1	942.817	942.143	2823.41	7.4229	0.0069935	-0.25318	-0.00023853	7.1698	0.0067549	942.143	947.82	108.3	0.21324	108.3	108.2	108.41	0	NaN	NaN	NaN	37	9	6	0	0	0	4.3769e-33	1	104.3	104.3	1	6.75252	3907100	1749200	AAAAGAAAAAAAEGEAPAEMGALLLEKETR	_(Acetyl (Protein N-term))AAAAGAAAAAAAEGEAPAEMGALLLEKETR_	Q96KQ7	Q96KQ7
1.2016	-0.402436	Acetyl (Protein N-term)	MULTI-MSMS		OFL002961-low-high	2			28	0	1	1137.57	1132.06	2262.1	8.0062	0.0090635	0.67723	0.00076666	8.6834	0.0098301	1132.56	1137.56	74.273	0.3563	74.273	74.084	74.441	0	NaN	NaN	NaN	146	46	5	0	0	0	3.4256e-41	2	127.88	127.88	1	6.43743	1240800	1497100	AAAAGDGGGEGGAGLGSAAGLGPGPGLR	_(Acetyl (Protein N-term))AAAAGDGGGEGGAGLGSAAGLGPGPGLR_	Q9HCJ3	Q9HCJ3
1.4758	-0.113817	Acetyl (Protein N-term)	ISO-MSMS	0	OFL002961-low-high	3			28	0	1	755.38	755.04	2262.1	NaN	NaN	0.46392	0.00035028	NaN	NaN	NaN	NaN	74.276	0.41142	74.276	74.077	74.489	0	NaN	NaN	NaN	NaN	NaN	NaN	0	0	0	1.0168e-09	1	77.693	74.55	1	6.8761	3221800	4296200	AAAAGDGGGEGGAGLGSAAGLGPGPGLR	_(Acetyl (Protein N-term))AAAAGDGGGEGGAGLGSAAGLGPGPGLR_	Q9HCJ3	Q9HCJ3
2.6043	0.523963	Acetyl (Protein N-term)	ISO-MSMS	0	OFL002963-1	3			28	0	1	755.379	755.04	2262.1	NaN	NaN	0.27565	0.00020813	NaN	NaN	NaN	NaN	57.612	0.39159	57.612	57.423	57.815	0	NaN	NaN	NaN	NaN	NaN	NaN	0	0	0	0.00015418	1	56.468	53.053	1	7.11564	4612800	8438200	AAAAGDGGGEGGAGLGSAAGLGPGPGLR	_(Acetyl (Protein N-term))AAAAGDGGGEGGAGLGSAAGLGPGPGLR_	Q9HCJ3	Q9HCJ3
1.8656	0.151599	Acetyl (Protein N-term)	MULTI-MSMS		OFL002963-2	3			28	0	1	755.045	755.04	2262.1	7.6023	0.00574	1.7896	0.0013512	9.3919	0.0070913	755.375	758.712	67.96	0.99251	67.96	67.329	68.322	0	NaN	NaN	NaN	168	41	8	0	0	0	2.3794e-32	2	112.88	108.77	1	7.2305	5230700	11772000	AAAAGDGGGEGGAGLGSAAGLGPGPGLR	_(Acetyl (Protein N-term))AAAAGDGGGEGGAGLGSAAGLGPGPGLR_	Q9HCJ3	Q9HCJ3
1.8083	0.295253	Acetyl (Protein N-term)	ISO-MSMS	1	OFL002963-2	2			28	0	1	1137.57	1132.06	2262.1	NaN	NaN	0.25444	0.00028804	NaN	NaN	NaN	NaN	67.885	0.3355	67.885	67.71	68.045	0	NaN	NaN	NaN	NaN	NaN	NaN	0	0	0	2.4332e-31	2	133.45	122.96	1	6.62475	805820	3408700	AAAAGDGGGEGGAGLGSAAGLGPGPGLR	_(Acetyl (Protein N-term))AAAAGDGGGEGGAGLGSAAGLGPGPGLR_	Q9HCJ3	Q9HCJ3
1.465	0.283448	Acetyl (Protein N-term)	ISO-MSMS	1	OFL002963-6	2			28	0	1	1137.57	1132.06	2262.1	NaN	NaN	-1.0361	-0.001173	NaN	NaN	NaN	NaN	79.54	0.12957	79.54	79.505	79.635	0	NaN	NaN	NaN	NaN	NaN	NaN	0	0	0	0.002225	1	44.294	33.809	1	6.13796	283160	1090800	AAAAGDGGGEGGAGLGSAAGLGPGPGLR	_(Acetyl (Protein N-term))AAAAGDGGGEGGAGLGSAAGLGPGPGLR_	Q9HCJ3	Q9HCJ3
1.6699	0.100305	Acetyl (Protein N-term)	MULTI-MSMS		OFL002961-low-high	3			31	0	1	856.453	852.777	2555.31	6.949	0.005926	0.092906	7.9228e-05	7.0419	0.0060052	853.111	856.447	103.61	0.24817	103.61	103.48	103.73	1.4211e-14	NaN	NaN	NaN	59	12	7	0	0	0	2.2617e-59	2	132.93	132.93	1	7.5394	14089000	20538000	AAAAGGGGPGTAVGATGSGIAAAAAGLAVYR	_(Acetyl (Protein N-term))AAAAGGGGPGTAVGATGSGIAAAAAGLAVYR_	Q92922	Q92922
NaN	NaN	Acetyl (Protein N-term)	MSMS	0	OFL002961-low-high	3			31	0	1	852.784	852.777	2555.31	NaN	NaN	NaN	NaN	NaN	NaN	NaN	NaN	103.54	1	103.54	103.04	104.04	0	NaN	NaN	NaN	NaN	NaN	NaN	0	0	0	4.2142e-43	1	123.14	116.03	1	NaN	NaN	NaN	AAAAGGGGPGTAVGATGSGIAAAAAGLAVYR	_(Acetyl (Protein N-term))AAAAGGGGPGTAVGATGSGIAAAAAGLAVYR_	Q92922	Q92922
1.7588	0.067914	Acetyl (Protein N-term)	MULTI-MSMS		OFL002963-1	3			31	0	1	856.453	852.777	2555.31	6.8022	0.0058008	0.10908	9.3019e-05	6.9113	0.0058938	853.112	856.447	102.44	0.38246	102.44	102.21	102.59	-1.4211e-14	NaN	NaN	NaN	87	13	12	0	0	0	2.3906e-111	3	223.85	223.85	1	7.81403	23363000	41804000	AAAAGGGGPGTAVGATGSGIAAAAAGLAVYR	_(Acetyl (Protein N-term))AAAAGGGGPGTAVGATGSGIAAAAAGLAVYR_	Q92922	Q92922
1.6068	0.217355	Acetyl (Protein N-term)	MULTI-MSMS		OFL002963-2	3			31	0	1	853.117	852.777	2555.31	7.7062	0.0065716	0.12301	0.0001049	7.8292	0.0066765	853.112	856.448	101.17	0.46011	101.17	100.91	101.37	0	NaN	NaN	NaN	96	12	12	0	0	0	8.3199e-94	2	200.12	200.12	1	8.36178	92567000	137460000	AAAAGGGGPGTAVGATGSGIAAAAAGLAVYR	_(Acetyl (Protein N-term))AAAAGGGGPGTAVGATGSGIAAAAAGLAVYR_	Q92922	Q92922
1.6004	-0.0671678	Acetyl (Protein N-term)	MULTI-MSMS		OFL002963-2	2			31	0	1	1284.18	1278.66	2555.31	9.0999	0.011636	0.32452	0.00041495	9.4244	0.012051	1279.16	1284.17	101.19	0.24237	101.19	101.02	101.27	-1.4211e-14	NaN	NaN	NaN	24	6	5	0	0	0	1.9039e-110	1	215.79	215.79	1	7.29261	7153800	12463000	AAAAGGGGPGTAVGATGSGIAAAAAGLAVYR	_(Acetyl (Protein N-term))AAAAGGGGPGTAVGATGSGIAAAAAGLAVYR_	Q92922	Q92922
1.1889	-0.210312	Acetyl (Protein N-term)	MULTI-MSMS		OFL002963-3	3			31	0	1	853.117	852.777	2555.31	6.7087	0.005721	-0.34533	-0.00029449	6.3634	0.0054265	853.446	856.113	103.54	0.31791	103.54	103.4	103.72	-1.4211e-14	NaN	NaN	NaN	73	15	7	0	0	0	3.0108e-72	2	149.73	147.25	1	7.83434	39051000	29237000	AAAAGGGGPGTAVGATGSGIAAAAAGLAVYR	_(Acetyl (Protein N-term))AAAAGGGGPGTAVGATGSGIAAAAAGLAVYR_	Q92922	Q92922
1.5656	-0.0668655	Acetyl (Protein N-term)	MULTI-MSMS		OFL002963-5	3			31	0	1	856.118	852.777	2555.31	6.7382	0.0057462	-0.12786	-0.00010903	6.6104	0.0056372	853.111	856.782	103.97	0.28506	103.97	103.85	104.14	0	NaN	NaN	NaN	67	10	9	0	0	0	2.0169e-80	2	162.03	162.03	1	7.5333	13719000	20424000	AAAAGGGGPGTAVGATGSGIAAAAAGLAVYR	_(Acetyl (Protein N-term))AAAAGGGGPGTAVGATGSGIAAAAAGLAVYR_	Q92922	Q92922
1.1777	-0.355387	Acetyl (Protein N-term)	MULTI-MSMS		OFL002963-6	3			31	0	1	856.454	852.777	2555.31	6.835	0.0058287	-0.25921	-0.00022105	6.5757	0.0056076	853.111	856.448	103.8	0.25266	103.8	103.67	103.92	0	NaN	NaN	NaN	37	10	6	0	0	0	2.3739e-80	3	161.25	158.38	1	7.57835	19323000	18553000	AAAAGGGGPGTAVGATGSGIAAAAAGLAVYR	_(Acetyl (Protein N-term))AAAAGGGGPGTAVGATGSGIAAAAAGLAVYR_	Q92922	Q92922
1.5158	-0.00996002	Acetyl (Protein N-term)	ISO-MSMS	1	OFL002963-8	3			31	0	1	856.455	852.777	2555.31	NaN	NaN	0.21227	0.00018102	NaN	NaN	NaN	NaN	104.41	0.25401	104.41	104.3	104.55	0	NaN	NaN	NaN	NaN	NaN	NaN	0	0	0	9.9803e-58	1	151.66	140.35	1	7.35467	6258600	16370000	AAAAGGGGPGTAVGATGSGIAAAAAGLAVYR	_(Acetyl (Protein N-term))AAAAGGGGPGTAVGATGSGIAAAAAGLAVYR_	Q92922	Q92922
2.1846	0.281194	Acetyl (Protein N-term)	MULTI-MSMS		OFL002963-1	3			32	0	2	911.824	904.811	2711.41	7.2488	0.0065588	-0.064164	-5.8056e-05	7.1846	0.0065007	905.145	911.817	95.22	0.33994	95.22	95.016	95.356	0	NaN	NaN	NaN	142	21	10	0	0	0	2.3574e-32	1	95.255	95.255	1	7.22066	6210700	10410000	AAAAGGGGPGTAVGATGSGIAAAAAGLAVYRR	_(Acetyl (Protein N-term))AAAAGGGGPGTAVGATGSGIAAAAAGLAVYRR_	Q92922	Q92922
1.793	0.220701	Acetyl (Protein N-term)	MULTI-MSMS		OFL002963-2	3			32	0	2	905.486	904.811	2711.41	8.0738	0.0073053	-0.1681	-0.0001521	7.9057	0.0071532	905.145	911.817	95.092	0.397	95.092	94.953	95.35	0	NaN	NaN	NaN	50	11	7	0	0	0	2.8227e-187	1	288.46	288.46	1	7.93603	31412000	54893000	AAAAGGGGPGTAVGATGSGIAAAAAGLAVYRR	_(Acetyl (Protein N-term))AAAAGGGGPGTAVGATGSGIAAAAAGLAVYRR_	Q92922	Q92922
0.56188	-1.45636	Unmodified	MULTI-MSMS		OFL002963-8	4			37	0	2	817.183	816.675	3262.67	7.6123	0.0062168	0.35083	0.00028651	7.9632	0.0065033	816.926	821.93	40.472	0.49745	40.472	40.222	40.719	0	NaN	NaN	NaN	395	49	11	0	0	0	5.2437e-22	2	77.733	75.987	1	7.15002	9483900	4642400	AAAAGRFPAQVPSAHQPSASGGAAAAAAAPAAPAAPR	_AAAAGRFPAQVPSAHQPSASGGAAAAAAAPAAPAAPR_	Q8NHG8	Q8NHG8
0.31625	-1.52218	Acetyl (Protein N-term)	MULTI-MSMS		OFL002963-2	3			20	1	1	687.058	681.376	2041.11	7.104	0.0048405	-0.035483	-2.4177e-05	7.0686	0.0048163	681.711	686.719	59.58	0.51711	59.58	59.353	59.87	0	NaN	NaN	NaN	52	19	4	0	0	0	2.8406e-05	1	52.784	52.784	1	6.91204	5873700	2292900	AAAAKPNNLSLVVHGPGDLR	_(Acetyl (Protein N-term))AAAAKPNNLSLVVHGPGDLR_	Q00796	Q00796
0.18302	-2.55631	Acetyl (Protein N-term)	ISO-MSMS	0	OFL002963-6	3			20	1	1	681.715	681.376	2041.11	NaN	NaN	-0.86565	-0.00058983	NaN	NaN	NaN	NaN	71.384	0.41968	71.384	71.218	71.638	0	NaN	NaN	NaN	NaN	NaN	NaN	0	0	0	2.1902e-05	1	68.567	59.967	1	6.59282	3079000	836880	AAAAKPNNLSLVVHGPGDLR	_(Acetyl (Protein N-term))AAAAKPNNLSLVVHGPGDLR_	Q00796	Q00796
0.43676	-2.0354	Unmodified	MULTI-SECPEP		OFL002963-1	2			17	0	1	815.896	816.41	1630.81	6.3304	0.0051682	0.18431	0.00015048	6.5148	0.0053187	816.411	821.416	18.697	0.31763	18.697	18.593	18.911	0	NaN	NaN	NaN	17	7	4	0	0	0	0.05731	1	61.038	37.433	1	7.08138	7604500	4456500	AAAAPFQTSQASASAPR	_AAAAPFQTSQASASAPR_	Q96L91	Q96L91
0.92145	-0.787294	Unmodified	MULTI-MSMS		OFL002961-low-high	3			29	0	2	888.119	881.441	2641.3	7.6223	0.0067186	0.52515	0.00046289	8.1475	0.0071815	881.775	888.447	44.855	0.35646	44.855	44.68	45.036	0	NaN	NaN	NaN	207	27	9	0	0	0	3.4747e-11	2	55.985	50.925	1	7.36086	12106000	10848000	AAAAPGASPSPGGDAAWSEAGPGPRPLAR	_AAAAPGASPSPGGDAAWSEAGPGPRPLAR_	P52701	P52701
1.1731	0.303927	Unmodified	MULTI-MSMS		OFL002963-1	3			29	0	2	881.78	881.441	2641.3	6.1718	0.0054401	0.0795	7.0075e-05	6.2513	0.0055102	881.775	888.447	32.215	0.56414	32.215	31.923	32.487	0	NaN	NaN	NaN	318	34	13	0	0	0	5.7226e-52	2	134.76	131.89	1	8.61767	190560000	224080000	AAAAPGASPSPGGDAAWSEAGPGPRPLAR	_AAAAPGASPSPGGDAAWSEAGPGPRPLAR_	P52701	P52701
1.0029	-0.797839	Unmodified	MULTI-MSMS		OFL002963-1	4			29	0	2	661.587	661.332	2641.3	5.5471	0.0036685	0.29604	0.00019578	5.8432	0.0038643	661.583	666.587	32.224	0.45859	32.224	31.971	32.43	0	NaN	NaN	NaN	141	26	8	0	0	0	1.5406e-65	2	159.1	152.35	1	7.435	16118000	11109000	AAAAPGASPSPGGDAAWSEAGPGPRPLAR	_AAAAPGASPSPGGDAAWSEAGPGPRPLAR_	P52701	P52701
1.1288	0.0060466	Unmodified	MULTI-MSMS		OFL002963-2	3			29	0	2	888.453	881.441	2641.3	7.1866	0.0063346	-0.089116	-7.8551e-05	7.0975	0.006256	881.775	888.447	39.989	0.58347	39.989	39.722	40.305	0	NaN	NaN	NaN	256	26	13	0	0	0	7.269e-66	4	162.77	159.77	1	8.67037	222670000	245460000	AAAAPGASPSPGGDAAWSEAGPGPRPLAR	_AAAAPGASPSPGGDAAWSEAGPGPRPLAR_	P52701	P52701
1.1931	-0.475375	Unmodified	MULTI-MSMS		OFL002963-2	4			29	0	2	661.588	661.332	2641.3	6.494	0.0042947	0.19938	0.00013185	6.6933	0.0044265	661.583	666.587	39.967	0.40752	39.967	39.811	40.218	0	NaN	NaN	NaN	136	17	10	0	0	0	8.8529e-52	2	131.56	126.43	1	7.51198	14837000	17670000	AAAAPGASPSPGGDAAWSEAGPGPRPLAR	_AAAAPGASPSPGGDAAWSEAGPGPRPLAR_	P52701	P52701
1.0087	-0.579404	Unmodified	MULTI-MSMS		OFL002963-2	2			29	0	2	1332.68	1321.66	2641.3	8.5595	0.011313	0.20566	0.00027181	8.7651	0.011584	1322.16	1331.67	39.989	0.27184	39.989	39.834	40.106	0	NaN	NaN	NaN	49	11	7	0	0	0	0.00040625	3	35.757	29.187	1	6.80862	3518400	2917700	AAAAPGASPSPGGDAAWSEAGPGPRPLAR	_AAAAPGASPSPGGDAAWSEAGPGPRPLAR_	P52701	P52701
0.94585	-0.565588	Unmodified	MULTI-MSMS		OFL002963-3	3			29	0	2	888.453	881.441	2641.3	7.0002	0.0061702	0.30637	0.00027005	7.3065	0.0064403	881.775	888.447	47.947	0.45374	47.947	47.744	48.198	0	NaN	NaN	NaN	397	44	12	0	0	0	4.7011e-20	3	81.297	78.607	1	7.46715	13551000	15768000	AAAAPGASPSPGGDAAWSEAGPGPRPLAR	_AAAAPGASPSPGGDAAWSEAGPGPRPLAR_	P52701	P52701
0.9773	-0.518494	Unmodified	MULTI-MSMS		OFL002963-6	3			29	0	2	888.118	881.441	2641.3	6.968	0.0061419	0.079866	7.0397e-05	7.0479	0.0062123	881.774	888.113	49.203	0.41466	49.203	48.89	49.305	-7.1054e-15	NaN	NaN	NaN	232	36	9	0	0	0	4.208e-20	2	82.486	79.659	1	7.61167	23661000	17234000	AAAAPGASPSPGGDAAWSEAGPGPRPLAR	_AAAAPGASPSPGGDAAWSEAGPGPRPLAR_	P52701	P52701
1.0799	-0.517544	Unmodified	MULTI-MSMS		OFL002963-8	3			29	0	2	888.453	881.441	2641.3	8.0974	0.0071374	0.14085	0.00012415	8.2383	0.0072615	881.775	888.446	50.863	0.38438	50.863	50.671	51.056	0	NaN	NaN	NaN	226	30	9	0	0	0	4.6934e-20	2	81.315	78.557	1	7.26562	8531900	9901900	AAAAPGASPSPGGDAAWSEAGPGPRPLAR	_AAAAPGASPSPGGDAAWSEAGPGPRPLAR_	P52701	P52701
1.2277	-0.104108	Unmodified	MULTI-MSMS		OFL002963-9	3			29	0	2	881.782	881.441	2641.3	7.9909	0.0070435	-0.70584	-0.00062215	7.2851	0.0064214	881.775	888.446	52.302	0.41567	52.302	52.078	52.494	7.1054e-15	NaN	NaN	NaN	192	44	8	0	0	0	2.4234e-05	3	37.673	37.673	1	6.93149	3862000	4678600	AAAAPGASPSPGGDAAWSEAGPGPRPLAR	_AAAAPGASPSPGGDAAWSEAGPGPRPLAR_	P52701	P52701
1.9986	0.412185	Acetyl (Protein N-term)	MULTI-MSMS		OFL002961-low-high	2			14	0	2	735.358	735.353	1468.69	7.0683	0.0051977	0.07481	5.5012e-05	7.1432	0.0052527	735.353	745.361	17.675	0.39886	17.675	17.467	17.866	3.5527e-15	NaN	NaN	NaN	81	20	8	0	0	0	1.4139e-07	1	91.584	84.378	1	6.89093	2691900	5087100	AAAAPVAADDDERR	_(Acetyl (Protein N-term))AAAAPVAADDDERR_	Q9H5N1	Q9H5N1
2.3589	0.536053	Acetyl (Protein N-term)	MULTI-MSMS		OFL002963-5	2			14	0	2	745.367	735.353	1468.69	6.5637	0.0048266	0.72896	0.00053604	7.2926	0.0053626	735.353	745.362	18.587	0.24768	18.587	18.471	18.719	0	NaN	NaN	NaN	53	14	6	0	0	0	9.3088e-05	1	65.347	54.823	1	6.87212	2363100	5086300	AAAAPVAADDDERR	_(Acetyl (Protein N-term))AAAAPVAADDDERR_	Q9H5N1	Q9H5N1
2.2086	0.794936	Acetyl (Protein N-term)	ISO-MSMS	1	OFL002963-2	2			13	0	1	612.32	607.312	1212.61	NaN	NaN	-0.47568	-0.00028888	NaN	NaN	NaN	NaN	25.412	0.45276	25.412	25.244	25.697	0	NaN	NaN	NaN	NaN	NaN	NaN	0	0	0	0.0029	1	82.417	59.775	1	6.3529	814240	1439500	AAAATAAEGVPSR	_(Acetyl (Protein N-term))AAAATAAEGVPSR_	Q8TBC3	Q8TBC3
1.5933	-0.151907	Acetyl (Protein N-term)	MULTI-MSMS		OFL002963-1	2			11	0	1	514.268	509.261	1016.51	4.9315	0.0025114	0.13304	6.7754e-05	5.0645	0.0025792	509.261	514.265	32.229	0.38906	32.229	32.025	32.414	0	NaN	NaN	NaN	69	21	4	0	0	0	4.5063e-06	2	144.09	116.83	1	7.00355	3497700	6584600	AAAATMAAAAR	_(Acetyl (Protein N-term))AAAATMAAAAR_	Q8N1B4	Q8N1B4
1.757	0.151209	Acetyl (Protein N-term)	MULTI-MSMS		OFL002963-2	2			11	0	1	509.264	509.261	1016.51	5.9816	0.0030462	0.30162	0.00015361	6.2832	0.0031998	509.261	514.265	37.84	0.45384	37.84	37.607	38.061	0	NaN	NaN	NaN	66	22	4	0	0	0	2.5741e-06	1	126.41	93.571	1	6.79774	2085200	4191600	AAAATMAAAAR	_(Acetyl (Protein N-term))AAAATMAAAAR_	Q8N1B4	Q8N1B4
1.0803	-0.537633	Acetyl (Protein N-term)	MULTI-MSMS		OFL002963-2	2			24	0	1	958.971	953.959	1905.9	8.0853	0.0077131	-0.36782	-0.00035089	7.7175	0.0073622	954.46	958.963	16.799	0.1927	16.799	16.662	16.855	0	NaN	NaN	NaN	19	4	6	0	0	0	3.5619e-53	1	170.11	161.7	1	6.88369	3014900	4635600	AAAAVGAGHGAGGPGAASSSGGAR	_(Acetyl (Protein N-term))AAAAVGAGHGAGGPGAASSSGGAR_	Q96K37	Q96K37
1.4883	-0.1721	Acetyl (Protein N-term)	MULTI-SECPEP		OFL002963-2	3			24	0	1	636.018	636.309	1905.9	7.053	0.0044879	0.098697	6.2802e-05	7.1517	0.0045507	636.309	639.645	16.785	0.1927	16.785	16.662	16.855	0	NaN	NaN	NaN	16	4	4	0	0	0	2.9456e-25	1	115.66	105.49	1	7.30453	7928400	12233000	AAAAVGAGHGAGGPGAASSSGGAR	_(Acetyl (Protein N-term))AAAAVGAGHGAGGPGAASSSGGAR_	Q96K37	Q96K37
2.1496	0.428893	Acetyl (Protein N-term)	MULTI-MSMS		OFL002961-low-high	2			10	0	1	557.303	552.296	1102.58	5.98	0.0033027	0.093751	5.1778e-05	6.0737	0.0033545	552.296	557.3	73.071	0.47822	73.071	72.916	73.394	0	NaN	NaN	NaN	187	47	7	0	0	0	0.00045631	1	103.56	53.437	1	6.9131	2844600	5342000	AAAAVVEFQR	_(Acetyl (Protein N-term))AAAAVVEFQR_	O00231	O00231
NaN	NaN	Acetyl (Protein N-term)	MSMS	0	OFL002961-low-high	2			10	0	1	552.299	552.296	1102.58	NaN	NaN	NaN	NaN	NaN	NaN	NaN	NaN	73.016	1	73.016	72.516	73.516	0	NaN	NaN	NaN	NaN	NaN	NaN	0	0	0	0.0015667	1	117.04	94.296	1	NaN	NaN	NaN	AAAAVVEFQR	_(Acetyl (Protein N-term))AAAAVVEFQR_	O00231	O00231
2.4948	0.395063	Acetyl (Protein N-term)	MULTI-MSMS		OFL002963-1	2			10	0	1	552.299	552.296	1102.58	5.8772	0.003246	0.018343	1.0131e-05	5.8956	0.0032561	552.296	557.3	57.654	0.61576	57.654	57.376	57.991	-7.1054e-15	NaN	NaN	NaN	249	47	7	0	0	0	0.0004286	3	105.57	91.2	1	7.29537	5658900	14082000	AAAAVVEFQR	_(Acetyl (Protein N-term))AAAAVVEFQR_	O00231	O00231
2.3798	0.490057	Acetyl (Protein N-term)	MULTI-MSMS		OFL002963-2	2			10	0	1	552.299	552.296	1102.58	6.7388	0.0037218	-0.42057	-0.00023228	6.3182	0.0034895	552.296	557.3	67.006	0.90086	67.006	66.619	67.519	0	NaN	NaN	NaN	178	35	8	0	0	0	2.6894e-05	2	140.5	123.12	1	7.61586	12833000	28458000	AAAAVVEFQR	_(Acetyl (Protein N-term))AAAAVVEFQR_	O00231	O00231
3.1129	1.06433	Acetyl (Protein N-term)	MULTI-MSMS		OFL002963-2	1			10	0	1	1113.6	1103.58	1102.58	8.0821	0.0089193	-0.047632	-5.2566e-05	8.0345	0.0088667	1103.58	1113.59	67.064	0.4791	67.064	66.768	67.247	0	NaN	NaN	NaN	47	18	4	0	0	0	0.0012778	1	68.422	54.842	1	6.66761	1408600	3243100	AAAAVVEFQR	_(Acetyl (Protein N-term))AAAAVVEFQR_	O00231	O00231
2.5343	0.61504	Acetyl (Protein N-term)	MULTI-MSMS		OFL002963-3	2			10	0	1	557.302	552.296	1102.58	5.7455	0.0031732	-0.077823	-4.2981e-05	5.6676	0.0031302	552.296	557.3	76.341	0.48279	76.341	76.165	76.647	0	NaN	NaN	NaN	145	52	4	0	0	0	0.00045631	3	155.75	135.97	1	7.20903	4958800	11223000	AAAAVVEFQR	_(Acetyl (Protein N-term))AAAAVVEFQR_	O00231	O00231
2.1075	0.406319	Acetyl (Protein N-term)	MULTI-MSMS		OFL002963-5	2			10	0	1	557.304	552.296	1102.58	5.7037	0.0031501	0.24931	0.0001377	5.953	0.0032878	552.296	557.3	78.185	0.40885	78.185	77.84	78.248	1.4211e-14	NaN	NaN	NaN	125	43	4	0	0	0	0.0013226	2	83.265	73.677	1	7.00402	2085500	8007400	AAAAVVEFQR	_(Acetyl (Protein N-term))AAAAVVEFQR_	O00231	O00231
1.8672	0.563841	Acetyl (Protein N-term)	MULTI-MSMS		OFL002963-6	2			10	0	1	552.3	552.296	1102.58	6.0633	0.0033488	-0.28014	-0.00015472	5.7832	0.003194	552.296	557.3	78.181	0.98022	78.181	77.742	78.722	0	NaN	NaN	NaN	351	65	8	0	0	0	1.6746e-06	5	185.84	166.13	1	8.2236	55153000	112180000	AAAAVVEFQR	_(Acetyl (Protein N-term))AAAAVVEFQR_	O00231	O00231
2.1945	0.453649	Acetyl (Protein N-term)	MULTI-MSMS		OFL002963-7	2			10	0	1	552.299	552.296	1102.58	6.1977	0.003423	0.31429	0.00017358	6.512	0.0035966	552.296	557.3	79.141	0.55746	79.141	78.736	79.293	0	NaN	NaN	NaN	266	62	7	0	0	0	3.2106e-05	2	133.55	117.89	1	7.13418	3518100	10102000	AAAAVVEFQR	_(Acetyl (Protein N-term))AAAAVVEFQR_	O00231	O00231
1.8804	0.310922	Acetyl (Protein N-term)	MULTI-MSMS		OFL002963-8	2			10	0	1	552.3	552.296	1102.58	6.8297	0.003772	0.20994	0.00011595	7.0397	0.003888	552.296	557.3	79.958	0.55917	79.958	79.634	80.194	0	NaN	NaN	NaN	211	45	6	0	0	0	0.00026418	2	145.63	129.97	1	7.20493	5833100	10197000	AAAAVVEFQR	_(Acetyl (Protein N-term))AAAAVVEFQR_	O00231	O00231
NaN	NaN	Acetyl (Protein N-term)	MSMS	1	OFL002963-9	2			10	0	1	557.303	552.296	1102.58	NaN	NaN	NaN	NaN	NaN	NaN	NaN	NaN	81.232	1	81.232	80.732	81.732	0	NaN	NaN	NaN	NaN	NaN	NaN	0	0	0	0.003825	1	69.812	43.918	1	NaN	NaN	NaN	AAAAVVEFQR	_(Acetyl (Protein N-term))AAAAVVEFQR_	O00231	O00231
2.0416	0.411318	Acetyl (Protein N-term)	MULTI-MSMS		OFL002963-6	2			19	0	2	1048.06	1038.05	2074.08	7.3405	0.0076198	0.64128	0.00066568	7.9818	0.0082855	1038.55	1048.56	107.88	0.25596	107.88	107.75	108.01	0	NaN	NaN	NaN	34	8	6	0	0	0	4.1557e-19	1	109.22	96.02	1	6.95684	3769800	5284200	AAAAVVEFQRAQSLLSTDR	_(Acetyl (Protein N-term))AAAAVVEFQRAQSLLSTDR_	O00231	O00231
0.47676	-0.791758	Acetyl (Protein N-term)	MULTI-MSMS		OFL002963-2	2			13	1	0	683.895	683.89	1365.77	7.2689	0.0049712	-0.12953	-8.8584e-05	7.1394	0.0048826	683.89	686.9	105.76	0.30775	105.76	105.6	105.91	0	NaN	NaN	NaN	33	7	6	0	0	0	2.6586e-06	1	102.06	85.119	1	7.46025	19257000	9599800	AAAAVVVPAEWIK	_(Acetyl (Protein N-term))AAAAVVVPAEWIK_	Q8NI27	Q8NI27
1.3164	-0.429829	Acetyl (Protein N-term)	MULTI-MSMS		OFL002963-1	3			24	0	1	790.75	787.408	2359.2	6.6401	0.0052285	0.24016	0.0001891	6.8802	0.0054176	787.409	791.079	97.176	0.25197	97.176	97.064	97.316	0	NaN	NaN	NaN	60	12	7	0	0	0	3.6675e-26	2	109.75	106.99	1	6.87732	3194600	4344500	AAADGALPEAAALEQPAELPASVR	_(Acetyl (Protein N-term))AAADGALPEAAALEQPAELPASVR_	P23025	P23025
1.8236	0.122474	Acetyl (Protein N-term)	MULTI-MSMS		OFL002963-2	3			24	0	1	791.085	787.408	2359.2	7.5767	0.005966	-0.089212	-7.0246e-05	7.4875	0.0058957	787.409	791.078	96.917	0.27104	96.917	96.791	97.062	0	NaN	NaN	NaN	36	8	6	0	0	0	3.3313e-26	2	110.44	110.44	1	7.20855	5702500	10462000	AAADGALPEAAALEQPAELPASVR	_(Acetyl (Protein N-term))AAADGALPEAAALEQPAELPASVR_	P23025	P23025
1.6558	0.0306892	Acetyl (Protein N-term)	MULTI-MSMS		OFL002963-3	3			24	0	1	791.084	787.408	2359.2	6.6164	0.0052098	0.098458	7.7527e-05	6.7149	0.0052874	787.742	791.079	100.23	0.23122	100.23	100.05	100.29	0	NaN	NaN	NaN	15	5	5	0	0	0	2.9469e-06	1	45.395	41.5	1	6.87206	2779000	4669400	AAADGALPEAAALEQPAELPASVR	_(Acetyl (Protein N-term))AAADGALPEAAALEQPAELPASVR_	P23025	P23025
1.734	0.196985	Acetyl (Protein N-term)	MULTI-MSMS		OFL002963-6	2			24	0	1	1185.62	1180.61	2359.2	6.8934	0.0081384	-0.043289	-5.1107e-05	6.8501	0.0080873	1180.61	1186.11	100.52	0.2146	100.52	100.39	100.61	0	NaN	NaN	NaN	36	7	6	0	0	0	3.0053e-53	2	171.46	166.91	1	7.39058	9526700	15053000	AAADGALPEAAALEQPAELPASVR	_(Acetyl (Protein N-term))AAADGALPEAAALEQPAELPASVR_	P23025	P23025
1.6085	0.0932897	Acetyl (Protein N-term)	ISO-MSMS	0	OFL002963-6	3			24	0	1	787.748	787.408	2359.2	NaN	NaN	0.26456	0.00020832	NaN	NaN	NaN	NaN	100.54	0.2146	100.54	100.39	100.61	0	NaN	NaN	NaN	NaN	NaN	NaN	0	0	0	1.497e-32	1	141.1	130.42	1	7.55534	12199000	23721000	AAADGALPEAAALEQPAELPASVR	_(Acetyl (Protein N-term))AAADGALPEAAALEQPAELPASVR_	P23025	P23025
0.94359	-0.761629	Acetyl (Protein N-term)	MULTI-MSMS		OFL002963-7	2			24	0	1	1181.12	1180.61	2359.2	7.1888	0.0084872	-0.3125	-0.00036894	6.8763	0.0081182	1181.11	1186.11	100.99	0.36261	100.99	100.85	101.21	-1.4211e-14	NaN	NaN	NaN	47	12	8	0	0	0	1.4145e-80	3	227.41	222.78	1	7.41496	14110000	11889000	AAADGALPEAAALEQPAELPASVR	_(Acetyl (Protein N-term))AAADGALPEAAALEQPAELPASVR_	P23025	P23025
0.96415	-0.602066	Acetyl (Protein N-term)	MULTI-MSMS		OFL002963-7	3			24	0	1	787.749	787.408	2359.2	6.6623	0.0052459	0.62201	0.00048978	7.2843	0.0057357	787.743	791.079	100.99	0.25601	100.99	100.85	101.1	1.4211e-14	NaN	NaN	NaN	46	8	8	0	0	0	8.4635e-36	2	128.88	128.88	1	7.68482	22936000	25461000	AAADGALPEAAALEQPAELPASVR	_(Acetyl (Protein N-term))AAADGALPEAAALEQPAELPASVR_	P23025	P23025
1.9104	0.321235	Acetyl (Protein N-term)	MULTI-MSMS		OFL002963-8	3			24	0	1	790.75	787.408	2359.2	7.6818	0.0060487	-0.17952	-0.00014135	7.5023	0.0059074	787.742	791.078	101.3	0.24388	101.3	101.18	101.42	0	NaN	NaN	NaN	28	6	6	0	0	0	1.4694e-27	1	116.94	116.94	1	7.45349	9094400	19316000	AAADGALPEAAALEQPAELPASVR	_(Acetyl (Protein N-term))AAADGALPEAAALEQPAELPASVR_	P23025	P23025
1.4227	-0.0991853	Acetyl (Protein N-term)	MULTI-MSMS		OFL002963-8	2			24	0	1	1185.62	1180.61	2359.2	7.9539	0.0093905	-0.58613	-0.00069199	7.3678	0.0086985	1180.61	1186.11	101.31	0.20523	101.31	101.18	101.39	1.4211e-14	NaN	NaN	NaN	20	5	5	0	0	0	6.7327e-51	3	154.69	150.06	1	7.27221	7054500	11661000	AAADGALPEAAALEQPAELPASVR	_(Acetyl (Protein N-term))AAADGALPEAAALEQPAELPASVR_	P23025	P23025
1.5242	-0.0495465	Acetyl (Protein N-term)	ISO-MSMS	1	OFL002963-5	2			20	0	1	1085.06	1080.05	2158.08	NaN	NaN	2.274	0.0024561	NaN	NaN	NaN	NaN	117.85	0.12701	117.85	117.78	117.91	0	NaN	NaN	NaN	NaN	NaN	NaN	0	0	0	0.00019381	1	62.891	52.281	1	7.62286	14936000	27026000	AAADGDDSLYPIAVLIDELR	_(Acetyl (Protein N-term))AAADGDDSLYPIAVLIDELR_	P30153	P30153
1.2235	-0.372244	Acetyl (Protein N-term)	MULTI-MSMS		OFL002961-low-high	2			25	0	1	1096	1090.48	2178.95	7.7773	0.008481	0.28646	0.00031238	8.0637	0.0087934	1090.99	1095.99	18.719	0.25816	18.719	18.611	18.869	0	NaN	NaN	NaN	75	16	7	0	0	0	3.1146e-11	2	76.548	75.359	1	6.45411	1258100	1587100	AAADGGGPGGASVGTEEDGGGVGHR	_(Acetyl (Protein N-term))AAADGGGPGGASVGTEEDGGGVGHR_	A6NHR9	A6NHR9
1.79	0.201383	Acetyl (Protein N-term)	MULTI-MSMS		OFL002963-1	3			25	0	1	731	727.325	2178.95	6.4207	0.0046699	0.21707	0.00015788	6.6378	0.0048278	727.659	730.661	16.406	0.27854	16.406	16.285	16.564	0	NaN	NaN	NaN	18	5	7	0	0	0	1.7209e-63	1	195.13	191.81	1	7.9347	28877000	57162000	AAADGGGPGGASVGTEEDGGGVGHR	_(Acetyl (Protein N-term))AAADGGGPGGASVGTEEDGGGVGHR_	A6NHR9	A6NHR9
1.2664	-0.420897	Acetyl (Protein N-term)	MULTI-MSMS		OFL002963-1	2			25	0	1	1096	1090.48	2178.95	6.7375	0.0073471	0.14691	0.00016021	6.8844	0.0075073	1090.99	1095.49	16.406	0.19394	16.406	16.285	16.479	0	NaN	NaN	NaN	16	3	6	0	0	0	7.059e-298	2	353.09	350.14	1	7.79728	28238000	34463000	AAADGGGPGGASVGTEEDGGGVGHR	_(Acetyl (Protein N-term))AAADGGGPGGASVGTEEDGGGVGHR_	A6NHR9	A6NHR9
NaN	NaN	Acetyl (Protein N-term)	MSMS	0	OFL002963-1	3			25	0	1	727.33	727.325	2178.95	NaN	NaN	NaN	NaN	NaN	NaN	NaN	NaN	16.433	1	16.433	15.933	16.933	0	NaN	NaN	NaN	NaN	NaN	NaN	0	0	0	3.3263e-86	1	198.98	189.88	1	NaN	NaN	NaN	AAADGGGPGGASVGTEEDGGGVGHR	_(Acetyl (Protein N-term))AAADGGGPGGASVGTEEDGGGVGHR_	A6NHR9	A6NHR9
1.1744	-0.52224	Acetyl (Protein N-term)	MULTI-MSMS		OFL002963-2	3			25	0	1	727.664	727.325	2178.95	7.0184	0.0051046	-0.20414	-0.00014848	6.8142	0.0049561	727.659	730.995	17.866	0.3353	17.866	17.667	18.003	0	NaN	NaN	NaN	101	13	11	0	0	0	8.8274e-71	2	205.02	203.79	1	7.71923	24102000	28286000	AAADGGGPGGASVGTEEDGGGVGHR	_(Acetyl (Protein N-term))AAADGGGPGGASVGTEEDGGGVGHR_	A6NHR9	A6NHR9
1.3293	-0.343842	Acetyl (Protein N-term)	MULTI-MSMS		OFL002963-2	2			25	0	1	1096	1090.48	2178.95	7.6155	0.0083046	-0.34089	-0.00037173	7.2746	0.0079329	1090.98	1095.99	17.87	0.27149	17.87	17.71	17.982	0	NaN	NaN	NaN	76	11	9	0	0	0	2.0071e-70	2	206.63	203.68	1	7.4246	12308000	14275000	AAADGGGPGGASVGTEEDGGGVGHR	_(Acetyl (Protein N-term))AAADGGGPGGASVGTEEDGGGVGHR_	A6NHR9	A6NHR9
1.0705	-0.414134	Acetyl (Protein N-term)	MULTI-MSMS		OFL002963-2	4			33	0	3	815.899	808.386	3229.51	7.3339	0.0059287	0.76232	0.00061625	8.0963	0.0065449	808.637	816.143	45.654	0.51017	45.654	45.457	45.968	7.1054e-15	NaN	NaN	NaN	125	21	10	0	0	0	1.3156e-13	2	56.021	53.932	1	7.18298	6750900	8488700	AAADGGGPGGASVGTEEDGGGVGHRTVYLFDRR	_(Acetyl (Protein N-term))AAADGGGPGGASVGTEEDGGGVGHRTVYLFDRR_	A6NHR9	A6NHR9
1.2728	-0.228588	Unmodified	ISO-MSMS	1	OFL002963-5	2			11	0	1	549.299	544.291	1086.57	NaN	NaN	-0.14673	-7.9863e-05	NaN	NaN	NaN	NaN	38.598	0.33604	38.598	38.384	38.72	0	NaN	NaN	NaN	NaN	NaN	NaN	0	0	0	0.02128	1	73.985	49.83	1	6.24448	799010	956840	AAADGVLSEVR	_AAADGVLSEVR_	Q8N8D1	Q8N8D1
2.0991	0.242572	Unmodified	MULTI-MSMS		OFL002963-1	2			15	0	1	787.393	782.383	1562.75	6.3668	0.0049813	0.43688	0.00034181	6.8037	0.0053231	782.383	787.387	29.94	0.56161	29.94	29.702	30.264	0	NaN	NaN	NaN	101	27	5	0	0	0	0.0032765	2	48.741	48.741	1	6.86629	2745800	4604200	AAADTLQGPMQAAYR	_AAADTLQGPMQAAYR_	Q6P2E9	Q6P2E9
1.5626	-0.111773	Acetyl (Protein N-term)	MULTI-MSMS		OFL002963-2	3			25	0	1	939.154	935.477	2803.41	7.515	0.0070301	-0.084762	-7.9293e-05	7.4302	0.0069508	936.146	939.147	112.81	0.36142	112.81	112.68	113.04	-1.4211e-14	NaN	NaN	NaN	36	10	6	0	0	0	3.246e-20	2	102.6	100.02	1	7.43487	11366000	15853000	AAAEGPVGDGELWQTWLPNHVVFLR	_(Acetyl (Protein N-term))AAAEGPVGDGELWQTWLPNHVVFLR_	Q99567	Q99567
NaN	NaN	Unmodified	ISO-MSMS	-1	OFL002963-1	2			14	0	0	685.853	685.849	1369.68	NaN	NaN	-0.41528	-0.00028482	NaN	NaN	NaN	NaN	34.781	0.40899	34.781	34.538	34.947	0	NaN	NaN	NaN	NaN	NaN	NaN	0	0	0	0.005282	2	85.958	65.088	1	NaN	NaN	NaN	AAAESSAIQSISHV	_AAAESSAIQSISHV_	Q03112	Q03112
1.4229	0.624522	Acetyl (Protein N-term)	ISO-MSMS	1	OFL002963-2	3			21	1	1	798.376	792.692	2375.05	NaN	NaN	0.35928	0.0002848	NaN	NaN	NaN	NaN	28.558	0.12349	28.558	28.46	28.584	0	NaN	NaN	NaN	NaN	NaN	NaN	0	0	0	0.0015727	2	50.883	46.548	1	6.74111	587140	4922300	AAAETQSLREQPEMEDANSEK	_(Acetyl (Protein N-term))AAAETQSLREQPEMEDANSEK_	Q13523	Q13523
0.49662	-0.52531	Unmodified	MULTI-MSMS		OFL002963-6	2			14	1	0	745.864	745.86	1489.7	7.0567	0.0052633	0.63787	0.00047576	7.6946	0.0057391	745.86	748.87	28.16	0.44655	28.16	27.932	28.378	0	NaN	NaN	NaN	172	40	6	0	0	0	0.0011339	1	58.223	51.983	1	6.55169	2258300	1303700	AAAEVNQDYGLDPK	_AAAEVNQDYGLDPK_	P07954	P07954
1.5551	-0.206212	Acetyl (Protein N-term),Oxidation (M)	MULTI-MSMS		OFL002963-1	3			37	0	1	1204.63	1203.95	3608.83	7.3654	0.0088676	-0.7539	-0.00090766	6.6115	0.0079599	1204.62	1207.62	106.75	0.30735	106.75	106.57	106.88	0	NaN	NaN	NaN	42	14	5	0	0	0	6.8168e-22	4	76.891	76.891	1	7.08736	4541300	7686500	AAAFEASGALAAVATAMPAEHVAVQVPAPEPTPGPVR	_(Acetyl (Protein N-term))AAAFEASGALAAVATAM(Oxidation (M))PAEHVAVQVPAPEPTPGPVR_	Q9UHI6	Q9UHI6
NaN	NaN	Acetyl (Protein N-term),Oxidation (M)	MSMS	1	OFL002963-2	3			37	0	1	1207.29	1203.95	3608.83	NaN	NaN	NaN	NaN	NaN	NaN	NaN	NaN	105.06	1	105.06	104.56	105.56	0	NaN	NaN	NaN	NaN	NaN	NaN	0	0	0	3.5593e-08	1	48.693	44.025	1	NaN	NaN	NaN	AAAFEASGALAAVATAMPAEHVAVQVPAPEPTPGPVR	_(Acetyl (Protein N-term))AAAFEASGALAAVATAM(Oxidation (M))PAEHVAVQVPAPEPTPGPVR_	Q9UHI6	Q9UHI6
1.0478	-0.860766	Acetyl (Protein N-term)	MULTI-MSMS		OFL002963-1	3			37	0	1	1202.3	1198.62	3592.83	7.1427	0.0085613	-0.33745	-0.00040447	6.8052	0.0081569	1198.95	1202.62	112.36	0.40162	112.36	112.13	112.53	-1.4211e-14	NaN	NaN	NaN	330	36	11	0	0	0	3.0344e-30	3	83.198	83.198	1	7.3326	11521000	9986900	AAAFEASGALAAVATAMPAEHVAVQVPAPEPTPGPVR	_(Acetyl (Protein N-term))AAAFEASGALAAVATAMPAEHVAVQVPAPEPTPGPVR_	Q9UHI6	Q9UHI6
0.9236	-0.840836	Acetyl (Protein N-term)	MULTI-MSMS		OFL002963-3	3			37	0	1	1202.63	1198.62	3592.83	7.352	0.0088122	0.14184	0.00017001	7.4938	0.0089822	1198.95	1202.62	112.34	0.2739	112.34	112.19	112.46	0	NaN	NaN	NaN	184	22	12	0	0	0	1.5497e-40	3	97.243	97.243	1	7.07515	6461800	5426900	AAAFEASGALAAVATAMPAEHVAVQVPAPEPTPGPVR	_(Acetyl (Protein N-term))AAAFEASGALAAVATAMPAEHVAVQVPAPEPTPGPVR_	Q9UHI6	Q9UHI6
0.89833	-0.845909	Acetyl (Protein N-term)	MULTI-MSMS		OFL002963-1	3			40	0	2	1333.06	1326.04	3975.1	7.8381	0.010394	0.11608	0.00015393	7.9542	0.010548	1326.71	1333.38	110.86	0.24772	110.86	110.77	111.02	0	NaN	NaN	NaN	86	15	8	0	0	0	5.0832e-15	2	58.49	57.086	1	6.70473	2526400	2540300	AAAFEASGALAAVATAMPAEHVAVQVPAPEPTPGPVRILR	_(Acetyl (Protein N-term))AAAFEASGALAAVATAMPAEHVAVQVPAPEPTPGPVRILR_	Q9UHI6	Q9UHI6
1.0292	-0.684156	Acetyl (Protein N-term)	MULTI-MSMS		OFL002963-2	3			40	0	2	1326.72	1326.04	3975.1	9.4753	0.012565	0.21127	0.00028015	9.6866	0.012845	1326.71	1333.05	109.38	0.2276	109.38	109.25	109.47	0	NaN	NaN	NaN	25	5	8	0	0	0	1.1933e-93	2	148.36	147.97	1	7.46823	11930000	17462000	AAAFEASGALAAVATAMPAEHVAVQVPAPEPTPGPVRILR	_(Acetyl (Protein N-term))AAAFEASGALAAVATAMPAEHVAVQVPAPEPTPGPVRILR_	Q9UHI6	Q9UHI6
1.9519	0.383497	Acetyl (Protein N-term)	MULTI-MSMS		OFL002963-6	3			20	0	2	697.035	690.357	2068.05	6.7552	0.0046635	-0.14163	-9.7773e-05	6.6136	0.0045657	690.691	697.363	95.652	0.46879	95.652	95.375	95.843	0	NaN	NaN	NaN	44	13	8	0	0	0	7.0675e-31	1	135.04	126.69	1	7.40591	8658400	16804000	AAAGARPVELGFAESAPAWR	_(Acetyl (Protein N-term))AAAGARPVELGFAESAPAWR_	Q16342	Q16342
1.5273	-0.0128102	Acetyl (Protein N-term)	MULTI-MSMS		OFL002963-6	2			20	0	2	1045.76	1035.03	2068.05	7.1084	0.0073574	0.086363	8.9388e-05	7.1948	0.0074468	1035.53	1045.54	95.621	0.2161	95.621	95.495	95.711	0	NaN	NaN	NaN	23	5	7	0	0	0	1.2256e-30	1	139.58	117.05	1	7.13678	5076900	8625300	AAAGARPVELGFAESAPAWR	_(Acetyl (Protein N-term))AAAGARPVELGFAESAPAWR_	Q16342	Q16342
0.72327	-0.562517	Unmodified	MULTI-MSMS		OFL002963-6	3			24	1	1	741.039	741.033	2220.08	7.731	0.0057289	-0.12145	-8.9998e-05	7.6096	0.0056389	741.033	746.375	16.282	0.26057	16.282	16.187	16.448	-3.5527e-15	NaN	NaN	NaN	94	18	8	0	0	0	1.2158e-06	2	52.483	48.82	1	6.64625	2626900	1801500	AAAGGQGSAVAAEAEPGKEEPPAR	_AAAGGQGSAVAAEAEPGKEEPPAR_	Q9GZT9	Q9GZT9
2.1176	0.411426	Unmodified	MULTI-MSMS		OFL002961-low-high	2			14	0	1	705.9	700.891	1399.77	6.9517	0.0048724	0.16125	0.00011302	7.113	0.0049854	700.891	706.397	103.25	0.22655	103.25	103.1	103.33	0	NaN	NaN	NaN	35	8	6	0	0	0	4.1428e-11	2	115.18	107.9	1	6.85427	2540100	4609200	AAAITSDILEALGR	_AAAITSDILEALGR_	Q15063	Q15063
NaN	NaN	Unmodified	MSMS	1	OFL002963-3	2			14	0	1	705.898	700.891	1399.77	NaN	NaN	NaN	NaN	NaN	NaN	NaN	NaN	103.41	1	103.41	102.91	103.91	0	NaN	NaN	NaN	NaN	NaN	NaN	0	0	0	0.0052631	1	103.22	88.547	1	NaN	NaN	NaN	AAAITSDILEALGR	_AAAITSDILEALGR_	Q15063	Q15063
NaN	NaN	Unmodified	MSMS	1	OFL002963-5	2			14	0	1	705.9	700.891	1399.77	NaN	NaN	NaN	NaN	NaN	NaN	NaN	NaN	103.83	1	103.83	103.33	104.33	0	NaN	NaN	NaN	NaN	NaN	NaN	0	0	0	0.0052631	1	103.22	90.644	1	NaN	NaN	NaN	AAAITSDILEALGR	_AAAITSDILEALGR_	Q15063	Q15063
0.56035	-0.677126	Acetyl (Protein N-term)	MULTI-MSMS		OFL002963-2	3			27	1	1	875.74	870.056	2607.15	7.2164	0.0062786	-0.22064	-0.00019197	6.9957	0.0060867	870.39	875.733	63.951	0.24818	63.951	63.737	63.985	-7.1054e-15	NaN	NaN	NaN	62	10	9	0	0	0	4.34e-26	3	104.53	103.65	1	7.73592	32745000	21695000	AAALGASGGAGAGDDDFDQFDKPGAER	_(Acetyl (Protein N-term))AAALGASGGAGAGDDDFDQFDKPGAER_	Q96EV2	Q96EV2
0.52265	-0.887874	Acetyl (Protein N-term)	MULTI-MSMS		OFL002963-2	3			30	1	2	1013.47	1013.13	3036.36	6.6512	0.0067385	-0.24276	-0.00024595	6.4084	0.0064925	1013.46	1022.14	68.674	0.31698	68.674	68.56	68.877	0	NaN	NaN	NaN	101	23	7	0	0	0	2.1865e-111	4	225.39	224.55	1	7.64302	22676000	21280000	AAALGASGGAGAGDDDFDQFDKPGAERSWR	_(Acetyl (Protein N-term))AAALGASGGAGAGDDDFDQFDKPGAERSWR_	Q96EV2	Q96EV2
1.5137	-0.0674701	Unmodified	MULTI-MSMS		OFL002961-low-high	3			21	0	1	696.018	692.676	2075.01	7.2511	0.0050226	0.084927	5.8827e-05	7.336	0.0050815	693.01	696.012	60.764	0.80549	60.764	60.358	61.163	0	NaN	NaN	NaN	307	91	6	0	0	0	1.1654e-05	1	50.883	50.883	1	6.71252	2693600	2464700	AAALGGPEDEPGAAEAHFLPR	_AAALGGPEDEPGAAEAHFLPR_	Q68DK7	Q68DK7
1.1833	-0.590506	Unmodified	ISO-MSMS	1	OFL002963-1	3			21	0	1	696.351	692.676	2075.01	NaN	NaN	-0.37816	-0.00026194	NaN	NaN	NaN	NaN	45.596	0.52771	45.596	45.568	46.096	0	NaN	NaN	NaN	NaN	NaN	NaN	0	0	0	0.011371	1	41.711	36.709	1	7.05277	2261300	9030500	AAALGGPEDEPGAAEAHFLPR	_AAALGGPEDEPGAAEAHFLPR_	Q68DK7	Q68DK7
1.569	-0.0329495	Unmodified	MULTI-MSMS		OFL002963-2	3			21	0	1	696.017	692.676	2075.01	6.9334	0.0048026	-0.049248	-3.4113e-05	6.8841	0.0047685	692.676	696.012	54.882	0.80657	54.882	54.6	55.407	0	NaN	NaN	NaN	171	35	8	0	0	0	3.8402e-08	3	78.088	78.088	1	7.08156	5234300	6831400	AAALGGPEDEPGAAEAHFLPR	_AAALGGPEDEPGAAEAHFLPR_	Q68DK7	Q68DK7
1.0935	-0.472549	Unmodified	MULTI-MSMS		OFL002963-5	3			21	0	1	696.352	692.676	2075.01	6.9217	0.0047945	0.59877	0.00041475	7.5204	0.0052092	692.677	696.013	65.902	0.45494	65.902	65.689	66.144	0	NaN	NaN	NaN	182	61	5	0	0	0	0.0063715	1	28.813	25.093	1	6.35545	1285700	981310	AAALGGPEDEPGAAEAHFLPR	_AAALGGPEDEPGAAEAHFLPR_	Q68DK7	Q68DK7
2.0511	0.448901	Unmodified	MULTI-MSMS		OFL002963-2	2			15	0	1	813.438	808.428	1614.84	8.169	0.006604	0.42621	0.00034456	8.5952	0.0069486	808.93	813.431	111.56	0.46013	111.56	111.31	111.77	-1.4211e-14	NaN	NaN	NaN	32	12	6	0	0	0	8.8687e-05	2	76.655	52.804	1	6.69675	1909600	3065000	AAALSFVSLVDGYFR	_AAALSFVSLVDGYFR_	P29597	P29597
2.1733	0.406537	Unmodified	MULTI-MSMS		OFL002963-1	3			28	0	1	932.789	928.776	2783.31	6.0938	0.0056598	1.567	0.0014554	7.6608	0.0071152	929.446	932.448	73.566	0.25702	73.566	73.4	73.657	0	NaN	NaN	NaN	48	20	5	0	0	0	0.00035041	2	30.749	28.117	1	6.47262	623270	2345800	AAAMLPTVGEGYGYGPESELSQASAATR	_AAAMLPTVGEGYGYGPESELSQASAATR_	Q9BQ04	Q9BQ04
1.4621	0.0766959	Acetyl (Protein N-term)	MULTI-MSMS		OFL002963-7	2			13	0	2	657.368	647.355	1292.69	7.2446	0.0046898	-0.07886	-5.105e-05	7.1657	0.0046388	647.355	657.363	19.381	0.30952	19.381	19.216	19.525	3.5527e-15	NaN	NaN	NaN	211	34	8	0	0	0	0.00030076	2	64.04	46.604	1	7.26383	7367400	10990000	AAAPQAPGRGSLR	_(Acetyl (Protein N-term))AAAPQAPGRGSLR_	P78345	P78345
1.1694	-0.328634	Acetyl (Protein N-term)	MULTI-MSMS		OFL002963-8	2			13	0	2	647.359	647.355	1292.69	7.0205	0.0045447	-0.48424	-0.00031347	6.5362	0.0042313	647.354	657.363	19.66	0.24048	19.66	19.544	19.785	0	NaN	NaN	NaN	48	14	5	0	0	0	0.0022412	1	45.161	32.205	1	6.8247	2850900	3827900	AAAPQAPGRGSLR	_(Acetyl (Protein N-term))AAAPQAPGRGSLR_	P78345	P78345
1.4507	-0.0608487	Unmodified	MULTI-MSMS		OFL002963-3	3			22	0	1	761.046	757.704	2270.09	7.485	0.0056714	-0.038242	-2.8976e-05	7.4468	0.0056425	758.038	761.374	60.857	0.69864	60.857	60.607	61.306	7.1054e-15	NaN	NaN	NaN	197	83	5	0	0	0	0.0039199	1	29.444	22.455	1	6.27646	788420	1101600	AAAPQAWAGPMEEPPQAQAPPR	_AAAPQAWAGPMEEPPQAQAPPR_	Q16643	Q16643
1.2583	-0.139093	Unmodified	MULTI-MSMS		OFL002963-6	3			23	0	3	780.728	770.379	2308.12	7.2165	0.0055594	0.19076	0.00014696	7.4072	0.0057064	770.379	780.722	14.545	0.29282	14.545	14.422	14.715	0	NaN	NaN	NaN	51	11	7	0	0	0	9.1946e-14	3	81.12	73.844	1	6.7984	2725200	3561200	AAAPRPPVSAASGRPQDDTDSSR	_AAAPRPPVSAASGRPQDDTDSSR_	Q8TF74	Q8TF74
1.433	0.014641	Unmodified	MULTI-MSMS		OFL002963-6	4			23	0	3	578.04	578.036	2308.12	6.4664	0.0037378	0.048178	2.7848e-05	6.5146	0.0037657	578.287	585.543	14.544	0.3539	14.544	14.307	14.661	0	NaN	NaN	NaN	71	18	8	0	0	0	1.211e-25	2	105.16	101.41	1	7.12186	5202300	8037000	AAAPRPPVSAASGRPQDDTDSSR	_AAAPRPPVSAASGRPQDDTDSSR_	Q8TF74	Q8TF74
2.1819	0.466862	Unmodified	MULTI-MSMS		OFL002963-1	2			11	0	1	642.328	637.32	1272.63	6.7567	0.0043062	-0.18598	-0.00011853	6.5708	0.0041877	637.32	642.323	44.392	0.44732	44.392	44.153	44.6	0	NaN	NaN	NaN	90	27	5	0	0	0	0.0088817	1	62.2	56.834	1	6.35384	625650	1633000	AAAQYYLGNFR	_AAAQYYLGNFR_	O95801	O95801
2.1545	0.521252	Unmodified	MULTI-MSMS		OFL002963-3	2			11	0	1	642.328	637.32	1272.63	7.0649	0.0045026	0.15591	9.9366e-05	7.2208	0.004602	637.319	642.324	61.125	0.50668	61.125	60.852	61.359	7.1054e-15	NaN	NaN	NaN	128	56	4	0	0	0	0.072744	1	38.293	38.293	1	6.22225	536960	1131300	AAAQYYLGNFR	_AAAQYYLGNFR_	O95801	O95801
1.3727	-0.0997573	Unmodified	MULTI-MSMS		OFL002963-6	2			11	0	1	642.329	637.32	1272.63	7.4987	0.0047791	-0.04413	-2.8125e-05	7.4546	0.004751	637.32	642.324	62.536	0.55513	62.536	62.275	62.83	0	NaN	NaN	NaN	226	49	6	0	0	0	0.0013693	2	84.476	79.11	1	6.69638	1957900	3012400	AAAQYYLGNFR	_AAAQYYLGNFR_	O95801	O95801
1.9975	0.429214	Unmodified	MULTI-MSMS		OFL002963-8	3			27	0	1	856.803	853.126	2556.35	7.6839	0.0065553	0.31826	0.00027151	8.0021	0.0068268	853.46	856.796	99.798	0.31704	99.798	99.64	99.957	-1.4211e-14	NaN	NaN	NaN	35	8	8	0	0	0	1.1287e-63	1	149.3	143.01	1	7.59749	12947000	26634000	AAASAALELPLGPAPVSVAPQAEAEAR	_AAASAALELPLGPAPVSVAPQAEAEAR_	P57086	P57086
2.623	0.704783	Acetyl (Protein N-term)	MULTI-MSMS		OFL002963-1	2			10	0	1	538.769	533.762	1065.51	5.0474	0.0026941	0.45467	0.00024269	5.5021	0.0029368	533.763	538.766	27.646	0.29737	27.646	27.471	27.768	3.5527e-15	NaN	NaN	NaN	25	13	3	0	0	0	0.0050853	1	66.27	50.067	1	6.40654	1131100	1418900	AAASGYTDLR	_(Acetyl (Protein N-term))AAASGYTDLR_	Q6P6C2	Q6P6C2
1.7985	0.289244	Acetyl (Protein N-term)	MULTI-MSMS		OFL002963-6	2			10	0	1	538.77	533.762	1065.51	6.994	0.0037331	0.061859	3.3018e-05	7.0559	0.0037662	533.762	538.766	38.509	0.55661	38.509	38.218	38.774	0	NaN	NaN	NaN	229	56	5	0	0	0	7.5552e-05	2	128.12	88.475	1	6.99303	3564000	6276700	AAASGYTDLR	_(Acetyl (Protein N-term))AAASGYTDLR_	Q6P6C2	Q6P6C2
0.72149	-1.12255	Acetyl (Protein N-term)	MULTI-MSMS		OFL002961-low-high	3			36	0	1	1082.17	1078.16	3231.47	7.2612	0.0078287	1.188	0.0012808	8.4491	0.0091095	1078.5	1081.83	53.012	0.36999	53.012	52.784	53.154	-7.1054e-15	NaN	NaN	NaN	181	40	8	0	0	0	2.3277e-09	1	46.772	46.083	1	6.52668	1694800	1667800	AAATADPGAGNPQPGDSSGGGAGGGLPSPGEQELSR	_(Acetyl (Protein N-term))AAATADPGAGNPQPGDSSGGGAGGGLPSPGEQELSR_	Q6VN20	Q6VN20
1.0537	-0.567489	Acetyl (Protein N-term)	MULTI-MSMS		OFL002963-2	3			36	0	1	1078.51	1078.16	3231.47	7.6312	0.0082277	0.86855	0.00093643	8.4997	0.0091641	1079.17	1081.83	47.421	0.57848	47.421	47.098	47.677	0	NaN	NaN	NaN	96	22	8	0	0	0	6.2687e-10	4	53.32	53.32	1	6.91333	4742600	3448200	AAATADPGAGNPQPGDSSGGGAGGGLPSPGEQELSR	_(Acetyl (Protein N-term))AAATADPGAGNPQPGDSSGGGAGGGLPSPGEQELSR_	Q6VN20	Q6VN20
0.89139	0.1141	Acetyl (Protein N-term)	MULTI-MSMS		OFL002961-low-high	2			19	1	0	815.912	815.905	1629.8	7.0284	0.0057345	0.45179	0.00036862	7.4802	0.0061032	815.905	818.916	30.8	0.51362	30.8	30.488	31.001	0	NaN	NaN	NaN	152	42	5	0	0	0	2.8289e-29	3	157.52	146.61	1	7.08052	5981900	6055300	AAATGAVAASAASGQAEGK	_(Acetyl (Protein N-term))AAATGAVAASAASGQAEGK_	Q9NWH9	Q9NWH9
0.81473	-0.129087	Acetyl (Protein N-term)	MULTI-MSMS		OFL002963-1	2			19	1	0	816.412	815.905	1629.8	6.1581	0.0050244	-0.043725	-3.5675e-05	6.1143	0.0049887	815.905	818.915	23.74	0.38594	23.74	23.591	23.977	-3.5527e-15	NaN	NaN	NaN	74	16	7	0	0	0	3.3647e-31	2	174.39	174.39	1	7.10013	6042500	6550300	AAATGAVAASAASGQAEGK	_(Acetyl (Protein N-term))AAATGAVAASAASGQAEGK_	Q9NWH9	Q9NWH9
1.0019	0.173895	Acetyl (Protein N-term)	MULTI-MSMS		OFL002963-2	2			19	1	0	815.912	815.905	1629.8	6.9175	0.0056441	0.33542	0.00027367	7.253	0.0059177	815.905	818.916	27.743	0.42991	27.743	27.438	27.868	0	NaN	NaN	NaN	121	23	10	0	0	0	4.9269e-66	3	236.92	228.85	1	7.82268	34716000	31763000	AAATGAVAASAASGQAEGK	_(Acetyl (Protein N-term))AAATGAVAASAASGQAEGK_	Q9NWH9	Q9NWH9
0.90673	0.245131	Acetyl (Protein N-term)	MULTI-MSMS		OFL002963-3	2			19	1	0	815.912	815.905	1629.8	7.0087	0.0057185	0.58487	0.0004772	7.5936	0.0061957	815.906	818.916	32.762	0.37834	32.762	32.519	32.898	0	NaN	NaN	NaN	193	39	7	0	0	0	1.5513e-18	2	105.65	102.62	1	6.81951	3431900	3167500	AAATGAVAASAASGQAEGK	_(Acetyl (Protein N-term))AAATGAVAASAASGQAEGK_	Q9NWH9	Q9NWH9
0.77299	0.0612924	Acetyl (Protein N-term)	MULTI-MSMS		OFL002963-5	2			19	1	0	818.921	815.905	1629.8	7.4192	0.0060534	0.66347	0.00054133	8.0827	0.0065947	815.906	818.916	33.689	0.34956	33.689	33.522	33.871	0	NaN	NaN	NaN	215	37	7	0	0	0	3.279e-13	2	102.62	102.62	1	6.71243	2656900	2500500	AAATGAVAASAASGQAEGK	_(Acetyl (Protein N-term))AAATGAVAASAASGQAEGK_	Q9NWH9	Q9NWH9
0.6621	-0.0850222	Acetyl (Protein N-term)	MULTI-MSMS		OFL002963-6	2			19	1	0	815.909	815.905	1629.8	6.4477	0.0052607	0.45589	0.00037196	6.9036	0.0056327	816.407	818.916	33.669	0.33082	33.669	33.56	33.891	7.1054e-15	NaN	NaN	NaN	111	30	6	0	0	0	3.2004e-29	1	147.18	141.57	1	7.26571	9018000	9419500	AAATGAVAASAASGQAEGK	_(Acetyl (Protein N-term))AAATGAVAASAASGQAEGK_	Q9NWH9	Q9NWH9
NaN	NaN	Acetyl (Protein N-term)	MSMS	1	OFL002963-6	2			19	1	0	818.92	815.905	1629.8	NaN	NaN	NaN	NaN	NaN	NaN	NaN	NaN	33.606	1	33.606	33.106	34.106	0	NaN	NaN	NaN	NaN	NaN	NaN	0	0	0	1.1796e-33	1	162.93	122.34	1	NaN	NaN	NaN	AAATGAVAASAASGQAEGK	_(Acetyl (Protein N-term))AAATGAVAASAASGQAEGK_	Q9NWH9	Q9NWH9
0.85027	0.0970714	Acetyl (Protein N-term)	MULTI-MSMS		OFL002963-8	2			19	1	0	815.911	815.905	1629.8	6.499	0.0053026	-0.0030285	-2.4709e-06	6.496	0.0053001	815.905	818.915	34.775	0.32935	34.775	34.651	34.981	7.1054e-15	NaN	NaN	NaN	85	27	5	0	0	0	1.9266e-31	2	176.25	176.25	1	7.04825	7605400	3569400	AAATGAVAASAASGQAEGK	_(Acetyl (Protein N-term))AAATGAVAASAASGQAEGK_	Q9NWH9	Q9NWH9
0.60885	-0.607661	Acetyl (Protein N-term)	MULTI-MSMS		OFL002961-low-high	2			20	2	0	880.46	879.953	1757.89	6.8022	0.0059856	0.090727	7.9835e-05	6.8929	0.0060655	880.455	885.973	23.78	0.2961	23.78	23.596	23.892	0	NaN	NaN	NaN	139	30	7	0	0	0	7.8417e-07	1	73.466	73.466	1	6.33692	1309700	862600	AAATGAVAASAASGQAEGKK	_(Acetyl (Protein N-term))AAATGAVAASAASGQAEGKK_	Q9NWH9	Q9NWH9
0.53446	-0.839106	Acetyl (Protein N-term)	MULTI-MSMS		OFL002963-2	2			20	2	0	879.958	879.953	1757.89	6.9394	0.0061063	-0.30536	-0.0002687	6.634	0.0058376	879.953	885.972	21.798	0.27092	21.798	21.672	21.943	0	NaN	NaN	NaN	42	9	7	0	0	0	5.539e-67	3	233.24	227.39	1	7.30125	12471000	7539000	AAATGAVAASAASGQAEGKK	_(Acetyl (Protein N-term))AAATGAVAASAASGQAEGKK_	Q9NWH9	Q9NWH9
0.5096	-0.885233	Acetyl (Protein N-term)	MULTI-MSMS		OFL002963-3	2			20	2	0	879.959	879.953	1757.89	7.0638	0.0062158	-0.57948	-0.00050991	6.4844	0.0057059	880.454	885.973	25.22	0.14518	25.22	25.172	25.317	-3.5527e-15	NaN	NaN	NaN	27	10	4	0	0	0	1.1318e-06	1	70.412	66.987	1	6.76724	4423000	1428200	AAATGAVAASAASGQAEGKK	_(Acetyl (Protein N-term))AAATGAVAASAASGQAEGKK_	Q9NWH9	Q9NWH9
0.5204	-0.875672	Acetyl (Protein N-term)	MULTI-MSMS		OFL002963-6	2			20	2	0	880.46	879.953	1757.89	7.4378	0.0065449	0.29844	0.00026262	7.7362	0.0068075	880.454	885.973	25.737	0.27537	25.737	25.58	25.855	0	NaN	NaN	NaN	61	15	6	0	0	0	8.1529e-31	2	161.76	161.76	1	6.66059	2916400	1660600	AAATGAVAASAASGQAEGKK	_(Acetyl (Protein N-term))AAATGAVAASAASGQAEGKK_	Q9NWH9	Q9NWH9
0.52794	-0.887874	Acetyl (Protein N-term)	MULTI-MSMS		OFL002963-8	2			20	2	0	880.458	879.953	1757.89	7.2161	0.0063498	0.46992	0.00041351	7.686	0.0067634	879.953	885.973	26.617	0.28353	26.617	26.471	26.754	0	NaN	NaN	NaN	70	20	5	0	0	0	3.4551e-14	2	100.55	100.55	1	6.60129	2437700	1555100	AAATGAVAASAASGQAEGKK	_(Acetyl (Protein N-term))AAATGAVAASAASGQAEGKK_	Q9NWH9	Q9NWH9
1.4683	-0.0818886	Unmodified	MULTI-MSMS		OFL002963-3	2			11	0	1	543.298	538.291	1074.57	6.0924	0.0032795	0.25612	0.00013787	6.3485	0.0034173	538.291	543.295	27.353	0.33407	27.353	27.179	27.513	3.5527e-15	NaN	NaN	NaN	115	30	5	0	0	0	1.7439e-05	1	116.3	106.72	1	6.4535	1200500	1640700	AAATIDSLASR	_AAATIDSLASR_	Q9NVC6	Q9NVC6
1.6137	0.112633	Unmodified	MULTI-MSMS		OFL002963-5	2			11	0	1	543.298	538.291	1074.57	6.1162	0.0032923	-0.28605	-0.00015398	5.8301	0.0031383	538.291	543.295	28.17	0.35758	28.17	28.013	28.371	0	NaN	NaN	NaN	151	43	5	0	0	0	0.003961	1	70.908	65.427	1	6.26788	779290	1073700	AAATIDSLASR	_AAATIDSLASR_	Q9NVC6	Q9NVC6
1.93	0.27739	Unmodified	MULTI-MSMS		OFL002961-low-high	2			12	0	1	583.819	578.811	1155.61	6.5927	0.0038159	-0.26417	-0.00015291	6.3285	0.003663	578.811	583.815	28	0.54817	28	27.728	28.276	-3.5527e-15	NaN	NaN	NaN	237	47	8	0	0	0	3.4006e-07	2	174.02	162.43	1	7.2682	6527300	12017000	AAATMATPLPGR	_AAATMATPLPGR_	Q03252	Q03252
2.3752	0.410558	Unmodified	MULTI-MSMS		OFL002963-1	2			12	0	1	583.818	578.811	1155.61	5.8785	0.0034025	0.16882	9.7715e-05	6.0473	0.0035002	578.811	583.815	21.887	0.59308	21.887	21.667	22.26	3.5527e-15	NaN	NaN	NaN	58	19	6	0	0	0	3.4716e-07	1	140.83	117.41	1	7.0743	3505200	8361300	AAATMATPLPGR	_AAATMATPLPGR_	Q03252	Q03252
1.7063	0.0612924	Unmodified	ISO-MSMS	1	OFL002963-3	2			12	0	1	583.818	578.811	1155.61	NaN	NaN	0.27156	0.00015718	NaN	NaN	NaN	NaN	29.676	0.38932	29.676	29.436	29.825	0	NaN	NaN	NaN	NaN	NaN	NaN	0	0	0	0.0032904	1	105.4	79.66	1	6.66114	2236000	2346900	AAATMATPLPGR	_AAATMATPLPGR_	Q03252	Q03252
1.3971	-0.281544	Unmodified	ISO-MSMS	1	OFL002963-5	2			12	0	1	583.819	578.811	1155.61	NaN	NaN	-0.40896	-0.00023671	NaN	NaN	NaN	NaN	30.609	0.51651	30.609	30.338	30.854	3.5527e-15	NaN	NaN	NaN	NaN	NaN	NaN	0	0	0	0.011304	1	80.688	52.514	1	7.45263	17112000	11243000	AAATMATPLPGR	_AAATMATPLPGR_	Q03252	Q03252
NaN	NaN	Unmodified	MSMS	0	OFL002963-5	2			12	0	1	578.814	578.811	1155.61	NaN	NaN	NaN	NaN	NaN	NaN	NaN	NaN	30.573	1	30.573	30.073	31.073	0	NaN	NaN	NaN	NaN	NaN	NaN	0	0	0	6.1253e-30	1	176.38	140.94	1	NaN	NaN	NaN	AAATMATPLPGR	_AAATMATPLPGR_	Q03252	Q03252
1.3784	-0.187674	Oxidation (M)	MULTI-MSMS		OFL002963-5	2			12	0	1	591.816	586.808	1171.6	6.4307	0.0037736	-0.026139	-1.5339e-05	6.4045	0.0037582	586.808	591.813	19.127	0.32419	19.127	18.969	19.294	3.5527e-15	NaN	NaN	NaN	210	37	7	0	0	0	0.00042823	2	80.755	71.339	1	6.82965	3195500	3559900	AAATMATPLPGR	_AAATM(Oxidation (M))ATPLPGR_	Q03252	Q03252
0.68573	-0.21327	Acetyl (Protein N-term)	MULTI-MSMS		OFL002963-8	2			21	1	0	1003.53	1003.02	2004.02	8.5457	0.0085714	-0.31349	-0.00031444	8.2322	0.008257	1003.52	1006.53	96.132	0.38038	96.132	95.866	96.246	0	NaN	NaN	NaN	35	8	6	0	0	0	4.7983e-10	1	80.522	78.096	1	6.99514	5589700	4299100	AAAVAAAGAGEPQSPDELLPK	_(Acetyl (Protein N-term))AAAVAAAGAGEPQSPDELLPK_	Q9NS69	Q9NS69
0.76626	-0.197947	Acetyl (Protein N-term)	MULTI-MSMS		OFL002963-9	2			21	1	0	1003.02	1003.02	2004.02	7.7828	0.0078062	0.055547	5.5715e-05	7.8383	0.0078619	1003.52	1006.03	96.485	0.6224	96.485	96.079	96.701	0	NaN	NaN	NaN	126	26	9	0	0	0	5.2755e-39	3	151.74	151.74	1	7.5189	19450000	13579000	AAAVAAAGAGEPQSPDELLPK	_(Acetyl (Protein N-term))AAAVAAAGAGEPQSPDELLPK_	Q9NS69	Q9NS69
0.85223	-0.0445384	Acetyl (Protein N-term)	MULTI-MSMS		OFL002963-9	3			21	1	0	669.352	669.013	2004.02	7.3807	0.0049378	-0.24496	-0.00016388	7.1358	0.0047739	669.347	671.019	96.507	0.36359	96.507	96.308	96.672	-1.4211e-14	NaN	NaN	NaN	60	14	6	0	0	0	1.9e-06	3	62.765	62.765	1	6.84132	3771100	3168200	AAAVAAAGAGEPQSPDELLPK	_(Acetyl (Protein N-term))AAAVAAAGAGEPQSPDELLPK_	Q9NS69	Q9NS69
1.1647	-0.397467	Acetyl (Protein N-term)	MULTI-MSMS		OFL002961-low-high	3			31	0	2	946.174	939.161	2814.46	7.2151	0.0067762	0.82429	0.00077414	8.0394	0.0075503	939.497	946.168	91.915	0.30071	91.915	91.801	92.101	0	NaN	NaN	NaN	130	20	9	0	0	0	1.8515e-13	2	60.79	58.445	1	6.99094	3870600	5922900	AAAVAAPLAAGGEEAAATTSVPGSPGLPGRR	_(Acetyl (Protein N-term))AAAVAAPLAAGGEEAAATTSVPGSPGLPGRR_	O75427	O75427
1.5827	0.0119249	Acetyl (Protein N-term)	MULTI-MSMS		OFL002961-low-high	2			11	0	1	500.286	500.283	998.551	6.4394	0.0032215	0.12775	6.3912e-05	6.5671	0.0032854	500.283	505.287	57.127	0.55123	57.127	56.856	57.407	7.1054e-15	NaN	NaN	NaN	225	56	6	0	0	0	0.00014921	2	93.111	70.33	1	6.56813	1545100	2154300	AAAVAVAAASR	_(Acetyl (Protein N-term))AAAVAVAAASR_	Q7Z5L9	Q7Z5L9
1.6781	0.09815	Acetyl (Protein N-term)	MULTI-MSMS		OFL002963-5	2			11	0	1	500.286	500.283	998.551	6.1881	0.0030958	0.25969	0.00012992	6.4478	0.0032257	500.283	505.287	61.217	0.58012	61.217	61.009	61.59	0	NaN	NaN	NaN	285	69	6	0	0	0	0.00082562	1	82.645	56.54	1	6.688	1845900	3029400	AAAVAVAAASR	_(Acetyl (Protein N-term))AAAVAVAAASR_	Q7Z5L9	Q7Z5L9
1.5779	0.014641	Acetyl (Protein N-term)	MULTI-MSMS		OFL002961-low-high	2			12	0	2	578.337	578.333	1154.65	6.4203	0.0037131	-0.43094	-0.00024923	5.9894	0.0034639	578.333	588.341	47.214	0.5716	47.214	46.935	47.507	0	NaN	NaN	NaN	258	54	6	0	0	0	1.3939e-05	2	94.309	40.558	1	7.42043	10216000	16113000	AAAVAVAAASRR	_(Acetyl (Protein N-term))AAAVAVAAASRR_	Q7Z5L9	Q7Z5L9
1.8826	0.138945	Acetyl (Protein N-term)	MULTI-MSMS		OFL002963-1	2			12	0	2	588.345	578.333	1154.65	5.9865	0.0034622	0.11727	6.782e-05	6.1037	0.00353	578.333	588.342	35.951	0.42251	35.951	35.723	36.146	0	NaN	NaN	NaN	101	24	6	0	0	0	6.2881e-07	2	108.15	64.496	1	6.89782	2645300	5258200	AAAVAVAAASRR	_(Acetyl (Protein N-term))AAAVAVAAASRR_	Q7Z5L9	Q7Z5L9
1.0314	-0.616105	Acetyl (Protein N-term)	MULTI-MSMS		OFL002963-2	2			12	0	2	578.337	578.333	1154.65	6.505	0.0037621	0.23094	0.00013356	6.736	0.0038956	578.333	588.342	42.666	0.55423	42.666	42.397	42.951	0	NaN	NaN	NaN	76	20	5	0	0	0	5.0531e-07	2	163.16	93.104	1	7.1357	6240700	7426900	AAAVAVAAASRR	_(Acetyl (Protein N-term))AAAVAVAAASRR_	Q7Z5L9	Q7Z5L9
1.6094	0.0953169	Acetyl (Protein N-term)	MULTI-MSMS		OFL002963-3	2			12	0	2	588.344	578.333	1154.65	6.1594	0.0035622	0.2382	0.00013776	6.3976	0.0036999	578.334	588.342	49.925	0.42638	49.925	49.737	50.163	0	NaN	NaN	NaN	117	38	4	0	0	0	5.1879e-07	2	116.05	52.835	1	6.71019	2004700	3126200	AAAVAVAAASRR	_(Acetyl (Protein N-term))AAAVAVAAASRR_	Q7Z5L9	Q7Z5L9
1.5074	0.044464	Acetyl (Protein N-term)	MULTI-MSMS		OFL002963-5	2			12	0	2	578.337	578.333	1154.65	6.5387	0.0037815	0.21547	0.00012461	6.7542	0.0039062	578.333	588.342	51.344	0.58839	51.344	51.001	51.59	0	NaN	NaN	NaN	405	71	8	0	0	0	6.7547e-07	2	160.59	98.124	1	7.44807	11998000	16061000	AAAVAVAAASRR	_(Acetyl (Protein N-term))AAAVAVAAASRR_	Q7Z5L9	Q7Z5L9
1.5872	0.0628125	Acetyl (Protein N-term)	MULTI-MSMS		OFL002963-6	2			12	0	2	578.337	578.333	1154.65	7.2083	0.0041688	-0.24201	-0.00013996	6.9663	0.0040288	578.333	588.341	50.581	0.74674	50.581	50.315	51.062	0	NaN	NaN	NaN	276	62	6	0	0	0	6.2052e-07	2	160.59	74.856	1	6.86226	2389500	4892800	AAAVAVAAASRR	_(Acetyl (Protein N-term))AAAVAVAAASRR_	Q7Z5L9	Q7Z5L9
1.5563	0.0672257	Acetyl (Protein N-term)	ISO-MSMS	1	OFL002963-7	2			12	0	2	588.346	578.333	1154.65	NaN	NaN	-0.27071	-0.00015656	NaN	NaN	NaN	NaN	51.692	0.33519	51.692	51.517	51.853	0	NaN	NaN	NaN	NaN	NaN	NaN	0	0	0	0.00096659	1	90.657	44.195	1	6.64283	1449900	2943800	AAAVAVAAASRR	_(Acetyl (Protein N-term))AAAVAVAAASRR_	Q7Z5L9	Q7Z5L9
1.8381	0.338681	Acetyl (Protein N-term)	MULTI-MSMS		OFL002963-8	2			12	0	2	578.337	578.333	1154.65	6.9538	0.0040216	0.16935	9.7938e-05	7.1231	0.0041195	578.334	588.342	52.473	0.40701	52.473	52.281	52.688	0	NaN	NaN	NaN	102	29	4	0	0	0	4.7701e-07	1	117.89	55.427	1	6.69934	1795100	3209200	AAAVAVAAASRR	_(Acetyl (Protein N-term))AAAVAVAAASRR_	Q7Z5L9	Q7Z5L9
1.1239	-0.442144	Acetyl (Protein N-term)	MULTI-MSMS		OFL002961-low-high	3			31	0	1	873.792	870.116	2607.33	7.5782	0.0065939	-0.10895	-9.4797e-05	7.4692	0.0064991	870.45	873.786	93.025	0.36778	93.025	92.835	93.202	0	NaN	NaN	NaN	128	15	12	0	0	0	1.0303e-39	2	112.9	112.9	1	7.59027	18488000	20441000	AAAVLSGPSAGSAAGVPGGTGGLSAVSSGPR	_(Acetyl (Protein N-term))AAAVLSGPSAGSAAGVPGGTGGLSAVSSGPR_	Q8IZL8	Q8IZL8
1.5739	0.281906	Acetyl (Protein N-term)	MULTI-MSMS		OFL002963-1	3			31	0	1	870.79	870.116	2607.33	7.3481	0.0063937	-0.15569	-0.00013547	7.1924	0.0062582	870.45	873.786	75.682	0.69868	75.682	75.372	76.07	0	NaN	NaN	NaN	410	54	9	0	0	0	5.6047e-19	2	70.647	70.647	1	8.23203	67281000	103340000	AAAVLSGPSAGSAAGVPGGTGGLSAVSSGPR	_(Acetyl (Protein N-term))AAAVLSGPSAGSAAGVPGGTGGLSAVSSGPR_	Q8IZL8	Q8IZL8
2.4831	0.517931	Acetyl (Protein N-term)	MULTI-MSMS		OFL002963-1	2			31	0	1	1304.68	1304.67	2607.33	8.2202	0.010725	0.41636	0.00054321	8.6366	0.011268	1305.17	1309.67	75.673	0.4196	75.673	75.474	75.893	0	NaN	NaN	NaN	150	30	7	0	0	0	1.1657e-08	2	51.606	47.435	1	6.71912	1393000	3844400	AAAVLSGPSAGSAAGVPGGTGGLSAVSSGPR	_(Acetyl (Protein N-term))AAAVLSGPSAGSAAGVPGGTGGLSAVSSGPR_	Q8IZL8	Q8IZL8
1.1279	-0.181084	Acetyl (Protein N-term)	MULTI-MSMS		OFL002963-2	3			31	0	1	870.457	870.116	2607.33	7.6401	0.0066478	0.058321	5.0746e-05	7.6984	0.0066985	870.45	873.786	85.817	0.66066	85.817	85.481	86.141	1.4211e-14	NaN	NaN	NaN	193	21	12	0	0	0	2.1422e-59	2	133.4	133.4	1	8.53034	161510000	177610000	AAAVLSGPSAGSAAGVPGGTGGLSAVSSGPR	_(Acetyl (Protein N-term))AAAVLSGPSAGSAAGVPGGTGGLSAVSSGPR_	Q8IZL8	Q8IZL8
1.8326	0.142087	Acetyl (Protein N-term)	ISO-MSMS	1	OFL002963-2	2			31	0	1	1310.19	1304.67	2607.33	NaN	NaN	-0.032172	-4.1973e-05	NaN	NaN	NaN	NaN	85.822	0.48625	85.822	85.534	86.02	0	NaN	NaN	NaN	NaN	NaN	NaN	0	0	0	1.343e-32	1	121.44	114.55	1	7.16119	5243800	9250700	AAAVLSGPSAGSAAGVPGGTGGLSAVSSGPR	_(Acetyl (Protein N-term))AAAVLSGPSAGSAAGVPGGTGGLSAVSSGPR_	Q8IZL8	Q8IZL8
1.2155	-0.300555	Acetyl (Protein N-term)	MULTI-MSMS		OFL002963-3	3			31	0	1	870.123	870.116	2607.33	7.7721	0.0067627	-0.72096	-0.00062732	7.0512	0.0061353	870.45	873.785	94.284	0.40052	94.284	94.082	94.482	0	NaN	NaN	NaN	103	13	10	0	0	0	2.6496e-39	2	106.1	106.1	1	7.65425	19278000	25830000	AAAVLSGPSAGSAAGVPGGTGGLSAVSSGPR	_(Acetyl (Protein N-term))AAAVLSGPSAGSAAGVPGGTGGLSAVSSGPR_	Q8IZL8	Q8IZL8
1.1633	-0.403561	Acetyl (Protein N-term)	MULTI-MSMS		OFL002963-5	3			31	0	1	870.455	870.116	2607.33	8.1487	0.0070903	0.15124	0.0001316	8.2999	0.0072219	870.451	873.786	94.994	0.55038	94.994	94.831	95.382	1.4211e-14	NaN	NaN	NaN	77	14	11	0	0	0	1.1588e-48	2	123.28	120.15	1	7.68	22021000	25843000	AAAVLSGPSAGSAAGVPGGTGGLSAVSSGPR	_(Acetyl (Protein N-term))AAAVLSGPSAGSAAGVPGGTGGLSAVSSGPR_	Q8IZL8	Q8IZL8
1.0998	-0.450479	Acetyl (Protein N-term)	MULTI-MSMS		OFL002963-6	3			31	0	1	873.793	870.116	2607.33	8.1349	0.0070783	-0.15757	-0.00013711	7.9774	0.0069412	870.45	873.786	94.077	0.373	94.077	93.883	94.256	-1.4211e-14	NaN	NaN	NaN	73	9	11	0	0	0	2.9405e-59	2	130.25	127.42	1	7.65513	22235000	22963000	AAAVLSGPSAGSAAGVPGGTGGLSAVSSGPR	_(Acetyl (Protein N-term))AAAVLSGPSAGSAAGVPGGTGGLSAVSSGPR_	Q8IZL8	Q8IZL8
1.6624	0.210264	Acetyl (Protein N-term)	MULTI-MSMS		OFL002963-9	3			31	0	1	873.46	870.116	2607.33	7.7838	0.0067728	-0.51564	-0.00044867	7.2681	0.0063241	870.45	873.451	96.074	0.28698	96.074	95.917	96.204	0	NaN	NaN	NaN	55	13	6	0	0	0	2.414e-19	1	76.162	73.722	1	7.09008	4777100	7528300	AAAVLSGPSAGSAAGVPGGTGGLSAVSSGPR	_(Acetyl (Protein N-term))AAAVLSGPSAGSAAGVPGGTGGLSAVSSGPR_	Q8IZL8	Q8IZL8
0.90266	-0.767437	Acetyl (Protein N-term)	MULTI-MSMS		OFL002963-2	3			33	0	2	966.857	959.844	2876.51	7.9964	0.0076753	0.59265	0.00056886	8.5891	0.0082442	960.513	966.851	84.731	0.48524	84.731	84.447	84.932	0	NaN	NaN	NaN	70	17	7	0	0	0	1.1446e-19	2	68.934	66.494	1	6.90706	4243700	3829800	AAAVLSGPSAGSAAGVPGGTGGLSAVSSGPRLR	_(Acetyl (Protein N-term))AAAVLSGPSAGSAAGVPGGTGGLSAVSSGPRLR_	Q8IZL8	Q8IZL8
1.2035	-0.32036	Acetyl (Protein N-term)	MULTI-MSMS		OFL002963-8	2			15	0	2	869.982	869.473	1736.93	7.3777	0.0064147	0.27303	0.00023739	7.6508	0.0066521	869.975	879.482	82.957	0.46322	82.957	82.651	83.114	1.4211e-14	NaN	NaN	NaN	164	34	7	0	0	0	0.0001096	1	65.5	47.233	1	6.9602	4023300	5101100	AAAVPQRAWTVEQLR	_(Acetyl (Protein N-term))AAAVPQRAWTVEQLR_	Q00688	Q00688
0.95019	0.0210533	Unmodified	MULTI-MSMS		OFL002963-1	3			16	1	1	547.64	547.637	1639.89	5.7062	0.0031249	-0.49211	-0.0002695	5.2141	0.0028554	547.637	552.98	33.305	0.34085	33.305	33.137	33.478	0	NaN	NaN	NaN	86	21	6	0	0	0	0.00050954	1	51.695	45.115	1	6.73108	2980800	2402900	AAAVQADDVEVLKVGR	_AAAVQADDVEVLKVGR_	Q8N201	Q8N201
1.5483	-0.160056	Unmodified	ISO-MSMS	1	OFL002963-1	2			20	0	1	943.51	938.5	1874.99	NaN	NaN	-0.33448	-0.00031391	NaN	NaN	NaN	NaN	97.353	0.24743	97.353	97.242	97.489	0	NaN	NaN	NaN	NaN	NaN	NaN	0	0	0	6.5275e-08	1	104.17	89.814	1	6.70676	2145300	2945200	AAAVSSGFDGAIQLVSLGGR	_AAAVSSGFDGAIQLVSLGGR_	O00468	O00468
1.1733	-0.404344	Unmodified	MULTI-MSMS		OFL002963-3	2			20	0	1	944.237	938.5	1874.99	6.8081	0.0063894	0.8901	0.00083536	7.6982	0.0072248	939.003	944.006	100.3	0.20057	100.3	100.16	100.36	0	NaN	NaN	NaN	10	4	4	0	0	0	1.1718e-20	1	116.93	116.93	1	6.44792	1360800	1444200	AAAVSSGFDGAIQLVSLGGR	_AAAVSSGFDGAIQLVSLGGR_	O00468	O00468
1.8942	0.100036	Acetyl (Protein N-term)	MULTI-MSMS		OFL002963-1	2			9	0	1	456.265	451.259	900.503	5.5988	0.0025265	-0.21032	-9.4908e-05	5.3885	0.0024316	451.259	456.263	38.378	0.47125	38.378	38.111	38.582	0	NaN	NaN	NaN	102	33	4	0	0	0	0.0024307	2	93.374	67.48	1	6.79728	2220300	4050000	AAAVSSVVR	_(Acetyl (Protein N-term))AAAVSSVVR_	A6NDU8	A6NDU8
1.5121	-0.0559212	Acetyl (Protein N-term)	ISO-MSMS	1	OFL002963-2	2			9	0	1	456.266	451.259	900.503	NaN	NaN	0.078841	3.5578e-05	NaN	NaN	NaN	NaN	45.115	0.48996	45.115	44.89	45.38	-7.1054e-15	NaN	NaN	NaN	NaN	NaN	NaN	0	0	0	0.010564	1	81.296	59.996	1	6.87081	3543900	3883100	AAAVSSVVR	_(Acetyl (Protein N-term))AAAVSSVVR_	A6NDU8	A6NDU8
NaN	NaN	Acetyl (Protein N-term)	MSMS	1	OFL002963-3	2			9	0	1	456.266	451.259	900.503	NaN	NaN	NaN	NaN	NaN	NaN	NaN	NaN	51.925	1	51.925	51.425	52.425	0	NaN	NaN	NaN	NaN	NaN	NaN	0	0	0	0.01909	1	52.716	38.303	1	NaN	NaN	NaN	AAAVSSVVR	_(Acetyl (Protein N-term))AAAVSSVVR_	A6NDU8	A6NDU8
1.5632	-0.0353574	Acetyl (Protein N-term)	MULTI-MSMS		OFL002963-7	2			9	0	1	456.266	451.259	900.503	6.1068	0.0027558	-0.25245	-0.00011392	5.8544	0.0026418	451.259	456.263	53.949	0.64126	53.949	53.649	54.29	0	NaN	NaN	NaN	254	61	5	0	0	0	9.9598e-05	2	132.57	99.016	1	7.38308	9827600	14332000	AAAVSSVVR	_(Acetyl (Protein N-term))AAAVSSVVR_	A6NDU8	A6NDU8
1.4573	-0.0449551	Acetyl (Protein N-term)	MULTI-MSMS		OFL002963-8	2			9	0	1	456.265	451.259	900.503	6.4162	0.0028954	-0.27544	-0.0001243	6.1408	0.0027711	451.259	456.263	54.658	0.60275	54.658	54.366	54.969	0	NaN	NaN	NaN	196	50	6	0	0	0	0.0014894	2	106.36	79.394	1	6.99987	4045300	5951800	AAAVSSVVR	_(Acetyl (Protein N-term))AAAVSSVVR_	A6NDU8	A6NDU8
1.8492	0.297837	Unmodified	MULTI-MSMS		OFL002963-8	2			16	0	1	807.917	802.905	1603.8	7.6218	0.0061196	0.27994	0.00022476	7.9018	0.0063444	802.905	807.909	23.595	0.34713	23.595	23.393	23.74	3.5527e-15	NaN	NaN	NaN	220	38	8	0	0	0	1.3157e-05	4	79.82	77.305	1	7.03611	4186600	6680000	AAAYSAQVQPVDGATR	_AAAYSAQVQPVDGATR_	Q9H7E9	Q9H7E9
2.3569	0.559834	Unmodified	MULTI-MSMS		OFL002961-low-high	2			13	0	1	663.834	658.826	1315.64	7.0297	0.0046314	0.069564	4.5831e-05	7.0993	0.0046772	658.826	663.83	21.982	0.33709	21.982	21.828	22.166	0	NaN	NaN	NaN	183	26	9	0	0	0	8.5855e-10	2	137.98	108.5	1	7.39191	7148800	17506000	AADAEAEVASLNR	_AADAEAEVASLNR_	P06753	P06753
2.201	0.441483	Unmodified	MULTI-MSMS		OFL002963-3	2			13	0	1	663.835	658.826	1315.64	6.7861	0.0044709	0.11128	7.3313e-05	6.8974	0.0045442	658.826	663.83	23.225	0.38676	23.225	23.05	23.437	3.5527e-15	NaN	NaN	NaN	237	49	7	0	0	0	0.00011465	2	87.298	63.268	1	6.88152	2152300	5460100	AADAEAEVASLNR	_AADAEAEVASLNR_	P06753	P06753
2.8629	0.836328	Unmodified	MULTI-MSMS		OFL002963-5	2			13	0	1	658.83	658.826	1315.64	6.4334	0.0042385	0.71391	0.00047034	7.1474	0.0047089	658.826	663.83	23.862	0.35771	23.862	23.674	24.032	0	NaN	NaN	NaN	237	44	8	0	0	0	0.00064971	2	70.977	48.336	1	7.04269	3045600	7987100	AADAEAEVASLNR	_AADAEAEVASLNR_	P06753	P06753
2.3508	0.669571	Unmodified	MULTI-MSMS		OFL002963-6	2			13	0	1	664.335	658.826	1315.64	7.144	0.0047066	0.0028931	1.906e-06	7.1469	0.0047086	658.826	663.83	23.554	0.43317	23.554	23.361	23.794	0	NaN	NaN	NaN	252	49	7	0	0	0	0.00064971	1	70.977	50.107	1	7.0486	3240700	7943200	AADAEAEVASLNR	_AADAEAEVASLNR_	P06753	P06753
2.5376	0.663663	Unmodified	ISO-MSMS	1	OFL002963-7	2			13	0	1	663.834	658.826	1315.64	NaN	NaN	-0.74953	-0.00049381	NaN	NaN	NaN	NaN	23.964	0.35923	23.964	23.792	24.151	0	NaN	NaN	NaN	NaN	NaN	NaN	0	0	0	0.0058957	1	94.692	70.662	1	7.38496	6576100	17688000	AADAEAEVASLNR	_AADAEAEVASLNR_	P06753	P06753
1.683	0.532865	Unmodified	MULTI-MSMS		OFL002963-8	2			13	0	1	658.83	658.826	1315.64	7.0217	0.0046261	-0.38148	-0.00025133	6.6403	0.0043748	658.826	663.83	24.36	0.60995	24.36	24.131	24.741	0	NaN	NaN	NaN	353	55	11	0	0	0	4.234e-09	2	162.64	137.01	1	8.30529	75326000	126640000	AADAEAEVASLNR	_AADAEAEVASLNR_	P06753	P06753
1.6532	0.0786098	Unmodified	MULTI-MSMS		OFL002963-8	3			13	0	1	439.556	439.553	1315.64	6.4146	0.0028195	-0.25569	-0.00011239	6.1589	0.0027071	439.553	442.889	24.358	0.31783	24.358	24.193	24.511	3.5527e-15	NaN	NaN	NaN	100	26	6	0	0	0	0.0018973	2	47.712	44.394	1	6.67873	1456900	3315500	AADAEAEVASLNR	_AADAEAEVASLNR_	P06753	P06753
2.2912	0.601697	Unmodified	MULTI-MSMS		OFL002961-low-high	2			14	0	2	747.392	736.876	1471.74	6.4409	0.0047462	-0.085438	-6.2957e-05	6.3555	0.0046832	736.876	746.884	18.142	0.2858	18.142	18.026	18.312	0	NaN	NaN	NaN	61	12	7	0	0	0	3.6089e-22	2	199.09	177.63	1	7.53272	9587000	24510000	AADAEAEVASLNRR	_AADAEAEVASLNRR_	P06753	P06753
2.4196	0.67726	Unmodified	MULTI-MSMS		OFL002963-1	3			14	0	2	491.589	491.587	1471.74	5.5597	0.0027331	0.067105	3.2988e-05	5.6268	0.002766	491.587	498.259	16.162	0.19655	16.162	16.039	16.236	0	NaN	NaN	NaN	19	3	7	0	0	0	0.0012541	1	44.457	38.973	1	7.71129	15539000	35900000	AADAEAEVASLNRR	_AADAEAEVASLNRR_	P06753	P06753
2.267	0.556895	Unmodified	ISO-MSMS	1	OFL002963-3	2			14	0	2	746.89	736.876	1471.74	NaN	NaN	0.19245	0.00014181	NaN	NaN	NaN	NaN	18.948	0.2446	18.948	18.807	19.052	0	NaN	NaN	NaN	NaN	NaN	NaN	0	0	0	2.9921e-20	1	161.17	124.65	1	7.05496	3457500	7891000	AADAEAEVASLNRR	_AADAEAEVASLNRR_	P06753	P06753
2.1177	0.419539	Unmodified	MULTI-MSMS		OFL002963-5	3			14	0	2	491.924	491.587	1471.74	6.1137	0.0030054	0.13043	6.4117e-05	6.2441	0.0030695	491.587	498.259	19.502	0.37752	19.502	19.342	19.72	-3.5527e-15	NaN	NaN	NaN	163	31	8	0	0	0	4.9779e-07	2	88.552	79.502	1	7.24601	5066900	12553000	AADAEAEVASLNRR	_AADAEAEVASLNRR_	P06753	P06753
2.3197	0.533862	Unmodified	MULTI-MSMS		OFL002963-5	2			14	0	2	746.889	736.876	1471.74	6.876	0.0050668	0.32969	0.00024294	7.2057	0.0053097	736.877	746.885	19.5	0.32971	19.5	19.369	19.699	3.5527e-15	NaN	NaN	NaN	146	26	8	0	0	0	3.3661e-13	2	152.54	127.68	1	7.21595	4757600	11685000	AADAEAEVASLNRR	_AADAEAEVASLNRR_	P06753	P06753
2.2126	0.524766	Unmodified	MULTI-MSMS		OFL002963-6	3			14	0	2	498.262	491.587	1471.74	6.584	0.0032366	-0.50763	-0.00024954	6.0764	0.0029871	491.587	498.259	19.092	0.38573	19.092	18.921	19.307	0	NaN	NaN	NaN	183	34	8	0	0	0	1.2568e-08	2	99.011	94.444	1	7.20978	5141800	11068000	AADAEAEVASLNRR	_AADAEAEVASLNRR_	P06753	P06753
4.4039	1.71066	Unmodified	MULTI-MSMS		OFL002963-7	3			14	0	2	498.262	491.587	1471.74	6.4008	0.0031465	0.063202	3.1069e-05	6.464	0.0031776	491.587	498.259	19.384	0.34631	19.384	19.216	19.562	0	NaN	NaN	NaN	239	38	8	0	0	0	1.247e-06	2	82.069	82.069	1	7.38616	4352200	19979000	AADAEAEVASLNRR	_AADAEAEVASLNRR_	P06753	P06753
4.9959	1.82717	Unmodified	MULTI-MSMS		OFL002963-7	2			14	0	2	736.882	736.876	1471.74	7.5227	0.0055433	0.10955	8.0722e-05	7.6322	0.005624	736.876	746.885	19.398	0.29226	19.398	19.233	19.525	0	NaN	NaN	NaN	182	32	8	0	0	0	2.936e-07	2	93.111	75.246	1	7.20077	2540200	13337000	AADAEAEVASLNRR	_AADAEAEVASLNRR_	P06753	P06753
1.6127	0.561008	Unmodified	MULTI-MSMS		OFL002963-8	3			14	0	2	491.59	491.587	1471.74	6.4499	0.0031707	-0.39328	-0.00019333	6.0566	0.0029773	491.587	498.259	19.669	0.51703	19.669	19.437	19.954	0	NaN	NaN	NaN	245	38	11	0	0	0	4.9779e-07	2	88.552	79.502	1	8.5061	113710000	206990000	AADAEAEVASLNRR	_AADAEAEVASLNRR_	P06753	P06753
1.7161	0.555423	Unmodified	MULTI-MSMS		OFL002963-8	2			14	0	2	746.89	736.876	1471.74	7.5929	0.005595	-0.6462	-0.00047617	6.9467	0.0051189	736.876	746.884	19.671	0.37956	19.671	19.508	19.888	0	NaN	NaN	NaN	180	25	10	0	0	0	5.64e-14	2	137.98	137.98	1	8.26986	61386000	124770000	AADAEAEVASLNRR	_AADAEAEVASLNRR_	P06753	P06753
1.8477	0.327457	Unmodified	MULTI-MSMS		OFL002963-2	3			12	0	2	490.256	483.581	1447.72	6.1145	0.0029568	-0.32232	-0.00015587	5.7921	0.002801	483.581	490.253	71.258	0.68893	71.258	70.826	71.515	0	NaN	NaN	NaN	73	26	5	0	0	0	1.6511e-05	3	95.401	95.401	1	6.72115	1497200	3764700	AADAVEDLRWFR	_AADAVEDLRWFR_	Q9UNF0	Q9UNF0
2.0926	0.36087	Unmodified	MULTI-MSMS		OFL002963-5	3			12	0	2	490.256	483.581	1447.72	6.4769	0.0031321	-0.43443	-0.00021008	6.0424	0.002922	483.581	490.253	83.751	0.58772	83.751	83.386	83.973	-1.4211e-14	NaN	NaN	NaN	328	62	7	0	0	0	9.9521e-05	2	86.313	78.588	1	7.08994	4172100	8128500	AADAVEDLRWFR	_AADAVEDLRWFR_	Q9UNF0	Q9UNF0
1.8654	0.212507	Unmodified	MULTI-MSMS		OFL002963-5	2			12	0	2	734.881	724.868	1447.72	7.0705	0.0051252	-0.1057	-7.6617e-05	6.9648	0.0050485	724.867	734.876	83.741	0.49219	83.741	83.435	83.928	0	NaN	NaN	NaN	200	52	5	0	0	0	0.051752	1	47.198	36.368	1	6.60947	1542200	2526600	AADAVEDLRWFR	_AADAVEDLRWFR_	Q9UNF0	Q9UNF0
1.5916	0.0576928	Unmodified	MULTI-MSMS		OFL002963-6	3			12	0	2	483.584	483.581	1447.72	6.261	0.0030277	0.48237	0.00023327	6.7434	0.003261	483.581	490.253	82.936	0.48409	82.936	82.714	83.198	0	NaN	NaN	NaN	179	34	7	0	0	0	8.2143e-07	2	108.37	100.65	1	6.91577	3481300	4755700	AADAVEDLRWFR	_AADAVEDLRWFR_	Q9UNF0	Q9UNF0
1.5985	0.114634	Unmodified	MULTI-MSMS		OFL002963-6	2			12	0	2	725.375	724.868	1447.72	7.199	0.0052183	0.79728	0.00057792	7.9963	0.0057962	724.868	734.876	82.951	0.42776	82.951	82.756	83.183	0	NaN	NaN	NaN	88	31	5	0	0	0	0.01856	1	56.563	42.356	1	6.62989	1744000	2520700	AADAVEDLRWFR	_AADAVEDLRWFR_	Q9UNF0	Q9UNF0
NaN	NaN	Unmodified	ISO-MSMS	1	OFL002963-1	2			19	0	1	1057.52	1052.51	2103	NaN	NaN	0.56682	0.00059659	NaN	NaN	NaN	NaN	102.53	0.20395	102.53	102.44	102.64	0	NaN	NaN	NaN	NaN	NaN	NaN	0	0	0	0.00040897	1	72.265	50.707	1	6.30292	234690	1774000	AADDFLEDLPLEETGAIER	_AADDFLEDLPLEETGAIER_	Q53G44	Q53G44
1.8864	0.170566	Unmodified	MULTI-MSMS		OFL002963-2	2			19	0	1	1058.02	1052.51	2103	8.0353	0.0084573	-0.49653	-0.0005226	7.5388	0.0079347	1053.01	1058.01	101.17	0.38307	101.17	100.99	101.37	-1.4211e-14	NaN	NaN	NaN	28	10	6	0	0	0	9.3925e-26	2	118.13	76.727	1	7.21346	4368800	11979000	AADDFLEDLPLEETGAIER	_AADDFLEDLPLEETGAIER_	Q53G44	Q53G44
0.88218	-0.73699	Unmodified	ISO-MSMS	1	OFL002963-6	2			19	0	1	1058.02	1052.51	2103	NaN	NaN	0.085774	9.0278e-05	NaN	NaN	NaN	NaN	103.81	0.14791	103.81	103.69	103.84	1.4211e-14	NaN	NaN	NaN	NaN	NaN	NaN	0	0	0	8.9749e-05	1	93.823	65.961	1	6.73028	1769100	3604700	AADDFLEDLPLEETGAIER	_AADDFLEDLPLEETGAIER_	Q53G44	Q53G44
1.548	-0.0355644	Unmodified	MULTI-MSMS		OFL002961-low-high	2			16	0	1	949.408	944.398	1886.78	7.8031	0.0073693	0.10292	9.7193e-05	7.9061	0.0074665	944.899	949.903	44.748	0.35446	44.748	44.615	44.969	0	NaN	NaN	NaN	133	27	7	0	0	0	0.00012694	2	74.76	69.101	1	6.8287	2899900	3840700	AADEEAFEDNSEEYIR	_AADEEAFEDNSEEYIR_	P55060	P55060
1.5417	-0.121722	Unmodified	MULTI-MSMS		OFL002963-2	2			16	0	1	944.405	944.398	1886.78	7.5841	0.0071624	0.060588	5.7219e-05	7.6447	0.0072196	944.398	949.402	40.21	0.65509	40.21	39.89	40.545	0	NaN	NaN	NaN	149	28	8	0	0	0	1.6643e-19	2	117.98	109.67	1	7.34254	8510100	13496000	AADEEAFEDNSEEYIR	_AADEEAFEDNSEEYIR_	P55060	P55060
1.5143	-0.130144	Unmodified	MULTI-MSMS		OFL002963-3	2			16	0	1	949.91	944.398	1886.78	6.974	0.0065862	-0.45779	-0.00043233	6.5162	0.0061539	944.397	949.401	47.673	0.61221	47.673	47.365	47.977	0	NaN	NaN	NaN	368	61	8	0	0	0	0.0026639	2	45.915	41.901	1	7.32824	8811500	12482000	AADEEAFEDNSEEYIR	_AADEEAFEDNSEEYIR_	P55060	P55060
1.4865	-0.0741828	Unmodified	MULTI-MSMS		OFL002963-5	2			16	0	1	944.404	944.398	1886.78	7.24	0.0068374	0.97766	0.0009233	8.2176	0.0077607	944.399	949.403	48.848	0.30815	48.848	48.669	48.978	0	NaN	NaN	NaN	151	32	7	0	0	0	0.0014602	2	57.019	53.487	1	6.5557	1388000	2207000	AADEEAFEDNSEEYIR	_AADEEAFEDNSEEYIR_	P55060	P55060
1.2412	-0.235025	Unmodified	MULTI-MSMS		OFL002963-6	2			16	0	1	949.41	944.398	1886.78	7.3598	0.0069506	0.99542	0.00094007	8.3552	0.0078907	944.399	949.402	48.96	0.30422	48.96	48.823	49.127	-7.1054e-15	NaN	NaN	NaN	93	27	5	0	0	0	0.034515	1	30.828	25.443	1	6.42457	1062200	1595900	AADEEAFEDNSEEYIR	_AADEEAFEDNSEEYIR_	P55060	P55060
1.4995	-0.018995	Unmodified	MULTI-MSMS		OFL002961-low-high	2			17	0	2	1022.96	1022.45	2042.88	7.7902	0.007965	0.30224	0.00030903	8.0924	0.0082741	1022.45	1032.46	34.589	0.38382	34.589	34.401	34.784	0	NaN	NaN	NaN	259	40	9	0	0	0	0.0031941	1	54.471	52.154	1	6.94554	3465100	5356300	AADEEAFEDNSEEYIRR	_AADEEAFEDNSEEYIRR_	P55060	P55060
1.603	0.0576928	Unmodified	MULTI-MSMS		OFL002961-low-high	3			17	0	2	682.307	681.968	2042.88	6.9868	0.0047648	0.26123	0.00017815	7.248	0.0049429	682.302	688.64	34.581	0.56194	34.581	34.334	34.896	0	NaN	NaN	NaN	375	61	10	0	0	0	6.7526e-31	1	195.84	191.59	1	7.4669	10739000	18563000	AADEEAFEDNSEEYIRR	_AADEEAFEDNSEEYIRR_	P55060	P55060
1.8362	0.488618	Unmodified	MULTI-MSMS		OFL002963-1	3			17	0	2	682.306	681.968	2042.88	5.5653	0.0037954	-0.17777	-0.00012123	5.3876	0.0036742	681.968	688.974	24.864	0.72434	24.864	24.702	25.427	0	NaN	NaN	NaN	219	49	8	0	0	0	3.1875e-46	3	223.96	223.96	1	7.9941	38587000	60065000	AADEEAFEDNSEEYIRR	_AADEEAFEDNSEEYIRR_	P55060	P55060
1.8244	0.00791302	Unmodified	ISO-MSMS	1	OFL002963-1	2			17	0	2	1032.46	1022.45	2042.88	NaN	NaN	-0.24258	-0.00024803	NaN	NaN	NaN	NaN	24.824	0.3477	24.824	24.775	25.123	0	NaN	NaN	NaN	NaN	NaN	NaN	0	0	0	1.4773e-22	1	153.34	136.57	1	7.33774	5889000	15875000	AADEEAFEDNSEEYIRR	_AADEEAFEDNSEEYIRR_	P55060	P55060
1.5863	0.285935	Unmodified	MULTI-MSMS		OFL002963-2	3			17	0	2	682.308	681.968	2042.88	6.9086	0.0047114	0.079785	5.4411e-05	6.9884	0.0047658	682.302	688.64	30.874	1.9202	30.874	29.811	31.731	0	NaN	NaN	NaN	512	86	11	0	0	0	1.8221e-56	4	236.17	234.05	1	8.32844	84528000	128500000	AADEEAFEDNSEEYIRR	_AADEEAFEDNSEEYIRR_	P55060	P55060
1.5026	-0.161944	Unmodified	MULTI-MSMS		OFL002963-2	2			17	0	2	1022.96	1022.45	2042.88	7.7123	0.0078855	0.005383	5.5038e-06	7.7177	0.007891	1022.95	1032.46	30.883	1.117	30.883	30.232	31.349	-3.5527e-15	NaN	NaN	NaN	269	53	9	0	0	0	7.2391e-45	3	220.23	214.5	1	7.72866	22149000	31389000	AADEEAFEDNSEEYIRR	_AADEEAFEDNSEEYIRR_	P55060	P55060
0.82625	-0.308252	Unmodified	ISO-MSMS	1	OFL002963-2	3			17	0	2	688.979	681.968	2042.88	NaN	NaN	-0.79727	-0.00054371	NaN	NaN	NaN	NaN	31.793	0.16698	31.793	31.731	31.898	0	NaN	NaN	NaN	NaN	NaN	NaN	0	0	0	0.013195	1	41.912	33.093	1	6.1695	258550	1218900	AADEEAFEDNSEEYIRR	_AADEEAFEDNSEEYIRR_	P55060	P55060
1.414	0.502331	Unmodified	MULTI-MSMS		OFL002963-3	3			17	0	2	688.979	681.968	2042.88	6.4076	0.0043698	-0.21422	-0.00014609	6.1934	0.0042237	681.968	688.64	37.187	1.3943	37.187	36.635	38.029	-7.1054e-15	NaN	NaN	NaN	875	157	12	0	0	0	5.6028e-23	5	132.44	130.06	1	8.45504	119220000	165910000	AADEEAFEDNSEEYIRR	_AADEEAFEDNSEEYIRR_	P55060	P55060
1.4817	-0.0403486	Unmodified	MULTI-MSMS		OFL002963-5	3			17	0	2	681.973	681.968	2042.88	7.0287	0.0047934	0.19311	0.0001317	7.2219	0.0049251	682.302	688.64	38.546	0.46573	38.546	38.312	38.777	0	NaN	NaN	NaN	406	53	10	0	0	0	4.9437e-21	2	125.5	124.6	1	7.34301	9216700	12813000	AADEEAFEDNSEEYIRR	_AADEEAFEDNSEEYIRR_	P55060	P55060
1.2315	-0.303472	Unmodified	MULTI-MSMS		OFL002963-6	3			17	0	2	688.979	681.968	2042.88	7.633	0.0052055	0.1884	0.00012849	7.8214	0.0053339	682.304	688.64	38.222	0.47615	38.222	38.014	38.491	0	NaN	NaN	NaN	197	39	7	0	0	0	7.5525e-08	2	86.641	83.664	1	6.86326	2830800	4468300	AADEEAFEDNSEEYIRR	_AADEEAFEDNSEEYIRR_	P55060	P55060
1.5895	0.143394	Unmodified	MULTI-MSMS		OFL002963-2	3			27	0	3	1059.48	1049.13	3144.38	7.9247	0.0083141	0.29957	0.00031429	8.2243	0.0086284	1049.8	1059.48	69.246	0.53202	69.246	68.979	69.511	0	NaN	NaN	NaN	129	19	9	0	0	0	3.9513e-07	4	47.745	44.703	1	7.29918	8859100	11056000	AADEEAFEDNSEEYIRRDLEGSDIDTR	_AADEEAFEDNSEEYIRRDLEGSDIDTR_	P55060	P55060
1.4069	0.139076	Unmodified	MULTI-MSMS		OFL002963-2	4			27	0	3	787.608	787.101	3144.38	7.4564	0.005869	0.18961	0.00014925	7.646	0.0060182	787.603	794.858	69.256	0.67098	69.256	68.919	69.59	0	NaN	NaN	NaN	191	24	12	0	0	0	1.9671e-16	2	79.36	73.456	1	7.71807	19630000	32618000	AADEEAFEDNSEEYIRRDLEGSDIDTR	_AADEEAFEDNSEEYIRRDLEGSDIDTR_	P55060	P55060
1.2741	0.0861043	Unmodified	MULTI-MSMS		OFL002963-3	4			27	0	3	794.864	787.101	3144.38	6.8151	0.0053642	0.43022	0.00033863	7.2453	0.0057028	787.352	794.858	79.673	0.54192	79.673	79.408	79.95	0	NaN	NaN	NaN	628	65	12	0	0	0	9.2956e-08	4	53.475	51.418	1	7.46265	10714000	18303000	AADEEAFEDNSEEYIRRDLEGSDIDTR	_AADEEAFEDNSEEYIRRDLEGSDIDTR_	P55060	P55060
1.2544	-0.0423083	Unmodified	MULTI-MSMS		OFL002963-3	3			27	0	3	1049.81	1049.13	3144.38	7.2614	0.0076182	0.22268	0.00023362	7.4841	0.0078518	1049.47	1059.48	79.664	0.54253	79.664	79.399	79.942	0	NaN	NaN	NaN	587	65	14	0	0	0	0.010292	4	23.054	22.693	1	7.13395	5466000	8146700	AADEEAFEDNSEEYIRRDLEGSDIDTR	_AADEEAFEDNSEEYIRRDLEGSDIDTR_	P55060	P55060
0.33604	-2.09739	Unmodified	MULTI-MSMS		OFL002963-5	3			13	2	1	466.599	466.596	1396.77	6.075	0.0028346	-0.24857	-0.00011598	5.8265	0.0027186	466.596	473.946	16.264	0.16727	16.264	16.171	16.338	0	NaN	NaN	NaN	32	6	6	0	0	0	5.8621e-05	1	82.85	79.529	1	6.73699	3817100	1640300	AADEVLAEAKKPR	_AADEVLAEAKKPR_	Q6P1J9	Q6P1J9
1.9121	1.0552	Unmodified	MULTI-SECPEP		OFL002963-2	5			24	1	2	490.004	489.651	2443.22	6.201	0.0030363	-0.84277	-0.00041266	5.3583	0.0026237	489.651	495.058	14.833	0.33746	14.833	14.583	14.92	0	NaN	NaN	NaN	49	15	7	0	0	0	0.0007377	1	36.256	32.729	1	6.64651	1358000	3073100	AADGGERPLAASPPGTVKAEEHQR	_AADGGERPLAASPPGTVKAEEHQR_	O95785	O95785
1.3093	-0.240128	Unmodified	MULTI-MSMS		OFL002963-1	2			13	0	1	688.369	688.364	1374.71	6.6168	0.0045548	0.17288	0.00011901	6.7897	0.0046738	688.365	693.369	64.965	0.34772	64.965	64.757	65.105	0	NaN	NaN	NaN	139	39	5	0	0	0	0.0020067	1	61.353	52.821	1	6.307	899300	1128400	AADIAEALYSVPR	_AADIAEALYSVPR_	Q9H4W6;Q9HAK2;Q9UH73	Q9H4W6
0.8144	-0.855666	Unmodified	MULTI-MSMS		OFL002963-2	2			13	0	1	693.374	688.364	1374.71	7.2722	0.0050059	-0.36168	-0.00024897	6.9105	0.004757	688.866	693.368	75.345	0.47942	75.345	75.106	75.586	0	NaN	NaN	NaN	53	17	5	0	0	0	0.00016054	2	84.658	73.168	1	6.62422	2195600	2013800	AADIAEALYSVPR	_AADIAEALYSVPR_	Q9H4W6;Q9HAK2;Q9UH73	Q9H4W6
0.7637	-0.373178	Unmodified	ISO-MSMS	0	OFL002961-low-high	3			12	1	1	439.584	439.582	1315.72	NaN	NaN	-0.56092	-0.00024657	NaN	NaN	NaN	NaN	29.707	0.28096	29.707	29.514	29.795	0	NaN	NaN	NaN	NaN	NaN	NaN	0	0	0	0.013621	1	59.198	43.659	1	6.45312	1553700	1284900	AADKLAPAQYIR	_AADKLAPAQYIR_	Q13573	Q13573
0.57168	-0.702515	Unmodified	MULTI-SECPEP		OFL002963-1	3			12	1	1	440.229	439.582	1315.72	5.437	0.00239	0.15423	6.7798e-05	5.5912	0.0024578	439.582	444.925	22.272	0.33705	22.272	22.085	22.422	0	NaN	NaN	NaN	39	11	5	0	0	0	0.01023	1	72.62	57.081	1	6.67517	2932700	1800800	AADKLAPAQYIR	_AADKLAPAQYIR_	Q13573	Q13573
0.60398	-0.549092	Unmodified	MULTI-MSMS		OFL002963-5	3			12	1	1	439.585	439.582	1315.72	6.0148	0.002644	-0.033178	-1.4584e-05	5.9816	0.0026294	439.582	444.925	32.915	0.43372	32.915	32.657	33.091	0	NaN	NaN	NaN	316	52	8	0	0	0	0.00040394	1	70.488	54.949	1	6.93384	5001300	3585700	AADKLAPAQYIR	_AADKLAPAQYIR_	Q13573	Q13573
0.52819	-0.793857	Unmodified	MULTI-MSMS		OFL002963-5	2			12	1	1	658.874	658.87	1315.72	6.633	0.0043703	0.31234	0.00020579	6.9453	0.0045761	658.87	666.884	32.903	0.38706	32.903	32.691	33.078	0	NaN	NaN	NaN	245	47	7	0	0	0	0.012762	2	61.78	61.78	1	6.68669	2958800	1901800	AADKLAPAQYIR	_AADKLAPAQYIR_	Q13573	Q13573
0.73887	-0.54061	Unmodified	ISO-MSMS	0	OFL002963-6	3			12	1	1	439.585	439.582	1315.72	NaN	NaN	-0.0040437	-1.7776e-06	NaN	NaN	NaN	NaN	32.391	0.41025	32.391	32.219	32.629	0	NaN	NaN	NaN	NaN	NaN	NaN	0	0	0	0.0048761	1	71.555	55.418	1	6.60668	1836100	2206700	AADKLAPAQYIR	_AADKLAPAQYIR_	Q13573	Q13573
2.3452	0.544683	Unmodified	MULTI-MSMS		OFL002963-1	2			12	0	1	647.365	647.362	1292.71	6.0901	0.0039425	0.19538	0.00012648	6.2854	0.004069	647.362	652.366	69.173	0.52179	69.173	68.929	69.451	0	NaN	NaN	NaN	104	53	4	0	0	0	0.075535	1	34.721	27.34	1	6.40317	746860	1783400	AADLLVNPLDPR	_AADLLVNPLDPR_	P78362	P78362
1.5323	-0.0301919	Unmodified	MULTI-MSMS		OFL002963-2	2			12	0	1	647.365	647.362	1292.71	6.9623	0.0045072	-0.20752	-0.00013434	6.7548	0.0043728	647.362	652.366	79.509	0.60771	79.509	79.197	79.804	0	NaN	NaN	NaN	99	22	7	0	0	0	0.00044415	2	85.377	71.608	1	6.96135	3567500	5580900	AADLLVNPLDPR	_AADLLVNPLDPR_	P78362	P78362
1.3234	-0.30504	Unmodified	MULTI-MSMS		OFL002963-3	2			12	0	1	652.37	647.362	1292.71	6.8725	0.004449	-0.3007	-0.00019466	6.5718	0.0042544	647.362	652.366	89.909	0.63203	89.909	89.604	90.236	1.4211e-14	NaN	NaN	NaN	409	73	8	0	0	0	0.0014131	2	72.643	54.331	1	6.65436	2029200	2482700	AADLLVNPLDPR	_AADLLVNPLDPR_	P78362	P78362
1.0162	-0.635966	Acetyl (Protein N-term)	MULTI-MSMS		OFL002963-2	2			13	0	1	770.418	770.412	1538.81	7.9267	0.0061068	0.5028	0.00038736	8.4295	0.0064942	770.914	775.918	111.26	0.25167	111.26	111.09	111.34	0	NaN	NaN	NaN	30	6	7	0	0	0	1.9136e-09	1	163.34	137.3	1	6.84527	3469000	3533800	AADLNLEWISLPR	_(Acetyl (Protein N-term))AADLNLEWISLPR_	Q9HAU0	Q9HAU0
1.2708	-0.305467	Unmodified	ISO-MSMS	1	OFL002963-2	2			19	0	1	890.456	885.444	1768.87	NaN	NaN	-0.001243	-1.1007e-06	NaN	NaN	NaN	NaN	31.69	0.52053	31.69	31.377	31.898	-3.5527e-15	NaN	NaN	NaN	NaN	NaN	NaN	0	0	0	3.4332e-06	1	100.55	91.119	1	6.78134	2733600	3310600	AADPGPGAELDPAAPPPAR	_AADPGPGAELDPAAPPPAR_	Q9BZL4	Q9BZL4
1.0105	-0.647965	Unmodified	ISO-MSMS	0	OFL002963-2	2			19	0	1	885.455	885.444	1768.87	NaN	NaN	3.6627	0.0032431	NaN	NaN	NaN	NaN	31.706	0.38339	31.706	31.429	31.813	3.5527e-15	NaN	NaN	NaN	NaN	NaN	NaN	0	0	0	0.0002441	1	81.494	66.292	1	6.79953	3833000	2469700	AADPGPGAELDPAAPPPAR	_AADPGPGAELDPAAPPPAR_	Q9BZL4	Q9BZL4
NaN	NaN	Unmodified	ISO-MSMS	-1	OFL002963-1	2			20	0	0	949.915	949.406	1896.8	NaN	NaN	0.31789	0.00030181	NaN	NaN	NaN	NaN	14.804	0.24291	14.804	14.722	14.965	0	NaN	NaN	NaN	NaN	NaN	NaN	0	0	0	3.941e-16	1	134.88	119.68	1	NaN	NaN	NaN	AADPPAENSSAPEAEQGGAE	_AADPPAENSSAPEAEQGGAE_	P67809	P67809
NaN	NaN	Unmodified	ISO-MSMS	-1	OFL002963-6	2			20	0	0	949.413	949.406	1896.8	NaN	NaN	-0.68969	-0.00065479	NaN	NaN	NaN	NaN	15.89	0.43592	15.89	15.739	16.175	0	NaN	NaN	NaN	NaN	NaN	NaN	0	0	0	3.4029e-06	1	96.756	91.032	1	NaN	NaN	NaN	AADPPAENSSAPEAEQGGAE	_AADPPAENSSAPEAEQGGAE_	P67809	P67809
NaN	NaN	Unmodified	ISO-MSMS	-1	OFL002963-8	2			20	0	0	949.915	949.406	1896.8	NaN	NaN	-0.094704	-8.9913e-05	NaN	NaN	NaN	NaN	16.103	0.22582	16.103	15.999	16.225	0	NaN	NaN	NaN	NaN	NaN	NaN	0	0	0	0.043181	1	39.561	36.24	1	NaN	NaN	NaN	AADPPAENSSAPEAEQGGAE	_AADPPAENSSAPEAEQGGAE_	P67809	P67809
1.6087	-0.172132	Unmodified	MULTI-MSMS		OFL002963-1	3			18	0	2	629.358	628.958	1883.85	5.7941	0.0036443	0.2302	0.00014478	6.0243	0.0037891	628.958	635.631	14.804	0.39207	14.804	14.722	15.114	0	NaN	NaN	NaN	21	8	6	0	0	0	0.0075999	1	30.107	28.741	1	7.32547	9199900	11958000	AADQNGGGGRHNWGQGFR	_AADQNGGGGRHNWGQGFR_	Q9BUN8	Q9BUN8
1.6552	0.133958	Unmodified	MULTI-MSMS		OFL002963-3	4			18	0	2	472.224	471.97	1883.85	5.4943	0.0025931	-0.29195	-0.00013779	5.2023	0.0024553	472.221	476.974	15.968	0.17861	15.968	15.849	16.027	0	NaN	NaN	NaN	24	6	5	0	0	0	0.00053367	1	43.024	38.476	1	6.72899	1768200	3589700	AADQNGGGGRHNWGQGFR	_AADQNGGGGRHNWGQGFR_	Q9BUN8	Q9BUN8
1.9134	0.362217	Unmodified	ISO-MSMS	1	OFL002963-3	3			18	0	2	635.634	628.958	1883.85	NaN	NaN	0.0039355	2.4753e-06	NaN	NaN	NaN	NaN	15.941	0.17861	15.941	15.849	16.027	0	NaN	NaN	NaN	NaN	NaN	NaN	0	0	0	0.00013636	1	78.285	61.542	1	6.57707	1218600	2557700	AADQNGGGGRHNWGQGFR	_AADQNGGGGRHNWGQGFR_	Q9BUN8	Q9BUN8
1.8683	0.331935	Unmodified	MULTI-MSMS		OFL002961-low-high	4			22	0	2	580.276	575.268	2297.04	6.4609	0.0037168	0.25282	0.00014544	6.7137	0.0038622	575.519	580.272	30.354	0.27794	30.354	30.18	30.458	0	NaN	NaN	NaN	127	22	8	0	0	0	0.0095663	1	27.495	27.495	1	6.61221	1070200	3024400	AADQNGGGGRHNWGQGFRLGDQ	_AADQNGGGGRHNWGQGFRLGDQ_	Q9BUN8	Q9BUN8
1.8293	0.309758	Unmodified	MULTI-MSMS		OFL002961-low-high	3			22	0	2	773.366	766.688	2297.04	7.3743	0.0056538	0.42134	0.00032303	7.7956	0.0059768	766.689	773.695	30.341	0.27794	30.341	30.18	30.458	3.5527e-15	NaN	NaN	NaN	94	22	7	0	0	0	0.062502	1	16.096	12.145	1	6.48666	1142400	1924200	AADQNGGGGRHNWGQGFRLGDQ	_AADQNGGGGRHNWGQGFRLGDQ_	Q9BUN8	Q9BUN8
1.8057	0.207268	Unmodified	MULTI-MSMS		OFL002963-1	3			22	0	2	767.028	766.688	2297.04	6.6487	0.0050975	0.19635	0.00015054	6.8451	0.005248	767.023	773.361	22.429	0.36685	22.429	22.229	22.596	0	NaN	NaN	NaN	98	13	9	0	0	0	5.2258e-31	2	128.01	124.4	1	7.64679	15284000	29055000	AADQNGGGGRHNWGQGFRLGDQ	_AADQNGGGGRHNWGQGFRLGDQ_	Q9BUN8	Q9BUN8
1.8283	0.45607	Unmodified	MULTI-MSMS		OFL002963-1	4			22	0	2	575.523	575.268	2297.04	6.0145	0.0034599	-0.099816	-5.7421e-05	5.9147	0.0034025	575.519	580.272	22.429	0.42418	22.429	22.201	22.625	3.5527e-15	NaN	NaN	NaN	129	15	12	0	0	0	2.4022e-06	1	56.404	56.404	1	7.95851	31322000	59565000	AADQNGGGGRHNWGQGFRLGDQ	_AADQNGGGGRHNWGQGFRLGDQ_	Q9BUN8	Q9BUN8
1.7557	0.16633	Unmodified	MULTI-MSMS		OFL002963-2	4			22	0	2	580.628	575.268	2297.04	6.1145	0.0035175	0.141	8.1112e-05	6.2555	0.0035986	575.519	580.523	27.491	0.45782	27.491	27.238	27.696	-3.5527e-15	NaN	NaN	NaN	157	19	10	0	0	0	0.00047538	1	36.166	36.166	1	7.89714	28360000	50551000	AADQNGGGGRHNWGQGFRLGDQ	_AADQNGGGGRHNWGQGFRLGDQ_	Q9BUN8	Q9BUN8
1.8061	0.115965	Unmodified	ISO-MSMS	0	OFL002963-2	3			22	0	2	767.028	766.688	2297.04	NaN	NaN	0.33163	0.00025425	NaN	NaN	NaN	NaN	27.508	0.43544	27.508	27.238	27.674	0	NaN	NaN	NaN	NaN	NaN	NaN	0	0	0	7.5962e-14	1	113.99	105.04	1	7.74936	22806000	33346000	AADQNGGGGRHNWGQGFRLGDQ	_AADQNGGGGRHNWGQGFRLGDQ_	Q9BUN8	Q9BUN8
1.8709	0.313942	Unmodified	MULTI-MSMS		OFL002963-3	4			22	0	2	580.276	575.268	2297.04	6.1719	0.0035505	0.44144	0.00025395	6.6134	0.0038045	575.77	580.273	32.762	0.33185	32.762	32.536	32.868	0	NaN	NaN	NaN	175	34	8	0	0	0	0.055025	1	15.699	15.699	1	6.69687	2071700	2904200	AADQNGGGGRHNWGQGFRLGDQ	_AADQNGGGGRHNWGQGFRLGDQ_	Q9BUN8	Q9BUN8
1.6713	0.124196	Unmodified	MULTI-MSMS		OFL002963-6	4			22	0	2	580.276	575.268	2297.04	6.1705	0.0035497	0.088363	5.0832e-05	6.2588	0.0036005	575.52	580.523	33.261	0.23368	33.261	33.102	33.336	0	NaN	NaN	NaN	51	16	5	0	0	0	0.024917	1	21.129	21.129	1	6.93974	3585200	5119200	AADQNGGGGRHNWGQGFRLGDQ	_AADQNGGGGRHNWGQGFRLGDQ_	Q9BUN8	Q9BUN8
0.68981	-1.06498	Unmodified	MULTI-MSMS		OFL002963-7	3			11	0	2	438.58	438.577	1312.71	5.9472	0.0026083	0.27327	0.00011985	6.2205	0.0027282	438.912	445.25	47.623	0.34776	47.623	47.415	47.762	0	NaN	NaN	NaN	93	30	4	0	0	0	0.0051328	1	51.841	33.096	1	6.39602	1234800	1254100	AADRLEQELLR	_AADRLEQELLR_	Q6PK04	Q6PK04
0.53225	-1.47943	Unmodified	ISO-MSMS	0	OFL002963-6	3			26	0	2	833.102	832.426	2494.26	NaN	NaN	-0.20805	-0.00017318	NaN	NaN	NaN	NaN	51.23	0.3042	51.23	50.977	51.281	-7.1054e-15	NaN	NaN	NaN	NaN	NaN	NaN	0	0	0	0.00013615	1	62.1	58.072	1	6.66921	3671100	997780	AADRLPNLSSPSAEGPPGPPSGPAPR	_AADRLPNLSSPSAEGPPGPPSGPAPR_	O60784	O60784
NaN	NaN	Unmodified	MSMS	1	OFL002963-6	3			26	0	2	839.438	832.426	2494.26	NaN	NaN	NaN	NaN	NaN	NaN	NaN	NaN	51.132	1	51.132	50.632	51.632	0	NaN	NaN	NaN	NaN	NaN	NaN	0	0	0	0.038656	1	32.264	23.874	1	NaN	NaN	NaN	AADRLPNLSSPSAEGPPGPPSGPAPR	_AADRLPNLSSPSAEGPPGPPSGPAPR_	O60784	O60784
1.9235	0.274292	Unmodified	MULTI-MSMS		OFL002961-low-high	2			25	0	1	1249.05	1243.54	2485.06	8.5278	0.010605	0.31325	0.00038953	8.841	0.010994	1244.04	1249.04	25.095	0.30432	25.095	24.94	25.245	0	NaN	NaN	NaN	142	22	9	0	0	0	7.5448e-19	2	94.544	91.91	1	6.84644	2824000	4197700	AADSQNSGEGNTGAAESSFSQEVSR	_AADSQNSGEGNTGAAESSFSQEVSR_	P12270	P12270
1.839	0.210513	Unmodified	MULTI-MSMS		OFL002961-low-high	3			25	0	1	833.372	829.36	2485.06	7.4289	0.0061612	0.25147	0.00020856	7.6804	0.0063698	829.695	833.031	25.094	0.31559	25.094	24.94	25.256	0	NaN	NaN	NaN	153	23	9	0	0	0	7.2782e-15	3	88.222	86.954	1	6.84145	2532600	4408700	AADSQNSGEGNTGAAESSFSQEVSR	_AADSQNSGEGNTGAAESSFSQEVSR_	P12270	P12270
1.0466	-0.754967	Unmodified	MULTI-MSMS		OFL002963-1	3			25	0	1	833.036	829.36	2485.06	5.9835	0.0049625	1.4015	0.0011624	7.3851	0.0061249	829.695	833.032	19.506	0.17086	19.506	19.44	19.611	0	NaN	NaN	NaN	32	6	7	0	0	0	2.8769e-11	1	71.54	70.525	1	6.96015	4125000	4998100	AADSQNSGEGNTGAAESSFSQEVSR	_AADSQNSGEGNTGAAESSFSQEVSR_	P12270	P12270
NaN	NaN	Unmodified	MSMS	1	OFL002963-1	2			25	0	1	1248.55	1243.54	2485.06	NaN	NaN	NaN	NaN	NaN	NaN	NaN	NaN	19.532	1	19.532	19.032	20.032	0	NaN	NaN	NaN	NaN	NaN	NaN	0	0	0	0.0039542	1	51.695	46.894	1	NaN	NaN	NaN	AADSQNSGEGNTGAAESSFSQEVSR	_AADSQNSGEGNTGAAESSFSQEVSR_	P12270	P12270
1.5183	-0.0581726	Unmodified	MULTI-MSMS		OFL002963-2	2			25	0	1	1244.05	1243.54	2485.06	9.0416	0.011244	-0.11235	-0.00013971	8.9292	0.011104	1244.04	1249.04	22.876	0.32104	22.876	22.719	23.04	0	NaN	NaN	NaN	70	14	8	0	0	0	5.6645e-14	3	85.619	84.874	1	6.83933	2655600	4252100	AADSQNSGEGNTGAAESSFSQEVSR	_AADSQNSGEGNTGAAESSFSQEVSR_	P12270	P12270
1.5543	-0.0943872	Unmodified	MULTI-MSMS		OFL002963-2	3			25	0	1	829.702	829.36	2485.06	7.515	0.0062327	0.43674	0.00036221	7.9518	0.0065949	829.361	833.031	22.894	0.34025	22.894	22.719	23.059	0	NaN	NaN	NaN	104	15	9	0	0	0	6.0637e-20	2	100.85	99.549	1	7.15921	5465400	8962500	AADSQNSGEGNTGAAESSFSQEVSR	_AADSQNSGEGNTGAAESSFSQEVSR_	P12270	P12270
1.6288	-0.00560858	Unmodified	MULTI-MSMS		OFL002963-3	2			25	0	1	1243.55	1243.54	2485.06	7.6557	0.0095201	0.64288	0.00079945	8.2986	0.01032	1244.04	1249.04	26.786	0.30688	26.786	26.618	26.925	3.5527e-15	NaN	NaN	NaN	181	33	7	0	0	0	9.9336e-06	2	43.791	43.791	1	6.6569	1855700	2682700	AADSQNSGEGNTGAAESSFSQEVSR	_AADSQNSGEGNTGAAESSFSQEVSR_	P12270	P12270
1.5263	-0.0871203	Unmodified	MULTI-MSMS		OFL002963-3	3			25	0	1	832.703	829.36	2485.06	6.1958	0.0051386	0.90572	0.00075117	7.1016	0.0058898	829.695	832.697	26.778	0.35533	26.778	26.604	26.96	0	NaN	NaN	NaN	272	38	10	0	0	0	2.6289e-09	3	56.947	55.649	1	6.88738	2607100	5108600	AADSQNSGEGNTGAAESSFSQEVSR	_AADSQNSGEGNTGAAESSFSQEVSR_	P12270	P12270
1.7016	0.130008	Unmodified	MULTI-MSMS		OFL002963-5	3			25	0	1	832.704	829.36	2485.06	6.9222	0.005741	0.92402	0.00076635	7.8463	0.0065074	829.695	833.031	27.656	0.30362	27.656	27.464	27.767	0	NaN	NaN	NaN	219	34	9	0	0	0	0.00011066	2	35.016	31.918	1	6.64222	1795900	2591600	AADSQNSGEGNTGAAESSFSQEVSR	_AADSQNSGEGNTGAAESSFSQEVSR_	P12270	P12270
1.678	0.123666	Unmodified	MULTI-MSMS		OFL002963-5	2			25	0	1	1249.05	1243.54	2485.06	7.7705	0.0096629	1.2984	0.0016146	9.0689	0.011278	1243.54	1249.04	27.657	0.29679	27.657	27.471	27.767	-3.5527e-15	NaN	NaN	NaN	184	33	8	0	0	0	9.5973e-06	1	44.196	44.196	1	6.39189	997170	1468200	AADSQNSGEGNTGAAESSFSQEVSR	_AADSQNSGEGNTGAAESSFSQEVSR_	P12270	P12270
1.4754	0.00129788	Unmodified	MULTI-MSMS		OFL002963-6	3			25	0	1	833.037	829.36	2485.06	7.0665	0.0058607	0.083819	6.9516e-05	7.1503	0.0059302	829.694	833.031	27.519	0.38206	27.519	27.342	27.724	3.5527e-15	NaN	NaN	NaN	150	33	6	0	0	0	5.7275e-10	4	65.753	65.611	1	6.91386	4075700	4125200	AADSQNSGEGNTGAAESSFSQEVSR	_AADSQNSGEGNTGAAESSFSQEVSR_	P12270	P12270
1.4695	-0.000837024	Unmodified	MULTI-MSMS		OFL002963-6	2			25	0	1	1249.05	1243.54	2485.06	8.6418	0.010746	-1.0816	-0.001345	7.5603	0.0094015	1244.04	1249.04	27.51	0.32885	27.51	27.363	27.692	0	NaN	NaN	NaN	90	28	5	0	0	0	2.0124e-06	2	53.328	53.328	1	6.72605	2569800	2751900	AADSQNSGEGNTGAAESSFSQEVSR	_AADSQNSGEGNTGAAESSFSQEVSR_	P12270	P12270
1.1643	-0.300448	Unmodified	MULTI-MSMS		OFL002961-low-high	3			35	0	2	1202.87	1195.86	3584.55	7.0949	0.0084845	0.27072	0.00032374	7.3657	0.0088083	1196.19	1203.2	26.125	0.47684	26.125	25.9	26.377	0	NaN	NaN	NaN	513	41	18	0	0	0	2.2932e-96	3	159.08	159.08	1	7.70335	20969000	29538000	AADSQNSGEGNTGAAESSFSQEVSREQQPSSASER	_AADSQNSGEGNTGAAESSFSQEVSREQQPSSASER_	P12270	P12270
1.2768	-0.217222	Unmodified	MULTI-MSMS		OFL002961-low-high	4			35	0	2	897.653	897.144	3584.55	7.4308	0.0066665	0.19751	0.00017719	7.6283	0.0068437	897.396	902.399	26.127	0.30245	26.127	25.998	26.301	3.5527e-15	NaN	NaN	NaN	146	27	9	0	0	0	1.5032e-05	3	33.293	32.278	1	6.6138	1712300	2397300	AADSQNSGEGNTGAAESSFSQEVSREQQPSSASER	_AADSQNSGEGNTGAAESSFSQEVSREQQPSSASER_	P12270	P12270
1.2078	-0.335827	Unmodified	MULTI-MSMS		OFL002963-1	3			35	0	2	1203.54	1195.86	3584.55	5.9658	0.0071342	-0.59947	-0.00071687	5.3663	0.0064173	1196.52	1202.86	19.403	0.20505	19.403	19.317	19.522	3.5527e-15	NaN	NaN	NaN	77	10	12	0	0	0	4.0157e-119	2	208.15	207.46	1	7.69682	25631000	24122000	AADSQNSGEGNTGAAESSFSQEVSREQQPSSASER	_AADSQNSGEGNTGAAESSFSQEVSREQQPSSASER_	P12270	P12270
1.2251	-0.0675608	Unmodified	MULTI-MSMS		OFL002963-2	3			35	0	2	1196.2	1195.86	3584.55	7.5554	0.0090352	-0.61785	-0.00073886	6.9375	0.0082963	1196.19	1202.86	23.829	0.30871	23.829	23.63	23.939	0	NaN	NaN	NaN	122	12	17	0	0	0	8.7832e-120	3	214	208.4	1	8.35953	102040000	126810000	AADSQNSGEGNTGAAESSFSQEVSREQQPSSASER	_AADSQNSGEGNTGAAESSFSQEVSREQQPSSASER_	P12270	P12270
1.157	-0.53483	Unmodified	MULTI-MSMS		OFL002963-2	4			35	0	2	902.656	897.144	3584.55	7.378	0.0066191	-0.31634	-0.0002838	7.0616	0.0063353	897.395	902.399	23.826	0.32722	23.826	23.63	23.957	0	NaN	NaN	NaN	62	13	11	0	0	0	1.1725e-140	2	230.88	228.77	1	7.6818	22275000	25787000	AADSQNSGEGNTGAAESSFSQEVSREQQPSSASER	_AADSQNSGEGNTGAAESSFSQEVSREQQPSSASER_	P12270	P12270
1.4531	-0.0897432	Unmodified	MULTI-MSMS		OFL002963-3	4			35	0	2	897.651	897.144	3584.55	7.0281	0.0063052	-0.6586	-0.00059086	6.3695	0.0057144	897.395	902.399	28.459	0.38844	28.459	28.254	28.643	0	NaN	NaN	NaN	160	37	7	0	0	0	1.6841e-05	4	32.072	31.936	1	7.16432	4830200	9768600	AADSQNSGEGNTGAAESSFSQEVSREQQPSSASER	_AADSQNSGEGNTGAAESSFSQEVSREQQPSSASER_	P12270	P12270
1.2874	-0.147729	Unmodified	MULTI-MSMS		OFL002963-5	3			35	0	2	1202.87	1195.86	3584.55	7.1576	0.0085595	-0.49974	-0.00059761	6.6579	0.0079619	1196.19	1203.2	29.509	0.3955	29.509	29.327	29.723	0	NaN	NaN	NaN	370	38	14	0	0	0	1.1564e-14	2	64.152	63.111	1	7.51016	13237000	19134000	AADSQNSGEGNTGAAESSFSQEVSREQQPSSASER	_AADSQNSGEGNTGAAESSFSQEVSREQQPSSASER_	P12270	P12270
1.6476	0.00302647	Unmodified	MULTI-MSMS		OFL002963-5	4			35	0	2	902.406	897.144	3584.55	7.1966	0.0064564	-0.27444	-0.00024621	6.9222	0.0062102	897.395	902.399	29.496	0.29376	29.496	29.366	29.66	0	NaN	NaN	NaN	128	26	8	0	0	0	7.4428e-15	3	65.69	65.001	1	6.75771	2337000	3387200	AADSQNSGEGNTGAAESSFSQEVSREQQPSSASER	_AADSQNSGEGNTGAAESSFSQEVSREQQPSSASER_	P12270	P12270
1.3142	-0.184851	Unmodified	MULTI-MSMS		OFL002963-6	3			35	0	2	1196.53	1195.86	3584.55	7.6622	0.0091629	0.10812	0.00012929	7.7703	0.0092921	1196.19	1202.86	29.39	0.42063	29.39	29.199	29.62	0	NaN	NaN	NaN	266	34	12	0	0	0	7.7683e-30	4	85.412	83.302	1	7.41103	10776000	14989000	AADSQNSGEGNTGAAESSFSQEVSREQQPSSASER	_AADSQNSGEGNTGAAESSFSQEVSREQQPSSASER_	P12270	P12270
1.2987	-0.189878	Unmodified	MULTI-MSMS		OFL002963-6	4			35	0	2	902.407	897.144	3584.55	7.4243	0.0066606	0.94008	0.00084339	8.3643	0.007504	897.898	902.65	29.4	0.28317	29.4	29.27	29.553	-3.5527e-15	NaN	NaN	NaN	75	21	7	0	0	0	0.0060984	1	19.246	18.999	1	6.65535	1763900	2758200	AADSQNSGEGNTGAAESSFSQEVSREQQPSSASER	_AADSQNSGEGNTGAAESSFSQEVSREQQPSSASER_	P12270	P12270
1.0574	-0.484934	Unmodified	ISO-MSMS	1	OFL002963-7	3			35	0	2	1202.87	1195.86	3584.55	NaN	NaN	0.18545	0.00022178	NaN	NaN	NaN	NaN	29.904	0.19191	29.904	29.848	30.04	-3.5527e-15	NaN	NaN	NaN	NaN	NaN	NaN	0	0	0	0.061128	1	22.579	17.818	1	6.57572	1114600	2650000	AADSQNSGEGNTGAAESSFSQEVSREQQPSSASER	_AADSQNSGEGNTGAAESSFSQEVSREQQPSSASER_	P12270	P12270
1.407	-0.051743	Unmodified	MULTI-MSMS		OFL002963-8	3			35	0	2	1196.2	1195.86	3584.55	7.816	0.0093468	-0.072034	-8.6142e-05	7.7439	0.0092606	1196.19	1203.2	30.642	0.39206	30.642	30.451	30.843	0	NaN	NaN	NaN	230	36	9	0	0	0	0.0023225	2	26.329	25.64	1	6.75896	2466500	3274100	AADSQNSGEGNTGAAESSFSQEVSREQQPSSASER	_AADSQNSGEGNTGAAESSFSQEVSREQQPSSASER_	P12270	P12270
0.97244	-0.463987	Unmodified	MULTI-MSMS		OFL002963-2	4			39	0	3	1010.72	1010.21	4036.8	7.9193	0.0080001	-0.098478	-9.9483e-05	7.8208	0.0079006	1010.71	1018.21	21.152	0.34203	21.152	20.961	21.303	3.5527e-15	NaN	NaN	NaN	108	11	15	0	0	0	4.9061e-119	4	176.22	174.17	1	7.54743	14874000	20398000	AADSQNSGEGNTGAAESSFSQEVSREQQPSSASERQAPR	_AADSQNSGEGNTGAAESSFSQEVSREQQPSSASERQAPR_	P12270	P12270
1.0557	-0.345363	Unmodified	MULTI-MSMS		OFL002963-3	4			39	0	3	1010.72	1010.21	4036.8	7.2768	0.0073511	0.5164	0.00052167	7.7932	0.0078728	1010.71	1018.21	25.367	0.29941	25.367	25.199	25.498	0	NaN	NaN	NaN	178	21	12	0	0	0	5.7797e-06	3	34.988	34.988	1	6.96582	4187200	5055900	AADSQNSGEGNTGAAESSFSQEVSREQQPSSASERQAPR	_AADSQNSGEGNTGAAESSFSQEVSREQQPSSASERQAPR_	P12270	P12270
1.2998	-0.148065	Unmodified	MULTI-MSMS		OFL002963-5	4			39	0	3	1018.22	1010.21	4036.8	6.726	0.0067946	0.78398	0.00079198	7.5099	0.0075866	1010.71	1017.96	26.183	0.24969	26.183	26.066	26.316	-3.5527e-15	NaN	NaN	NaN	136	21	10	0	0	0	0.079733	1	7.3167	7.3167	1	6.55596	1682100	1915100	AADSQNSGEGNTGAAESSFSQEVSREQQPSSASERQAPR	_AADSQNSGEGNTGAAESSFSQEVSREQQPSSASERQAPR_	P12270	P12270
1.2235	-0.153382	Unmodified	MULTI-MSMS		OFL002963-6	4			39	0	3	1017.97	1010.21	4036.8	7.7234	0.0078022	0.62743	0.00063384	8.3508	0.0084361	1010.46	1017.96	25.815	0.30652	25.815	25.649	25.955	0	NaN	NaN	NaN	108	20	8	0	0	0	0.048915	1	11.976	11.976	1	6.60733	1731800	2317000	AADSQNSGEGNTGAAESSFSQEVSREQQPSSASERQAPR	_AADSQNSGEGNTGAAESSFSQEVSREQQPSSASERQAPR_	P12270	P12270
0.40593	-1.27415	Acetyl (Protein N-term)	ISO-MSMS	0	OFL002961-low-high	3			15	1	1	539.633	539.63	1615.87	NaN	NaN	0.15098	8.1472e-05	NaN	NaN	NaN	NaN	28.776	0.50235	28.776	28.505	29.007	-3.5527e-15	NaN	NaN	NaN	NaN	NaN	NaN	0	0	0	0.0054237	1	56.599	45.32	1	6.72922	4319000	1041800	AADVSVTHRPPLSPK	_(Acetyl (Protein N-term))AADVSVTHRPPLSPK_	Q8IY67	Q8IY67
1.9287	0.0213375	Acetyl (Protein N-term)	MULTI-MSMS		OFL002963-1	2			18	0	1	887.987	882.978	1763.94	7.0493	0.0062244	-1.0078	-0.00088988	6.0415	0.0053345	883.479	887.981	105.37	0.28035	105.37	105.24	105.52	0	NaN	NaN	NaN	87	16	8	0	0	0	6.6406e-29	2	150.21	150.21	1	7.53384	10324000	23861000	AAEAADLGLGAAVPVELR	_(Acetyl (Protein N-term))AAEAADLGLGAAVPVELR_	Q9Y5Q8	Q9Y5Q8
1.7973	0.0994973	Acetyl (Protein N-term)	MULTI-MSMS		OFL002963-2	2			18	0	1	888.489	882.978	1763.94	7.2491	0.0064008	0.32479	0.00028678	7.5738	0.0066875	883.48	888.484	104.15	0.31353	104.15	103.97	104.28	0	NaN	NaN	NaN	26	8	5	0	0	0	1.9963e-34	1	187.57	187.57	1	7.35255	8052200	14466000	AAEAADLGLGAAVPVELR	_(Acetyl (Protein N-term))AAEAADLGLGAAVPVELR_	Q9Y5Q8	Q9Y5Q8
1.3037	-0.304665	Acetyl (Protein N-term)	ISO-MSMS	1	OFL002963-3	2			18	0	1	888.491	882.978	1763.94	NaN	NaN	0.44885	0.00039632	NaN	NaN	NaN	NaN	106.43	0.19947	106.43	106.29	106.49	1.4211e-14	NaN	NaN	NaN	NaN	NaN	NaN	0	0	0	0.0026295	1	56.205	39.951	1	6.59201	1321000	2587500	AAEAADLGLGAAVPVELR	_(Acetyl (Protein N-term))AAEAADLGLGAAVPVELR_	Q9Y5Q8	Q9Y5Q8
1.3246	-0.302173	Acetyl (Protein N-term)	MULTI-MSMS		OFL002963-5	2			18	0	1	887.988	882.978	1763.94	6.8118	0.0060146	0.19023	0.00016797	7.002	0.0061826	883.48	887.982	106.75	0.20067	106.75	106.65	106.85	1.4211e-14	NaN	NaN	NaN	39	7	7	0	0	0	2.0798e-26	1	126.95	112.94	1	7.16101	6387400	8101000	AAEAADLGLGAAVPVELR	_(Acetyl (Protein N-term))AAEAADLGLGAAVPVELR_	Q9Y5Q8	Q9Y5Q8
1.1494	-0.36049	Acetyl (Protein N-term)	MULTI-MSMS		OFL002963-6	2			18	0	1	887.989	882.978	1763.94	6.5872	0.0058163	0.45441	0.00040123	7.0416	0.0062176	883.48	887.983	106.61	0.23189	106.61	106.47	106.7	-1.4211e-14	NaN	NaN	NaN	31	9	5	0	0	0	2.5523e-29	2	135.58	118.37	1	7.0291	5356300	5337000	AAEAADLGLGAAVPVELR	_(Acetyl (Protein N-term))AAEAADLGLGAAVPVELR_	Q9Y5Q8	Q9Y5Q8
1.3804	-0.200747	Acetyl (Protein N-term)	MULTI-MSMS		OFL002961-low-high	2			19	0	2	971.047	961.029	1920.04	7.9967	0.0076851	-0.018217	-1.7507e-05	7.9785	0.0076676	961.029	971.037	99.293	0.29222	99.293	99.124	99.416	1.4211e-14	NaN	NaN	NaN	62	10	10	0	0	0	1.3388e-47	2	214.23	200.57	1	7.18384	6765200	8504400	AAEAADLGLGAAVPVELRR	_(Acetyl (Protein N-term))AAEAADLGLGAAVPVELRR_	Q9Y5Q8	Q9Y5Q8
1.9308	0.512985	Acetyl (Protein N-term)	MULTI-MSMS		OFL002963-1	2			19	0	2	961.538	961.029	1920.04	6.7293	0.006467	0.041117	3.9515e-05	6.7704	0.0065066	961.53	971.037	95.696	0.48014	95.696	95.449	95.929	-1.4211e-14	NaN	NaN	NaN	231	28	11	0	0	0	2.3848e-40	2	200.21	200.21	1	7.92912	27412000	57529000	AAEAADLGLGAAVPVELRR	_(Acetyl (Protein N-term))AAEAADLGLGAAVPVELRR_	Q9Y5Q8	Q9Y5Q8
1.902	0.275603	Acetyl (Protein N-term)	MULTI-MSMS		OFL002963-1	3			19	0	2	647.698	641.022	1920.04	6.1143	0.0039194	0.077668	4.9787e-05	6.192	0.0039692	641.356	647.694	95.69	0.46537	95.69	95.449	95.914	0	NaN	NaN	NaN	207	27	10	0	0	0	8.3439e-30	2	159.19	159.19	1	7.63778	15680000	27749000	AAEAADLGLGAAVPVELRR	_(Acetyl (Protein N-term))AAEAADLGLGAAVPVELRR_	Q9Y5Q8	Q9Y5Q8
1.5713	0.225028	Acetyl (Protein N-term)	MULTI-MSMS		OFL002963-2	2			19	0	2	961.035	961.029	1920.04	6.9533	0.0066824	-0.26969	-0.00025918	6.6837	0.0064232	961.53	971.037	95.941	0.29494	95.941	95.785	96.08	0	NaN	NaN	NaN	67	11	8	0	0	0	3.2416e-109	2	276.51	276.51	1	8.25176	68903000	109640000	AAEAADLGLGAAVPVELRR	_(Acetyl (Protein N-term))AAEAADLGLGAAVPVELRR_	Q9Y5Q8	Q9Y5Q8
1.6871	0.0156403	Acetyl (Protein N-term)	MULTI-MSMS		OFL002963-2	3			19	0	2	648.033	641.022	1920.04	6.0782	0.0038962	0.23388	0.00014992	6.312	0.0040462	641.356	648.028	95.945	0.33048	95.945	95.723	96.054	0	NaN	NaN	NaN	43	12	7	0	0	0	1.9576e-31	2	171.72	171.72	1	7.746	14474000	41244000	AAEAADLGLGAAVPVELRR	_(Acetyl (Protein N-term))AAEAADLGLGAAVPVELRR_	Q9Y5Q8	Q9Y5Q8
1.4772	0.0301242	Acetyl (Protein N-term)	MULTI-MSMS		OFL002963-3	2			19	0	2	961.035	961.029	1920.04	7.125	0.0068473	-0.085948	-8.2599e-05	7.039	0.0067647	961.53	971.037	99.527	0.26604	99.527	99.353	99.619	-1.4211e-14	NaN	NaN	NaN	41	8	7	0	0	0	3.0017e-30	1	164.11	155.6	1	7.37109	9411900	14089000	AAEAADLGLGAAVPVELRR	_(Acetyl (Protein N-term))AAEAADLGLGAAVPVELRR_	Q9Y5Q8	Q9Y5Q8
1.2401	0.0216219	Acetyl (Protein N-term)	MULTI-MSMS		OFL002963-5	2			19	0	2	961.538	961.029	1920.04	7.8452	0.0075395	-0.59656	-0.00057331	7.2486	0.0069661	961.028	971.036	100.01	0.30481	100.01	99.81	100.11	0	NaN	NaN	NaN	54	8	10	0	0	0	1.2231e-92	2	260.97	260.97	1	7.90165	37079000	42656000	AAEAADLGLGAAVPVELRR	_(Acetyl (Protein N-term))AAEAADLGLGAAVPVELRR_	Q9Y5Q8	Q9Y5Q8
1.2021	-0.413672	Acetyl (Protein N-term)	MULTI-MSMS		OFL002963-5	3			19	0	2	641.36	641.022	1920.04	7.092	0.0045461	-0.45143	-0.00028937	6.6406	0.0042568	641.355	647.693	99.994	0.23593	99.994	99.854	100.09	0	NaN	NaN	NaN	33	6	8	0	0	0	1.1532e-29	1	147.17	147.17	1	7.21743	6850300	9648000	AAEAADLGLGAAVPVELRR	_(Acetyl (Protein N-term))AAEAADLGLGAAVPVELRR_	Q9Y5Q8	Q9Y5Q8
1.0824	-0.254582	Acetyl (Protein N-term)	MULTI-MSMS		OFL002963-6	2			19	0	2	961.037	961.029	1920.04	7.5955	0.0072995	-0.099549	-9.5669e-05	7.496	0.0072039	961.028	971.037	99.605	0.28337	99.605	99.476	99.759	0	NaN	NaN	NaN	50	7	10	0	0	0	1.7584e-92	2	259.27	259.27	1	7.86135	34963000	37706000	AAEAADLGLGAAVPVELRR	_(Acetyl (Protein N-term))AAEAADLGLGAAVPVELRR_	Q9Y5Q8	Q9Y5Q8
1.2865	-0.261068	Acetyl (Protein N-term)	MULTI-MSMS		OFL002963-6	3			19	0	2	647.699	641.022	1920.04	7.0259	0.0045038	0.31388	0.0002012	7.3398	0.004705	641.356	648.028	99.619	0.44644	99.619	99.413	99.86	0	NaN	NaN	NaN	34	12	6	0	0	0	1.2584e-31	2	174.23	174.23	1	7.091	4485600	7845000	AAEAADLGLGAAVPVELRR	_(Acetyl (Protein N-term))AAEAADLGLGAAVPVELRR_	Q9Y5Q8	Q9Y5Q8
1.4296	-0.0940793	Acetyl (Protein N-term)	MULTI-MSMS		OFL002963-8	2			19	0	2	971.044	961.029	1920.04	7.3467	0.0070604	0.79771	0.00076662	8.1444	0.007827	961.03	971.037	100.57	0.23743	100.57	100.41	100.65	0	NaN	NaN	NaN	16	5	6	0	0	0	5.0019e-19	1	107.18	107.18	1	7.06848	4443300	7264300	AAEAADLGLGAAVPVELRR	_(Acetyl (Protein N-term))AAEAADLGLGAAVPVELRR_	Q9Y5Q8	Q9Y5Q8
1.7654	0.350497	Acetyl (Protein N-term)	MULTI-MSMS		OFL002963-1	3			21	0	3	746.083	736.069	2205.19	7.0911	0.0052195	-0.55723	-0.00041016	6.5338	0.0048093	736.403	746.077	77.552	0.4447	77.552	77.307	77.752	0	NaN	NaN	NaN	222	33	9	0	0	0	7.7235e-11	2	87.49	83.462	1	7.23264	6460900	10625000	AAEAADLGLGAAVPVELRRER	_(Acetyl (Protein N-term))AAEAADLGLGAAVPVELRRER_	Q9Y5Q8	Q9Y5Q8
1.5721	0.131721	Acetyl (Protein N-term)	MULTI-MSMS		OFL002963-2	3			21	0	3	746.083	736.069	2205.19	6.8814	0.0050652	0.2198	0.00016179	7.1012	0.005227	736.404	746.412	87.192	0.46758	87.192	86.915	87.383	0	NaN	NaN	NaN	69	13	8	0	0	0	1.9277e-41	2	168.09	159.14	1	7.26024	7971300	10236000	AAEAADLGLGAAVPVELRRER	_(Acetyl (Protein N-term))AAEAADLGLGAAVPVELRRER_	Q9Y5Q8	Q9Y5Q8
0.93623	-0.61542	Acetyl (Protein N-term)	MULTI-MSMS		OFL002963-6	3			21	0	3	736.41	736.069	2205.19	7.9026	0.0058169	-0.14221	-0.00010468	7.7604	0.0057122	736.404	746.411	94.569	0.5109	94.569	94.468	94.979	0	NaN	NaN	NaN	33	13	7	0	0	0	1.0954e-17	1	104.89	96.707	1	7.0683	5144500	6558300	AAEAADLGLGAAVPVELRRER	_(Acetyl (Protein N-term))AAEAADLGLGAAVPVELRRER_	Q9Y5Q8	Q9Y5Q8
0.53985	-1.5561	Unmodified	MULTI-MSMS		OFL002963-2	3			33	0	1	1127.86	1127.52	3379.53	7.776	0.0087676	0.097693	0.00011015	7.8737	0.0088777	1128.19	1131.52	43.735	0.44511	43.735	43.516	43.962	0	NaN	NaN	NaN	62	20	6	0	0	0	5.312e-06	2	40.064	39.423	1	6.81542	4076000	2461500	AAEAAPPTQEAQGETEPTEQAPDALEQAADTSR	_AAEAAPPTQEAQGETEPTEQAPDALEQAADTSR_	Q8N163	Q8N163
0.51674	-1.56256	Unmodified	MULTI-MSMS		OFL002961-low-high	3			34	0	2	1186.57	1179.55	3535.63	7.0526	0.0083189	0.66369	0.00078285	7.7163	0.0091018	1179.89	1186.89	43.155	0.35309	43.155	42.988	43.341	-7.1054e-15	NaN	NaN	NaN	201	28	11	0	0	0	0.0018799	3	26.826	26.826	1	6.96696	5713300	3554200	AAEAAPPTQEAQGETEPTEQAPDALEQAADTSRR	_AAEAAPPTQEAQGETEPTEQAPDALEQAADTSRR_	Q8N163	Q8N163
0.6899	-1.17007	Unmodified	MULTI-MSMS		OFL002963-1	3			34	0	2	1179.89	1179.55	3535.63	6.6188	0.0078072	0.58092	0.00068523	7.1997	0.0084924	1179.89	1186.89	30.273	0.29518	30.273	30.166	30.461	0	NaN	NaN	NaN	41	13	6	0	0	0	0.084375	1	4.4878	3.9211	1	6.59648	1523600	2425400	AAEAAPPTQEAQGETEPTEQAPDALEQAADTSRR	_AAEAAPPTQEAQGETEPTEQAPDALEQAADTSRR_	Q8N163	Q8N163
0.54075	-1.62642	Unmodified	MULTI-MSMS		OFL002963-2	3			34	0	2	1186.57	1179.55	3535.63	7.732	0.0091203	-0.50478	-0.00059541	7.2272	0.0085249	1179.88	1186.56	38.145	0.58026	38.145	37.889	38.469	0	NaN	NaN	NaN	233	27	11	0	0	0	2.5501e-06	3	41.434	39.528	1	7.61717	26421000	14995000	AAEAAPPTQEAQGETEPTEQAPDALEQAADTSRR	_AAEAAPPTQEAQGETEPTEQAPDALEQAADTSRR_	Q8N163	Q8N163
0.61125	-1.39927	Unmodified	MULTI-MSMS		OFL002963-2	4			34	0	2	885.423	884.915	3535.63	7.2748	0.0064376	0.45432	0.00040204	7.7291	0.0068396	885.166	890.17	38.148	0.48793	38.148	37.933	38.421	0	NaN	NaN	NaN	137	23	9	0	0	0	1.0352e-22	2	80.174	80.174	1	7.24546	10698000	6900500	AAEAAPPTQEAQGETEPTEQAPDALEQAADTSRR	_AAEAAPPTQEAQGETEPTEQAPDALEQAADTSRR_	Q8N163	Q8N163
0.54412	-1.48661	Unmodified	MULTI-MSMS		OFL002963-3	3			34	0	2	1179.89	1179.55	3535.63	6.659	0.0078546	0.54869	0.0006472	7.2077	0.0085018	1179.89	1186.56	46.014	0.41131	46.014	45.837	46.248	0	NaN	NaN	NaN	335	44	11	0	0	0	0.0097164	3	18.101	15.975	1	6.85534	4437800	2729300	AAEAAPPTQEAQGETEPTEQAPDALEQAADTSRR	_AAEAAPPTQEAQGETEPTEQAPDALEQAADTSRR_	Q8N163	Q8N163
2.3195	0.624148	Acetyl (Protein N-term)	MULTI-MSMS		OFL002963-6	3			19	0	2	749.729	742.718	2225.13	6.9046	0.0051282	-0.41556	-0.00030864	6.4891	0.0048196	743.053	749.725	108.86	0.27192	108.86	108.74	109.01	-1.4211e-14	NaN	NaN	NaN	57	13	7	0	0	0	5.044e-30	1	162.65	154.83	1	7.38833	6936400	17516000	AAEDELQLPRLPELFETGR	_(Acetyl (Protein N-term))AAEDELQLPRLPELFETGR_	P78318	P78318
1.925	0.472488	Acetyl (Protein N-term)	MULTI-MSMS		OFL002963-6	2			19	0	2	1124.09	1113.57	2225.13	7.0521	0.0078531	-0.63913	-0.00071172	6.413	0.0071414	1114.07	1124.08	108.86	0.27192	108.86	108.74	109.01	0	NaN	NaN	NaN	70	13	7	0	0	0	1.1297e-46	3	204.28	189.93	1	7.63951	12644000	30957000	AAEDELQLPRLPELFETGR	_(Acetyl (Protein N-term))AAEDELQLPRLPELFETGR_	P78318	P78318
3.2369	1.35868	Unmodified	MULTI-MSMS		OFL002961-low-high	3			20	0	3	734.695	734.356	2200.05	6.935	0.0050928	-1.3665	-0.0010035	5.5685	0.0040892	734.691	744.362	17.122	0.51645	17.122	16.834	17.351	0	NaN	NaN	NaN	40	15	6	0	0	0	1.8944e-05	1	60.764	50.976	1	7.35915	6567100	16297000	AAEEAEEARVQAEREAAQSR	_AAEEAEEARVQAEREAAQSR_	Q15149	Q15149
3.6782	1.48697	Unmodified	MULTI-MSMS		OFL002963-1	4			20	0	3	559.283	551.019	2200.05	5.8954	0.0032485	0.28711	0.0001582	6.1825	0.0034067	551.269	558.776	15.718	0.38251	15.718	15.475	15.858	0	NaN	NaN	NaN	24	7	9	0	0	0	2.1887e-47	1	203.63	188.93	1	7.4721	7263600	22391000	AAEEAEEARVQAEREAAQSR	_AAEEAEEARVQAEREAAQSR_	Q15149	Q15149
2.243	0.883386	Unmodified	MULTI-MSMS		OFL002963-1	3			20	0	3	734.696	734.356	2200.05	6.5026	0.0047753	-0.050521	-3.7101e-05	6.4521	0.0047382	734.356	744.364	15.718	0.29214	15.718	15.518	15.811	0	NaN	NaN	NaN	29	5	12	0	0	0	3.6766e-27	1	119.38	119.38	1	7.81179	21520000	43312000	AAEEAEEARVQAEREAAQSR	_AAEEAEEARVQAEREAAQSR_	Q15149	Q15149
2.6856	1.28665	Unmodified	MULTI-MSMS		OFL002963-2	3			20	0	3	744.704	734.356	2200.05	7.4696	0.0054853	-0.26005	-0.00019097	7.2095	0.0052943	734.69	744.364	16.83	0.6986	16.83	16.54	17.239	0	NaN	NaN	NaN	89	17	13	0	0	0	3.4287e-32	2	173.56	164.74	1	8.23957	48943000	124670000	AAEEAEEARVQAEREAAQSR	_AAEEAEEARVQAEREAAQSR_	Q15149	Q15149
2.8592	1.21959	Unmodified	MULTI-MSMS		OFL002963-2	4			20	0	3	551.273	551.019	2200.05	6.7471	0.0037178	0.22618	0.00012463	6.9733	0.0038424	551.27	558.525	16.823	0.55239	16.823	16.582	17.134	0	NaN	NaN	NaN	78	13	13	0	0	0	1.7756e-35	2	182.76	172.62	1	7.85726	20113000	51875000	AAEEAEEARVQAEREAAQSR	_AAEEAEEARVQAEREAAQSR_	Q15149	Q15149
2.9955	1.09781	Unmodified	MULTI-MSMS		OFL002963-2	2			20	0	3	1116.05	1101.03	2200.05	8.1151	0.0089349	-0.22434	-0.00024701	7.8907	0.0086879	1101.03	1116.04	16.797	0.14998	16.797	16.705	16.855	0	NaN	NaN	NaN	12	3	5	0	0	0	4.0687e-30	1	134.9	112.71	1	6.86108	1948100	5314300	AAEEAEEARVQAEREAAQSR	_AAEEAEEARVQAEREAAQSR_	Q15149	Q15149
2.4396	1.05693	Unmodified	ISO-MSMS	1	OFL002963-3	3			20	0	3	744.37	734.356	2200.05	NaN	NaN	-0.55806	-0.00040982	NaN	NaN	NaN	NaN	17.996	0.29435	17.996	17.81	18.104	0	NaN	NaN	NaN	NaN	NaN	NaN	0	0	0	0.0081946	1	47.204	34.275	1	7.56689	10638000	26250000	AAEEAEEARVQAEREAAQSR	_AAEEAEEARVQAEREAAQSR_	Q15149	Q15149
2.2448	0.697507	Unmodified	MULTI-MSMS		OFL002963-5	3			20	0	3	744.369	734.356	2200.05	6.4373	0.0047273	-0.18311	-0.00013447	6.2542	0.0045928	734.356	744.364	18.505	0.23958	18.505	18.355	18.595	0	NaN	NaN	NaN	42	10	6	0	0	0	1.9076e-07	2	79.311	70.81	1	7.14873	4055300	10028000	AAEEAEEARVQAEREAAQSR	_AAEEAEEARVQAEREAAQSR_	Q15149	Q15149
1.8193	0.334454	Unmodified	ISO-MSMS	1	OFL002963-5	4			20	0	3	558.528	551.019	2200.05	NaN	NaN	-0.27864	-0.00015354	NaN	NaN	NaN	NaN	18.502	0.18265	18.502	18.368	18.551	0	NaN	NaN	NaN	NaN	NaN	NaN	0	0	0	0.016246	1	39.905	26.584	1	6.5847	864210	2979100	AAEEAEEARVQAEREAAQSR	_AAEEAEEARVQAEREAAQSR_	Q15149	Q15149
2.5457	0.88143	Unmodified	MULTI-MSMS		OFL002963-6	4			20	0	3	558.529	551.019	2200.05	6.3696	0.0035098	-0.09085	-5.006e-05	6.2788	0.0034597	551.27	558.525	18.247	0.19499	18.247	18.164	18.359	0	NaN	NaN	NaN	40	16	5	0	0	0	1.5857e-27	1	124.26	124.26	1	7.24418	4987400	12558000	AAEEAEEARVQAEREAAQSR	_AAEEAEEARVQAEREAAQSR_	Q15149	Q15149
2.1587	0.748805	Unmodified	ISO-MSMS	1	OFL002963-6	3			20	0	3	744.703	734.356	2200.05	NaN	NaN	-0.63915	-0.00046936	NaN	NaN	NaN	NaN	18.224	0.24051	18.224	18.119	18.359	0	NaN	NaN	NaN	NaN	NaN	NaN	0	0	0	6.0534e-12	2	117.26	109.73	1	7.58512	12812000	25658000	AAEEAEEARVQAEREAAQSR	_AAEEAEEARVQAEREAAQSR_	Q15149	Q15149
2.7854	1.04187	Unmodified	MULTI-MSMS		OFL002963-7	3			20	0	3	744.369	734.356	2200.05	7.4179	0.0054474	-0.016904	-1.2414e-05	7.401	0.005435	734.691	744.365	18.557	0.22437	18.557	18.438	18.662	0	NaN	NaN	NaN	78	20	7	0	0	0	0.067324	1	17.021	13.96	1	6.58244	996380	2826900	AAEEAEEARVQAEREAAQSR	_AAEEAEEARVQAEREAAQSR_	Q15149	Q15149
2.8765	0.958434	Unmodified	MULTI-MSMS		OFL002963-8	3			20	0	3	734.697	734.356	2200.05	7.5129	0.0055172	0.47366	0.00034784	7.9866	0.005865	734.357	744.365	18.883	0.32786	18.883	18.713	19.041	0	NaN	NaN	NaN	189	31	8	0	0	0	0.028607	1	24.594	24.594	1	6.99483	2663000	7218600	AAEEAEEARVQAEREAAQSR	_AAEEAEEARVQAEREAAQSR_	Q15149	Q15149
1.7914	0.391658	Acetyl (Protein N-term)	MULTI-MSMS		OFL002963-6	2			15	0	1	830.354	825.342	1648.67	7.8089	0.0064451	0.50064	0.0004132	8.3096	0.0068583	825.342	830.347	24.081	0.23443	24.081	23.962	24.196	0	NaN	NaN	NaN	65	20	5	0	0	0	7.1468e-07	1	88.441	86.5	1	6.29601	633170	1343800	AAEEEEVDSADTGER	_(Acetyl (Protein N-term))AAEEEEVDSADTGER_	Q8WTS1	Q8WTS1
0.96611	-0.791758	Unmodified	MULTI-MSMS		OFL002963-2	3			28	0	2	1112.53	1112.19	3333.55	7.869	0.0087518	0.14758	0.00016414	8.0166	0.0089159	1112.86	1119.2	103.53	0.33953	103.53	103.39	103.73	0	NaN	NaN	NaN	39	9	8	0	0	0	1.4081e-63	2	145.2	143.29	1	7.6457	23658000	20570000	AAEELDMENEFLLPPVFGEEYEEQPRPR	_AAEELDMENEFLLPPVFGEEYEEQPRPR_	Q9UBW7	Q9UBW7
2.8887	0.851759	Unmodified	ISO-MSMS	0	OFL002961-low-high	2			14	0	1	728.908	728.401	1454.79	NaN	NaN	-0.42674	-0.00031084	NaN	NaN	NaN	NaN	99.017	0.24546	99.017	98.878	99.124	0	NaN	NaN	NaN	NaN	NaN	NaN	0	0	0	0.0045799	1	97.911	81.28	1	7.42619	5858600	20822000	AAEGWSAPILTLAR	_AAEGWSAPILTLAR_	Q96T51	Q96T51
2.0858	0.263876	Unmodified	MULTI-MSMS		OFL002963-1	2			14	0	1	733.911	728.401	1454.79	6.5792	0.0047923	-0.64733	-0.00047152	5.9318	0.0043207	728.401	733.405	93.69	0.61884	93.69	93.395	94.014	0	NaN	NaN	NaN	237	64	5	0	0	0	0.0040947	2	49.5	49.5	1	6.72473	1547500	3758200	AAEGWSAPILTLAR	_AAEGWSAPILTLAR_	Q96T51	Q96T51
1.3992	-0.261569	Unmodified	MULTI-MSMS		OFL002963-2	2			14	0	1	733.411	728.401	1454.79	7.5995	0.0055355	-0.13619	-9.9202e-05	7.4633	0.0054363	728.401	733.405	95.294	0.3503	95.294	95.089	95.439	0	NaN	NaN	NaN	51	10	7	0	0	0	2.6978e-14	2	138.99	119.75	1	7.3407	9783300	12130000	AAEGWSAPILTLAR	_AAEGWSAPILTLAR_	Q96T51	Q96T51
1.4774	-0.0815069	Unmodified	MULTI-MSMS		OFL002963-2	3			21	0	1	752.404	752.066	2253.18	7.9651	0.0059903	-0.55952	-0.00042079	7.4056	0.0055695	752.4	755.736	116.07	0.37585	116.07	115.87	116.24	-1.4211e-14	NaN	NaN	NaN	102	19	7	0	0	0	7.3253e-22	2	108.71	96.753	1	6.9402	3354300	5359400	AAELFHQLSQALEVLTDAAAR	_AAELFHQLSQALEVLTDAAAR_	Q9NVM6	Q9NVM6
1.5623	0.00460933	Unmodified	MULTI-MSMS		OFL002963-3	3			21	0	1	755.745	752.066	2253.18	9.0913	0.0068373	0.40504	0.00030462	9.4963	0.0071419	752.401	755.737	117.34	0.1077	117.34	117.32	117.42	-1.4211e-14	NaN	NaN	NaN	16	5	5	0	0	0	1.9081e-05	1	45.88	38.128	1	6.46731	1040200	1892800	AAELFHQLSQALEVLTDAAAR	_AAELFHQLSQALEVLTDAAAR_	Q9NVM6	Q9NVM6
1.6799	0.12618	Unmodified	MULTI-MSMS		OFL002963-7	3			21	0	1	755.742	752.066	2253.18	8.0965	0.0060891	-0.6038	-0.0004541	7.4927	0.005635	752.4	755.736	117.44	0.12775	117.44	117.39	117.51	0	NaN	NaN	NaN	22	4	9	0	0	0	2.2994e-15	1	96.718	85.85	1	7.53193	11690000	22345000	AAELFHQLSQALEVLTDAAAR	_AAELFHQLSQALEVLTDAAAR_	Q9NVM6	Q9NVM6
NaN	NaN	Unmodified	MSMS	1	OFL002963-1	2			20	0	1	1004.56	999.547	1997.08	NaN	NaN	NaN	NaN	NaN	NaN	NaN	NaN	102.99	1	102.99	102.49	103.49	0	NaN	NaN	NaN	NaN	NaN	NaN	0	0	0	3.077e-09	1	97.551	82.35	1	NaN	NaN	NaN	AAELIANSLATAGDGLIELR	_AAELIANSLATAGDGLIELR_	P35232	P35232
0.76877	-0.654876	Unmodified	MULTI-MSMS		OFL002963-8	2			20	0	1	1005.06	999.547	1997.08	7.196	0.0071927	-0.12627	-0.00012622	7.0697	0.0070665	999.547	1004.55	104.67	0.22187	104.67	104.57	104.79	0	NaN	NaN	NaN	58	7	10	0	0	0	4.3385e-108	2	265.95	247.22	1	8.18963	77099000	77655000	AAELIANSLATAGDGLIELR	_AAELIANSLATAGDGLIELR_	P35232	P35232
0.89367	-0.551543	Unmodified	MULTI-MSMS		OFL002963-8	3			20	0	1	667.04	666.7	1997.08	6.4481	0.004299	0.15012	0.00010008	6.5983	0.0043991	666.701	670.037	104.67	0.22187	104.67	104.57	104.79	0	NaN	NaN	NaN	43	7	7	0	0	0	2.5715e-36	2	189.55	182.89	1	7.95982	46034000	45129000	AAELIANSLATAGDGLIELR	_AAELIANSLATAGDGLIELR_	P35232	P35232
2.3458	0.636265	Unmodified	MULTI-MSMS		OFL002963-1	3			18	0	2	705.366	705.027	2112.06	6.4577	0.0045528	-0.012921	-9.1099e-06	6.4448	0.0045437	705.361	711.699	96.384	0.33667	96.384	96.22	96.557	0	NaN	NaN	NaN	86	23	7	0	0	0	0.0034981	1	31.462	28.073	1	6.52499	1178200	2171400	AAELQAQWERLEALAEER	_AAELQAQWERLEALAEER_	O15020	O15020
3.3942	1.0615	Unmodified	MULTI-MSMS		OFL002963-2	3			18	0	2	705.366	705.027	2112.06	7.2701	0.0051257	0.3986	0.00028102	7.6687	0.0054067	705.361	711.7	95.727	0.34594	95.727	95.469	95.815	0	NaN	NaN	NaN	35	10	5	0	0	0	9.0859e-27	2	127.22	118.57	1	7.30235	5522800	14539000	AAELQAQWERLEALAEER	_AAELQAQWERLEALAEER_	O15020	O15020
2.0931	0.576958	Unmodified	MULTI-MSMS		OFL002963-1	4			21	0	3	625.582	617.821	2467.26	6.2963	0.00389	0.083274	5.1449e-05	6.3796	0.0039415	618.072	625.578	80.207	0.5091	80.207	79.985	80.494	0	NaN	NaN	NaN	254	53	7	0	0	0	0.00057522	2	37.552	37.552	1	6.68076	1323700	3471000	AAELQAQWERLEALAEERAQR	_AAELQAQWERLEALAEERAQR_	O15020	O15020
1.9312	0.56774	Unmodified	MULTI-MSMS		OFL002963-2	4			21	0	3	617.825	617.821	2467.26	5.4251	0.0033518	0.34454	0.00021286	5.7697	0.0035646	618.072	625.328	89.054	0.38654	89.054	88.873	89.259	0	NaN	NaN	NaN	122	23	9	0	0	0	5.9641e-22	1	111.65	111.65	1	7.6492	13282000	31304000	AAELQAQWERLEALAEERAQR	_AAELQAQWERLEALAEERAQR_	O15020	O15020
1.7129	0.335369	Unmodified	ISO-MSMS	1	OFL002963-2	3			21	0	3	833.773	823.426	2467.26	NaN	NaN	-0.522	-0.00042983	NaN	NaN	NaN	NaN	89.05	0.3643	89.05	88.873	89.237	0	NaN	NaN	NaN	NaN	NaN	NaN	0	0	0	1.2716e-53	3	178.77	164.54	1	7.50516	8293900	23708000	AAELQAQWERLEALAEERAQR	_AAELQAQWERLEALAEERAQR_	O15020	O15020
0.8477	-0.807654	Unmodified	MULTI-MSMS		OFL002963-2	2			19	0	1	1118.21	1112.99	2223.97	8.0148	0.0089204	0.24205	0.0002694	8.2568	0.0091898	1113.49	1118.5	49.186	0.25661	49.186	49.067	49.324	0	NaN	NaN	NaN	25	10	4	0	0	0	0.00029263	1	61.375	58.247	1	6.56721	2176200	1515400	AAELTATQVEEEEEEEDFR	_AAELTATQVEEEEEEEDFR_	O75717	O75717
1.7983	0.202763	Unmodified	MULTI-MSMS		OFL002963-2	2			10	0	1	561.827	556.819	1111.62	6.4505	0.0035918	0.11185	6.228e-05	6.5624	0.0036541	556.819	561.823	55.587	0.50388	55.587	55.317	55.821	7.1054e-15	NaN	NaN	NaN	62	17	6	0	0	0	0.0011505	1	96.331	69.729	1	6.77014	2035600	3854800	AAEPLLTLER	_AAEPLLTLER_	O60524	O60524
0.16919	-2.47778	Unmodified	ISO-MSMS	0	OFL002963-1	4			34	1	1	888.736	888.228	3548.88	NaN	NaN	0.83454	0.00074126	NaN	NaN	NaN	NaN	75.31	0.38679	75.31	75.021	75.408	0	NaN	NaN	NaN	NaN	NaN	NaN	0	0	0	0.0031262	2	40.545	35.28	1	6.82162	6190700	441040	AAESLTAIPEPASPQLLETPIHASQIQKVEPAGR	_AAESLTAIPEPASPQLLETPIHASQIQKVEPAGR_	Q14676	Q14676
NaN	NaN	Unmodified	ISO-MSMS	0	OFL002963-2	4			34	1	1	888.737	888.228	3548.88	NaN	NaN	-0.39484	-0.00035071	NaN	NaN	NaN	NaN	85.134	0.30139	85.134	84.932	85.233	-1.4211e-14	NaN	NaN	NaN	NaN	NaN	NaN	0	0	0	6.0391e-36	2	120.98	115.66	1	7.42447	26575000	0	AAESLTAIPEPASPQLLETPIHASQIQKVEPAGR	_AAESLTAIPEPASPQLLETPIHASQIQKVEPAGR_	Q14676	Q14676
0.25143	-1.88358	Unmodified	ISO-MSMS	0	OFL002961-low-high	3			21	2	0	729.334	729.329	2184.97	NaN	NaN	-0.6939	-0.00050608	NaN	NaN	NaN	NaN	14.832	0.19346	14.832	14.706	14.899	1.7764e-15	NaN	NaN	NaN	NaN	NaN	NaN	0	0	0	0.034006	1	37.379	22.684	1	7.07196	10975000	826450	AAESPDQKDTDGGPKEEESPV	_AAESPDQKDTDGGPKEEESPV_	P53985	P53985
0.24861	-1.92074	Unmodified	MULTI-MSMS		OFL002963-3	3			21	2	0	729.669	729.329	2184.97	6.4536	0.0047068	-0.6397	-0.00046655	5.8139	0.0042402	729.329	733.677	14.995	0.20288	14.995	14.853	15.056	0	NaN	NaN	NaN	25	8	5	0	0	0	0.0083982	1	29.136	25.356	1	7.21227	13160000	3143500	AAESPDQKDTDGGPKEEESPV	_AAESPDQKDTDGGPKEEESPV_	P53985	P53985
0.4411	-1.02154	Unmodified	MULTI-MSMS		OFL002963-5	3			21	2	0	729.669	729.329	2184.97	7.0733	0.0051588	-0.16614	-0.00012117	6.9072	0.0050376	729.329	733.343	15.257	0.18997	15.257	15.164	15.354	0	NaN	NaN	NaN	39	9	7	0	0	0	0.036151	1	21.2	20.488	1	6.81679	4513100	2045200	AAESPDQKDTDGGPKEEESPV	_AAESPDQKDTDGGPKEEESPV_	P53985	P53985
0.47869	-0.996225	Unmodified	MULTI-MSMS		OFL002963-6	3			21	2	0	729.334	729.329	2184.97	6.8075	0.0049649	0.39919	0.00029114	7.2067	0.005256	729.33	733.677	14.918	0.17638	14.918	14.839	15.015	0	NaN	NaN	NaN	40	9	7	0	0	0	0.0050456	1	30.094	29.427	1	6.94895	5845200	3045700	AAESPDQKDTDGGPKEEESPV	_AAESPDQKDTDGGPKEEESPV_	P53985	P53985
2.049	0.269991	Unmodified	ISO-MSMS	1	OFL002963-1	3			15	0	2	550.288	543.613	1627.82	NaN	NaN	1.2455	0.00067707	NaN	NaN	NaN	NaN	17.647	0.69682	17.647	17.186	17.883	-3.5527e-15	NaN	NaN	NaN	NaN	NaN	NaN	0	0	0	0.0012519	1	70.26	49.307	1	6.87376	2195500	5282100	AAESTEEVSSLRPPR	_AAESTEEVSSLRPPR_	Q709C8	Q709C8
1.6509	0.0319598	Acetyl (Protein N-term)	MULTI-MSMS		OFL002961-low-high	2			15	0	1	892.952	887.942	1773.87	7.1645	0.0063617	-0.011129	-9.8823e-06	7.1534	0.0063518	887.941	893.447	106.25	0.24496	106.25	106.09	106.34	0	NaN	NaN	NaN	44	8	7	0	0	0	4.8192e-23	1	196.76	190.32	1	7.09705	4417100	8086500	AAETQTLNFGPEWLR	_(Acetyl (Protein N-term))AAETQTLNFGPEWLR_	Q6Y7W6	Q6Y7W6
1.8557	0.000576887	Acetyl (Protein N-term)	MULTI-MSMS		OFL002963-1	2			15	0	1	893.452	887.942	1773.87	7.0107	0.0062251	0.30916	0.00027452	7.3199	0.0064996	888.444	892.946	105.06	0.33495	105.06	104.85	105.18	0	NaN	NaN	NaN	60	11	9	0	0	0	3.3179e-49	1	240.08	223.94	1	7.19379	5404300	10220000	AAETQTLNFGPEWLR	_(Acetyl (Protein N-term))AAETQTLNFGPEWLR_	Q6Y7W6	Q6Y7W6
1.6562	-0.0233724	Acetyl (Protein N-term)	MULTI-MSMS		OFL002963-2	2			15	0	1	888.45	887.942	1773.87	7.9444	0.0070541	0.050325	4.4685e-05	7.9947	0.0070988	888.443	892.946	103.98	0.46229	103.98	103.76	104.22	0	NaN	NaN	NaN	72	13	9	0	0	0	5.512e-105	2	285.13	268.99	1	7.83178	25581000	42304000	AAETQTLNFGPEWLR	_(Acetyl (Protein N-term))AAETQTLNFGPEWLR_	Q6Y7W6	Q6Y7W6
1.687	0.0339339	Acetyl (Protein N-term)	MULTI-MSMS		OFL002963-3	2			15	0	1	893.454	887.942	1773.87	7.2334	0.0064228	-0.25832	-0.00022938	6.975	0.0061934	888.443	892.945	106.31	0.26561	106.31	106.19	106.46	0	NaN	NaN	NaN	41	9	6	0	0	0	1.8394e-14	2	147.37	140.48	1	7.04833	3324000	7853100	AAETQTLNFGPEWLR	_(Acetyl (Protein N-term))AAETQTLNFGPEWLR_	Q6Y7W6	Q6Y7W6
2.1933	0.434882	Acetyl (Protein N-term)	MULTI-MSMS		OFL002963-5	2			15	0	1	892.951	887.942	1773.87	6.9309	0.0061543	-0.6934	-0.0006157	6.2375	0.0055386	887.941	892.945	106.69	0.2763	106.69	106.52	106.79	0	NaN	NaN	NaN	39	10	6	0	0	0	3.0852e-15	2	134.75	127.38	1	7.11504	3780100	9252900	AAETQTLNFGPEWLR	_(Acetyl (Protein N-term))AAETQTLNFGPEWLR_	Q6Y7W6	Q6Y7W6
1.6011	0.0959919	Acetyl (Protein N-term)	MULTI-MSMS		OFL002963-6	2			15	0	1	892.953	887.942	1773.87	6.6693	0.0059219	-0.30013	-0.00026649	6.3692	0.0056554	887.941	892.946	106.57	0.25371	106.57	106.41	106.66	1.4211e-14	NaN	NaN	NaN	43	11	5	0	0	0	7.7415e-19	2	188.61	178.56	1	7.1805	6450600	8702300	AAETQTLNFGPEWLR	_(Acetyl (Protein N-term))AAETQTLNFGPEWLR_	Q6Y7W6	Q6Y7W6
1.2211	-0.312294	Acetyl (Protein N-term)	MULTI-MSMS		OFL002963-8	2			15	0	1	888.45	887.942	1773.87	7.507	0.0066658	-0.30118	-0.00026743	7.2058	0.0063983	888.442	892.946	107.13	0.34381	107.13	106.88	107.23	1.4211e-14	NaN	NaN	NaN	52	18	5	0	0	0	1.7835e-15	3	156.51	147.32	1	7.20858	9433700	6731000	AAETQTLNFGPEWLR	_(Acetyl (Protein N-term))AAETQTLNFGPEWLR_	Q6Y7W6	Q6Y7W6
1.3602	-0.129324	Unmodified	ISO-MSMS	1	OFL002963-3	3			16	0	2	554.649	547.974	1640.9	NaN	NaN	0.38523	0.0002111	NaN	NaN	NaN	NaN	38.794	0.18024	38.794	38.679	38.859	0	NaN	NaN	NaN	NaN	NaN	NaN	0	0	0	6.2059e-06	1	109.84	97.673	1	6.57236	1034700	2701000	AAEVLVYGAPPGRVSR	_AAEVLVYGAPPGRVSR_	Q4KMQ1	Q4KMQ1
0.2055	-2.18547	Acetyl (Protein N-term)	MULTI-MSMS		OFL002963-3	4			29	1	1	853.924	853.669	3410.65	6.717	0.0057341	0.60574	0.0005171	7.3227	0.0062512	854.171	857.928	108.52	0.19088	108.52	108.41	108.6	0	NaN	NaN	NaN	32	7	7	0	0	0	1.2123e-07	1	44.811	43.087	1	6.91522	6856000	1370600	AAEVYFGDLELFEPFDHPEESIPKPVHTR	_(Acetyl (Protein N-term))AAEVYFGDLELFEPFDHPEESIPKPVHTR_	Q6NZY4	Q6NZY4
1.061	-0.517978	Unmodified	MULTI-MSMS		OFL002963-8	2			14	0	1	816.392	815.884	1629.75	7.6679	0.0062562	-0.3958	-0.00032293	7.2721	0.0059332	816.385	821.389	72.112	0.42096	72.112	71.864	72.285	0	NaN	NaN	NaN	85	27	5	0	0	0	4.0962e-06	1	85.813	77.083	1	6.83	4073500	2687300	AAEWQLDQPSWSGR	_AAEWQLDQPSWSGR_	Q9NVZ3	Q9NVZ3
1.5243	-0.137791	Unmodified	MULTI-MSMS		OFL002963-2	2			16	0	1	989.498	984.484	1966.95	8.2144	0.0080869	-0.40057	-0.00039436	7.8138	0.0076926	984.985	989.99	98.034	0.46054	98.034	97.848	98.308	0	NaN	NaN	NaN	43	12	6	0	0	0	1.8389e-30	2	201.6	184.66	1	7.32243	7902100	13108000	AAEWYNIDFSLQNQLR	_AAEWYNIDFSLQNQLR_	Q13045	Q13045
NaN	NaN	Unmodified	ISO-MSMS	1	OFL002963-2	3			16	0	1	660.335	656.659	1966.95	NaN	NaN	0.31042	0.00020384	NaN	NaN	NaN	NaN	98.051	0.18859	98.051	97.902	98.091	0	NaN	NaN	NaN	NaN	NaN	NaN	0	0	0	0.0079339	1	53.169	42.382	1	6.66617	1121200	3515100	AAEWYNIDFSLQNQLR	_AAEWYNIDFSLQNQLR_	Q13045	Q13045
1.6491	-0.0484868	Unmodified	ISO-MSMS	1	OFL002963-1	3			23	0	1	865.432	861.755	2582.24	NaN	NaN	0.14533	0.00012524	NaN	NaN	NaN	NaN	106.05	0.36748	106.05	105.82	106.18	0	NaN	NaN	NaN	NaN	NaN	NaN	0	0	0	0.0091601	1	40.012	33.452	1	6.60611	1458600	2578900	AAFAHFPELYDFALSNVAEVDTR	_AAFAHFPELYDFALSNVAEVDTR_	O60306	O60306
1.6506	-0.0287195	Unmodified	MULTI-MSMS		OFL002963-2	3			23	0	1	862.096	861.755	2582.24	7.7951	0.0067175	0.12581	0.00010842	7.9209	0.0068259	862.09	865.426	104.43	0.53193	104.43	104.11	104.64	1.4211e-14	NaN	NaN	NaN	99	14	10	0	0	0	2.4652e-57	2	183.65	183.65	1	7.75631	20240000	36817000	AAFAHFPELYDFALSNVAEVDTR	_AAFAHFPELYDFALSNVAEVDTR_	O60306	O60306
1.4504	-0.168674	Unmodified	ISO-MSMS	1	OFL002963-3	3			23	0	1	865.098	861.755	2582.24	NaN	NaN	0.25987	0.00022395	NaN	NaN	NaN	NaN	106.38	0.29549	106.38	106.19	106.49	0	NaN	NaN	NaN	NaN	NaN	NaN	0	0	0	2.496e-05	1	66.045	58.599	1	6.77517	2190300	3768700	AAFAHFPELYDFALSNVAEVDTR	_AAFAHFPELYDFALSNVAEVDTR_	O60306	O60306
1.8471	-0.0504128	Unmodified	MULTI-MSMS		OFL002963-1	2			16	0	1	748.389	748.386	1494.76	6.6446	0.0049727	-0.72164	-0.00054007	5.9229	0.0044326	748.386	753.39	69.707	0.52435	69.707	69.485	70.01	0	NaN	NaN	NaN	203	48	7	0	0	0	1.7656e-10	2	95.401	67.92	1	7.4304	10676000	16264000	AAFALGGLGSGFASNR	_AAFALGGLGSGFASNR_	P27708	P27708
1.5224	-0.139935	Unmodified	ISO-MSMS	1	OFL002963-2	2			16	0	1	753.394	748.386	1494.76	NaN	NaN	0.8344	0.00062445	NaN	NaN	NaN	NaN	80.181	0.27737	80.181	80.068	80.346	0	NaN	NaN	NaN	NaN	NaN	NaN	0	0	0	5.2179e-16	1	147.71	108.9	1	7.34934	6927200	15426000	AAFALGGLGSGFASNR	_AAFALGGLGSGFASNR_	P27708	P27708
NaN	NaN	Unmodified	ISO-MSMS	0	OFL002963-1	3			14	1	1	529.276	528.949	1583.82	NaN	NaN	0.46481	0.00024586	NaN	NaN	NaN	NaN	17.545	0.22046	17.545	17.427	17.647	0	NaN	NaN	NaN	NaN	NaN	NaN	0	0	0	0.083008	1	33.616	19.652	1	6.44702	1656200	1142900	AAFAMVTHVKQEPR	_AAFAMVTHVKQEPR_	Q9Y4A5	Q9Y4A5
1.0987	-0.420279	Unmodified	MULTI-MSMS		OFL002963-6	2			16	0	1	819.403	818.894	1635.77	8.0035	0.006554	0.37596	0.00030788	8.3795	0.0068619	819.396	824.402	62.197	0.43192	62.197	61.993	62.425	7.1054e-15	NaN	NaN	NaN	139	36	5	0	0	0	0.00018699	1	72.089	63.602	1	6.75371	2557700	3114000	AAFGEEVDAVDTGISR	_AAFGEEVDAVDTGISR_	O00273	O00273
1.1893	-0.349658	Unmodified	ISO-MSMS	1	OFL002963-7	2			16	0	1	824.407	818.894	1635.77	NaN	NaN	0.72847	0.00059654	NaN	NaN	NaN	NaN	63.023	0.39353	63.023	62.785	63.178	0	NaN	NaN	NaN	NaN	NaN	NaN	0	0	0	0.026215	1	51.218	42.03	1	6.41199	973530	1608600	AAFGEEVDAVDTGISR	_AAFGEEVDAVDTGISR_	O00273	O00273
0.44066	-1.06543	Acetyl (Protein N-term)	MULTI-MSMS		OFL002963-1	3			14	1	1	548.972	548.635	1642.88	6.1106	0.0033525	-0.014437	-7.9209e-06	6.0961	0.0033445	548.969	554.312	68.659	0.38255	68.659	68.466	68.848	0	NaN	NaN	NaN	138	33	6	0	0	0	0.00022886	2	58.487	58.487	1	6.60145	2422600	1571900	AAFGILSYEHRPLK	_(Acetyl (Protein N-term))AAFGILSYEHRPLK_	Q93074	Q93074
1.3684	-0.222145	Unmodified	MULTI-MSMS		OFL002961-low-high	2			19	0	1	1014.97	1009.96	2017.9	7.4494	0.0075236	0.92881	0.00093806	8.3782	0.0084617	1010.46	1014.96	80.091	0.5015	80.091	79.812	80.313	0	NaN	NaN	NaN	354	58	7	0	0	0	0.00093925	2	43.382	35.204	1	6.87269	2980700	4478500	AAFGISDSYVDGSSFDPQR	_AAFGISDSYVDGSSFDPQR_	Q9UQ35	Q9UQ35
1.424	-0.426354	Unmodified	MULTI-MSMS		OFL002963-1	2			19	0	1	1010.47	1009.96	2017.9	7.6262	0.0077021	0.28518	0.00028802	7.9114	0.0079901	1010.46	1015.46	62.534	0.68768	62.534	62.186	62.873	7.1054e-15	NaN	NaN	NaN	473	62	10	0	0	0	0.00053796	2	54.7	44.704	1	7.4241	10943000	15609000	AAFGISDSYVDGSSFDPQR	_AAFGISDSYVDGSSFDPQR_	Q9UQ35	Q9UQ35
1.4776	-0.164157	Unmodified	MULTI-SECPEP		OFL002963-1	3			19	0	1	674.368	673.641	2017.9	6.9927	0.0047106	0.1872	0.00012611	7.1799	0.0048367	673.976	677.312	62.554	0.45934	62.554	62.291	62.75	0	NaN	NaN	NaN	229	46	7	0	0	0	0.088218	1	21.803	13.094	1	6.5125	1304800	1949800	AAFGISDSYVDGSSFDPQR	_AAFGISDSYVDGSSFDPQR_	Q9UQ35	Q9UQ35
1.4876	-0.180463	Unmodified	MULTI-MSMS		OFL002963-2	2			19	0	1	1014.97	1009.96	2017.9	7.8178	0.0078957	0.174	0.00017574	7.9918	0.0080714	1009.96	1015.46	73.291	0.67136	73.291	72.96	73.631	0	NaN	NaN	NaN	151	25	9	0	0	0	5.5296e-35	2	190.1	178.49	1	7.73014	23024000	30696000	AAFGISDSYVDGSSFDPQR	_AAFGISDSYVDGSSFDPQR_	Q9UQ35	Q9UQ35
1.724	0.148218	Unmodified	MULTI-MSMS		OFL002963-2	3			19	0	1	677.314	673.641	2017.9	6.8533	0.0046166	-0.052814	-3.5578e-05	6.8004	0.0045811	673.976	677.311	73.342	0.44245	73.342	73.066	73.508	0	NaN	NaN	NaN	46	15	5	0	0	0	0.0020588	1	31.462	20.2	1	6.76045	1787200	3973100	AAFGISDSYVDGSSFDPQR	_AAFGISDSYVDGSSFDPQR_	Q9UQ35	Q9UQ35
1.429	-0.184015	Unmodified	MULTI-MSMS		OFL002963-3	2			19	0	1	1010.47	1009.96	2017.9	7.694	0.0077706	0.58677	0.00059261	8.2807	0.0083632	1010.46	1015.46	83.684	0.52811	83.684	83.379	83.907	0	NaN	NaN	NaN	350	62	8	0	0	0	3.1274e-05	2	71.241	66.772	1	6.90772	3249400	4836400	AAFGISDSYVDGSSFDPQR	_AAFGISDSYVDGSSFDPQR_	Q9UQ35	Q9UQ35
1.3713	-0.180724	Unmodified	MULTI-MSMS		OFL002963-5	2			19	0	1	1010.47	1009.96	2017.9	7.5792	0.0076546	0.896	0.00090492	8.4752	0.0085596	1010.46	1014.96	85.628	0.41888	85.628	85.405	85.824	0	NaN	NaN	NaN	251	47	8	0	0	0	2.3101e-05	3	73.624	67.652	1	6.64092	1965900	2408500	AAFGISDSYVDGSSFDPQR	_AAFGISDSYVDGSSFDPQR_	Q9UQ35	Q9UQ35
1.2434	-0.248279	Unmodified	MULTI-MSMS		OFL002963-6	2			19	0	1	1015.47	1009.96	2017.9	7.3988	0.0074725	0.17341	0.00017514	7.5722	0.0076476	1010.46	1015.46	84.674	0.35802	84.674	84.407	84.765	0	NaN	NaN	NaN	121	23	7	0	0	0	3.1274e-05	2	71.241	58.881	1	7.03989	5056500	5905300	AAFGISDSYVDGSSFDPQR	_AAFGISDSYVDGSSFDPQR_	Q9UQ35	Q9UQ35
1.1456	-0.392307	Unmodified	MULTI-MSMS		OFL002963-8	2			19	0	1	1015.47	1009.96	2017.9	7.6085	0.0076843	-0.53757	-0.00054293	7.071	0.0071414	1010.46	1015.46	87.711	0.22871	87.711	87.553	87.781	0	NaN	NaN	NaN	33	14	4	0	0	0	6.8513e-08	2	82.543	73.01	1	7.008	4323300	5862300	AAFGISDSYVDGSSFDPQR	_AAFGISDSYVDGSSFDPQR_	Q9UQ35	Q9UQ35
1.1857	-0.205031	Unmodified	ISO-MSMS	1	OFL002963-9	2			19	0	1	1014.97	1009.96	2017.9	NaN	NaN	-1.4021	-0.0014161	NaN	NaN	NaN	NaN	89.014	0.092133	89.014	88.982	89.074	0	NaN	NaN	NaN	NaN	NaN	NaN	0	0	0	0.049941	1	40.577	34.853	1	6.59311	955870	2962500	AAFGISDSYVDGSSFDPQR	_AAFGISDSYVDGSSFDPQR_	Q9UQ35	Q9UQ35
1.2524	-0.220782	Unmodified	MULTI-MSMS		OFL002961-low-high	3			20	0	2	725.68	725.675	2174	7.0874	0.0051431	-0.70812	-0.00051386	6.3793	0.0046293	726.009	732.347	68.833	0.63189	68.833	68.494	69.126	0	NaN	NaN	NaN	408	53	10	0	0	0	2.4116e-09	3	81.317	74.124	1	7.64495	19879000	24272000	AAFGISDSYVDGSSFDPQRR	_AAFGISDSYVDGSSFDPQRR_	Q9UQ35	Q9UQ35
1.3383	-0.262209	Unmodified	ISO-MSMS	0	OFL002961-low-high	2			20	0	2	1088.52	1088.01	2174	NaN	NaN	0.20571	0.00022381	NaN	NaN	NaN	NaN	68.844	0.505	68.844	68.552	69.057	0	NaN	NaN	NaN	NaN	NaN	NaN	0	0	0	0.042553	1	45.257	39.225	1	7.26017	7416600	10788000	AAFGISDSYVDGSSFDPQRR	_AAFGISDSYVDGSSFDPQRR_	Q9UQ35	Q9UQ35
1.4467	0.335483	Unmodified	MULTI-MSMS		OFL002963-1	3			20	0	2	732.686	725.675	2174	6.3134	0.0045815	-0.43787	-0.00031775	5.8756	0.0042638	726.009	732.681	52.427	0.92554	52.427	52.108	53.033	0	NaN	NaN	NaN	499	68	13	0	0	0	2.0129e-07	2	78.661	73.659	1	8.25183	72250000	106330000	AAFGISDSYVDGSSFDPQRR	_AAFGISDSYVDGSSFDPQRR_	Q9UQ35	Q9UQ35
1.4905	-0.263421	Unmodified	MULTI-MSMS		OFL002963-1	2			20	0	2	1088.02	1088.01	2174	6.6525	0.007238	-0.091686	-9.9755e-05	6.5609	0.0071383	1088.51	1098.52	52.433	0.48967	52.433	52.15	52.64	7.1054e-15	NaN	NaN	NaN	203	34	8	0	0	0	0.00052702	2	45.915	40.762	1	7.38478	9818900	14435000	AAFGISDSYVDGSSFDPQRR	_AAFGISDSYVDGSSFDPQRR_	Q9UQ35	Q9UQ35
1.3415	-0.156563	Unmodified	MULTI-MSMS		OFL002963-2	3			20	0	2	726.014	725.675	2174	7.2735	0.0052782	-1.2322	-0.00089416	6.0414	0.0043841	725.675	732.68	60.622	0.52984	60.622	60.42	60.95	0	NaN	NaN	NaN	61	24	6	0	0	0	0.057886	1	14.46	9.9337	1	6.77873	2227800	3780200	AAFGISDSYVDGSSFDPQRR	_AAFGISDSYVDGSSFDPQRR_	Q9UQ35	Q9UQ35
1.5056	0.26135	Unmodified	MULTI-MSMS		OFL002963-2	3			20	0	2	726.014	725.675	2174	7.1613	0.0051968	-0.28922	-0.00020988	6.8721	0.0049869	726.009	732.681	62.5	0.96099	62.5	61.87	62.831	7.1054e-15	NaN	NaN	NaN	282	35	12	0	0	0	3.005e-28	2	128.26	119.21	1	8.41071	97325000	160140000	AAFGISDSYVDGSSFDPQRR	_AAFGISDSYVDGSSFDPQRR_	Q9UQ35	Q9UQ35
1.5792	-0.0801794	Unmodified	MULTI-MSMS		OFL002963-2	2			20	0	2	1098.53	1088.01	2174	7.7234	0.0084031	0.091024	9.9035e-05	7.8144	0.0085021	1088.01	1098.02	62.506	0.68876	62.506	62.082	62.77	7.1054e-15	NaN	NaN	NaN	165	28	10	0	0	0	2.1202e-29	2	156.14	143.76	1	7.61666	15215000	26153000	AAFGISDSYVDGSSFDPQRR	_AAFGISDSYVDGSSFDPQRR_	Q9UQ35	Q9UQ35
1.5411	0.054779	Unmodified	MULTI-SECPEP		OFL002963-2	3			20	0	2	726.324	725.675	2174	7.5624	0.0054878	-0.80698	-0.0005856	6.7554	0.0049022	726.009	732.68	59.216	0.35632	59.216	59.077	59.434	7.1054e-15	NaN	NaN	NaN	52	16	5	0	0	0	0.082882	1	24.3	20.193	1	6.74976	1418900	4201300	AAFGISDSYVDGSSFDPQRR	_AAFGISDSYVDGSSFDPQRR_	Q9UQ35	Q9UQ35
1.3249	0.0172092	Unmodified	MULTI-MSMS		OFL002963-3	3			20	0	2	726.014	725.675	2174	7.1802	0.0052105	-0.64638	-0.00046906	6.5338	0.0047414	726.009	732.347	72.407	0.70461	72.407	72.143	72.848	1.4211e-14	NaN	NaN	NaN	564	78	10	0	0	0	8.3677e-20	3	106.16	97.109	1	7.66291	18453000	27563000	AAFGISDSYVDGSSFDPQRR	_AAFGISDSYVDGSSFDPQRR_	Q9UQ35	Q9UQ35
1.4614	-0.0726193	Unmodified	MULTI-MSMS		OFL002963-3	2			20	0	2	1088.52	1088.01	2174	7.5816	0.0082489	-0.76636	-0.00083381	6.8153	0.0074151	1088.01	1098.52	72.429	0.47717	72.429	72.238	72.715	0	NaN	NaN	NaN	246	51	7	0	0	0	0.00052702	2	45.915	40.422	1	6.97148	4354500	5009700	AAFGISDSYVDGSSFDPQRR	_AAFGISDSYVDGSSFDPQRR_	Q9UQ35	Q9UQ35
1.3741	-0.0835692	Unmodified	MULTI-MSMS		OFL002963-5	3			20	0	2	732.685	725.675	2174	7.0558	0.0051202	-0.18372	-0.00013332	6.872	0.0049869	726.009	732.347	74.427	0.56066	74.427	74.196	74.756	-1.4211e-14	NaN	NaN	NaN	409	61	9	0	0	0	1.1827e-05	1	61.102	52.915	1	7.45794	12004000	16700000	AAFGISDSYVDGSSFDPQRR	_AAFGISDSYVDGSSFDPQRR_	Q9UQ35	Q9UQ35
NaN	NaN	Unmodified	MSMS	1	OFL002963-5	3			20	0	2	732.351	725.675	2174	NaN	NaN	NaN	NaN	NaN	NaN	NaN	NaN	74.199	1	74.199	73.699	74.699	0	NaN	NaN	NaN	NaN	NaN	NaN	0	0	0	0.0031992	1	49.224	40.06	1	NaN	NaN	NaN	AAFGISDSYVDGSSFDPQRR	_AAFGISDSYVDGSSFDPQRR_	Q9UQ35	Q9UQ35
NaN	NaN	Unmodified	MSMS	1	OFL002963-5	3			20	0	2	732.352	725.675	2174	NaN	NaN	NaN	NaN	NaN	NaN	NaN	NaN	74.23	1	74.23	73.73	74.73	0	NaN	NaN	NaN	NaN	NaN	NaN	0	0	0	0.014864	1	39.385	26.444	1	NaN	NaN	NaN	AAFGISDSYVDGSSFDPQRR	_AAFGISDSYVDGSSFDPQRR_	Q9UQ35	Q9UQ35
1.2164	-0.235722	Unmodified	MULTI-MSMS		OFL002963-6	3			20	0	2	732.35	725.675	2174	6.6475	0.0048239	0.44511	0.000323	7.0926	0.005147	726.009	732.682	74.529	0.57907	74.529	74.234	74.813	0	NaN	NaN	NaN	267	39	10	0	0	0	0.00054495	1	38.577	30.488	1	7.54112	14780000	19983000	AAFGISDSYVDGSSFDPQRR	_AAFGISDSYVDGSSFDPQRR_	Q9UQ35	Q9UQ35
1.326	-0.194278	Unmodified	MULTI-MSMS		OFL002963-6	2			20	0	2	1098.53	1088.01	2174	6.8661	0.0074703	1.3202	0.0014363	8.1862	0.0089067	1088.51	1098.02	74.551	0.37608	74.551	74.339	74.715	0	NaN	NaN	NaN	124	23	7	0	0	0	0.048653	1	30.059	26.862	1	6.84866	2892800	4164800	AAFGISDSYVDGSSFDPQRR	_AAFGISDSYVDGSSFDPQRR_	Q9UQ35	Q9UQ35
1.3482	-0.115269	Unmodified	MULTI-MSMS		OFL002963-7	3			20	0	2	732.686	725.675	2174	7.3095	0.0053043	0.06422	4.6603e-05	7.3737	0.0053509	726.009	732.347	75.382	0.5642	75.382	75.086	75.65	-1.4211e-14	NaN	NaN	NaN	364	53	9	0	0	0	0.00054495	1	38.577	30.389	1	7.05154	4581600	6678100	AAFGISDSYVDGSSFDPQRR	_AAFGISDSYVDGSSFDPQRR_	Q9UQ35	Q9UQ35
1.127	-0.389092	Unmodified	MULTI-MSMS		OFL002963-8	3			20	0	2	732.352	725.675	2174	7.4483	0.005405	0.19364	0.00014052	7.6419	0.0055456	726.009	732.347	76.452	0.66263	76.452	75.972	76.635	0	NaN	NaN	NaN	261	46	9	0	0	0	2.0885e-05	1	55.33	50.121	1	7.43149	11086000	15923000	AAFGISDSYVDGSSFDPQRR	_AAFGISDSYVDGSSFDPQRR_	Q9UQ35	Q9UQ35
1.2497	-0.294668	Unmodified	MULTI-SECPEP		OFL002963-8	2			20	0	2	1098.03	1088.01	2174	7.5623	0.0082279	0.79316	0.00086296	8.3555	0.0090909	1088.01	1098.52	76.451	0.37277	76.451	76.167	76.54	0	NaN	NaN	NaN	99	24	6	0	0	0	0.070646	1	27.137	22.895	1	7.10391	7183900	5519100	AAFGISDSYVDGSSFDPQRR	_AAFGISDSYVDGSSFDPQRR_	Q9UQ35	Q9UQ35
1.1605	-0.185245	Unmodified	MULTI-MSMS		OFL002963-9	3			20	0	2	726.014	725.675	2174	7.5239	0.0054599	-0.34068	-0.00024722	7.1832	0.0052127	726.009	732.681	77.889	0.53639	77.889	77.588	78.124	1.4211e-14	NaN	NaN	NaN	371	64	7	0	0	0	1.0446e-06	2	71.558	64.365	1	7.00004	4581600	5419100	AAFGISDSYVDGSSFDPQRR	_AAFGISDSYVDGSSFDPQRR_	Q9UQ35	Q9UQ35
1.1989	-0.2257	Unmodified	MULTI-MSMS		OFL002963-2	4			22	0	3	601.296	601.293	2401.14	6.5643	0.003947	0.20801	0.00012507	6.7723	0.0040721	601.543	608.799	53.408	0.39895	53.408	53.207	53.606	0	NaN	NaN	NaN	49	14	5	0	0	0	0.00047031	1	36.246	32.295	1	6.89794	3122400	4783300	AAFGISDSYVDGSSFDPQRRAR	_AAFGISDSYVDGSSFDPQRRAR_	Q9UQ35	Q9UQ35
1.7329	0.358621	Unmodified	MULTI-MSMS		OFL002963-8	2			13	0	1	731.382	725.87	1449.73	7.599	0.0055159	-0.35822	-0.00026002	7.2408	0.0052558	725.87	730.874	86.498	0.77941	86.498	86.134	86.914	0	NaN	NaN	NaN	304	46	10	0	0	0	8.5855e-10	3	137.98	123.31	1	7.86859	27405000	46485000	AAFTAFEEAQLPR	_AAFTAFEEAQLPR_	Q96CT7	Q96CT7
2.5136	0.704606	Unmodified	MULTI-MSMS		OFL002963-8	3			13	0	1	487.923	484.249	1449.73	6.6791	0.0032344	-0.3172	-0.00015361	6.3619	0.0030807	484.584	487.585	86.458	0.4411	86.458	86.24	86.681	0	NaN	NaN	NaN	70	24	5	0	0	0	4.0944e-05	1	82.362	67.486	1	6.55663	1150700	2451900	AAFTAFEEAQLPR	_AAFTAFEEAQLPR_	Q96CT7	Q96CT7
1.5844	0.1396	Unmodified	MULTI-MSMS		OFL002963-9	2			13	0	1	731.381	725.87	1449.73	7.4737	0.0054249	0.0061884	4.492e-06	7.4799	0.0054294	725.87	730.874	87.951	0.52451	87.951	87.681	88.206	0	NaN	NaN	NaN	203	45	7	0	0	0	7.6877e-09	2	150.61	132.17	1	6.83443	2236600	4593600	AAFTAFEEAQLPR	_AAFTAFEEAQLPR_	Q96CT7	Q96CT7
1.8951	0.116232	Unmodified	MULTI-MSMS		OFL002963-1	2			10	0	1	565.819	560.811	1119.61	6.4744	0.0036309	-0.045942	-2.5765e-05	6.4284	0.0036051	560.811	565.815	78.53	0.68717	78.53	78.139	78.826	0	NaN	NaN	NaN	292	76	6	0	0	0	0.0038835	1	78.334	25.618	1	6.74518	2100400	3461000	AAFVLPEFAR	_AAFVLPEFAR_	P19623	P19623
1.9063	0.282499	Unmodified	MULTI-MSMS		OFL002963-2	2			10	0	1	560.814	560.811	1119.61	6.2922	0.0035287	-0.015542	-8.7161e-06	6.2766	0.00352	560.811	565.815	88.05	0.53833	88.05	87.754	88.293	1.4211e-14	NaN	NaN	NaN	95	19	6	0	0	0	0.0027132	2	82.279	52.112	1	7.00039	3868600	6140700	AAFVLPEFAR	_AAFVLPEFAR_	P19623	P19623
1.8106	0.219834	Unmodified	ISO-MSMS	1	OFL002963-5	2			10	0	1	565.819	560.811	1119.61	NaN	NaN	0.27982	0.00015692	NaN	NaN	NaN	NaN	96.312	0.17708	96.312	96.245	96.422	0	NaN	NaN	NaN	NaN	NaN	NaN	0	0	0	0.0049109	1	93.374	29.809	1	6.64168	1399200	2982900	AAFVLPEFAR	_AAFVLPEFAR_	P19623	P19623
1.407	-0.0784265	Unmodified	MULTI-MSMS		OFL002963-6	2			10	0	1	565.819	560.811	1119.61	6.128	0.0034366	0.38094	0.00021364	6.5089	0.0036503	561.313	565.816	95.629	0.18952	95.629	95.495	95.684	0	NaN	NaN	NaN	14	4	4	0	0	0	0.0096345	1	66.621	16.015	1	6.4795	1628300	1388200	AAFVLPEFAR	_AAFVLPEFAR_	P19623	P19623
1.6506	0.0434844	Unmodified	MULTI-MSMS		OFL002963-7	2			10	0	1	565.819	560.811	1119.61	6.7136	0.0037651	-0.44277	-0.00024831	6.2708	0.0035167	560.811	565.815	96.73	0.29471	96.73	96.569	96.864	0	NaN	NaN	NaN	27	6	5	0	0	0	0.00077274	1	114.5	45.3	1	7.32035	9276400	11634000	AAFVLPEFAR	_AAFVLPEFAR_	P19623	P19623
1.3237	-0.00154454	Unmodified	MULTI-MSMS		OFL002963-8	2			10	0	1	565.82	560.811	1119.61	6.9548	0.0039003	0.30593	0.00017157	7.2607	0.0040719	560.811	565.815	97.129	0.48324	97.129	96.823	97.306	-1.4211e-14	NaN	NaN	NaN	49	10	8	0	0	0	0.00045942	2	155.1	82.619	1	7.92592	35101000	49216000	AAFVLPEFAR	_AAFVLPEFAR_	P19623	P19623
2.804	1.00884	Unmodified	MULTI-MSMS		OFL002963-9	2			10	0	1	565.819	560.811	1119.61	6.7818	0.0038033	-0.28303	-0.00015873	6.4988	0.0036446	560.81	565.815	97.638	0.20319	97.638	97.497	97.7	1.4211e-14	NaN	NaN	NaN	14	6	3	0	0	0	0.0038835	1	78.334	27.728	1	6.68457	1963200	2873700	AAFVLPEFAR	_AAFVLPEFAR_	P19623	P19623
1.5344	-0.0307224	Unmodified	MULTI-MSMS		OFL002963-2	3			15	0	1	577.622	577.618	1729.83	6.204	0.0035835	0.15351	8.8669e-05	6.3575	0.0036722	577.618	581.289	40.463	0.51481	40.463	40.218	40.733	0	NaN	NaN	NaN	100	23	7	0	0	0	7.8523e-05	1	67.102	63.582	1	6.88594	3516800	4173400	AAFYHQPWAQEAVGR	_AAFYHQPWAQEAVGR_	Q92925	Q92925
1.2063	-0.486004	Unmodified	MULTI-MSMS		OFL002963-5	3			15	0	1	577.957	577.618	1729.83	6.2695	0.0036214	-0.3534	-0.00020413	5.9161	0.0034173	577.952	580.954	49.678	0.52501	49.678	49.37	49.895	7.1054e-15	NaN	NaN	NaN	151	66	4	0	0	0	8.0263e-07	2	80.507	80.507	1	7.41066	13231000	12512000	AAFYHQPWAQEAVGR	_AAFYHQPWAQEAVGR_	Q92925	Q92925
1.1389	-0.549346	Unmodified	ISO-MSMS	0	OFL002963-5	3			15	0	1	577.956	577.618	1729.83	NaN	NaN	-0.17639	-0.00010189	NaN	NaN	NaN	NaN	49.617	0.30467	49.617	49.37	49.675	0	NaN	NaN	NaN	NaN	NaN	NaN	0	0	0	0.0025437	1	64.675	53.73	1	7.30809	11663000	8665200	AAFYHQPWAQEAVGR	_AAFYHQPWAQEAVGR_	Q92925	Q92925
NaN	NaN	Unmodified	MSMS	1	OFL002963-6	3			15	0	1	580.958	577.618	1729.83	NaN	NaN	NaN	NaN	NaN	NaN	NaN	NaN	49.23	1	49.23	48.73	49.73	0	NaN	NaN	NaN	NaN	NaN	NaN	0	0	0	0.0015065	1	92.939	73.361	1	NaN	NaN	NaN	AAFYHQPWAQEAVGR	_AAFYHQPWAQEAVGR_	Q92925	Q92925
2.0985	0.635987	Acetyl (Protein N-term)	ISO-MSMS	1	OFL002963-2	3			25	0	2	760.73	754.052	2259.14	NaN	NaN	-0.46729	-0.00035236	NaN	NaN	NaN	NaN	26.822	0.31707	26.822	26.663	26.98	-3.5527e-15	NaN	NaN	NaN	NaN	NaN	NaN	0	0	0	0.0014245	2	50.055	41.454	1	6.54657	1394500	2125700	AAGAGTAGPASGPGVVRDPAASQPR	_(Acetyl (Protein N-term))AAGAGTAGPASGPGVVRDPAASQPR_	Q15554	Q15554
1.1931	-0.447977	Acetyl (Protein N-term)	MULTI-MSMS		OFL002963-5	3			25	0	2	761.064	754.052	2259.14	7.2593	0.0054739	-0.40924	-0.00030859	6.8501	0.0051653	754.387	760.725	33.384	0.5601	33.384	33.067	33.627	0	NaN	NaN	NaN	379	61	8	0	0	0	1.8391e-06	1	45.011	45.011	1	6.86799	3259200	4119600	AAGAGTAGPASGPGVVRDPAASQPR	_(Acetyl (Protein N-term))AAGAGTAGPASGPGVVRDPAASQPR_	Q15554	Q15554
0.98391	0.307662	Unmodified	MULTI-MSMS		OFL002963-8	2			23	1	0	1261.65	1258.13	2514.24	8.635	0.010864	-0.63582	-0.00079995	7.9992	0.010064	1258.63	1261.64	106.04	0.17003	106.04	105.95	106.12	-1.4211e-14	NaN	NaN	NaN	32	6	9	0	0	0	0.0041796	1	34.432	34.432	1	7.58804	19905000	18823000	AAGEVLEPANLLAEEKDEDLLFE	_AAGEVLEPANLLAEEKDEDLLFE_	Q9Y5K8	Q9Y5K8
0.83123	-0.895717	Acetyl (Protein N-term)	MULTI-MSMS		OFL002963-2	3			19	0	2	648.31	648.305	1941.89	6.694	0.0043397	0.26846	0.00017404	6.9624	0.0045138	648.639	654.977	20.242	0.49491	20.242	20.047	20.542	0	NaN	NaN	NaN	83	23	6	0	0	0	1.173e-05	1	67.645	62.541	1	6.98467	4259800	5393400	AAGGDHGSPDSYRSPLASR	_(Acetyl (Protein N-term))AAGGDHGSPDSYRSPLASR_	P30566	P30566
0.60222	-1.34979	Acetyl (Protein N-term)	MULTI-MSMS		OFL002963-6	3			19	0	2	648.309	648.305	1941.89	6.9205	0.0044866	-0.29115	-0.00018876	6.6294	0.0042979	648.305	654.977	23.18	0.4722	23.18	22.972	23.445	0	NaN	NaN	NaN	252	37	9	0	0	0	7.8592e-32	1	176.21	176.21	1	7.28276	10715000	8460500	AAGGDHGSPDSYRSPLASR	_(Acetyl (Protein N-term))AAGGDHGSPDSYRSPLASR_	P30566	P30566
0.63441	-1.37292	Unmodified	MULTI-MSMS		OFL002963-2	3			23	0	2	857.414	857.406	2569.2	7.6769	0.0065822	-0.018683	-1.6019e-05	7.6582	0.0065662	857.407	864.747	98.261	0.35737	98.261	98.091	98.448	0	NaN	NaN	NaN	34	9	6	0	0	0	1.2954e-10	1	70.352	66.689	1	7.37825	14387000	9505000	AAGLATMISTMRPDIDNMDEYVR	_AAGLATMISTMRPDIDNMDEYVR_	O75533	O75533
1.231	-0.359139	Unmodified	MULTI-MSMS		OFL002961-low-high	3			17	0	1	620.673	616.998	1847.97	6.723	0.0041481	0.39034	0.00024084	7.1134	0.0043889	616.998	620.668	81.966	0.60869	81.966	81.672	82.28	0	NaN	NaN	NaN	319	67	7	0	0	0	0.00035907	1	49.559	44.942	1	6.64373	2005400	2397400	AAGMPLAQPLVEHYVPR	_AAGMPLAQPLVEHYVPR_	Q9UN79	Q9UN79
1.1966	-0.471869	Unmodified	MULTI-MSMS		OFL002963-1	3			17	0	1	620.338	616.998	1847.97	6.062	0.0037402	0.098713	6.0906e-05	6.1607	0.0038011	617.332	620.668	64.169	0.50322	64.169	63.967	64.47	0	NaN	NaN	NaN	182	40	6	0	0	0	4.2321e-05	2	67.605	58.559	1	6.52811	1417900	1955800	AAGMPLAQPLVEHYVPR	_AAGMPLAQPLVEHYVPR_	Q9UN79	Q9UN79
1.094	-0.500891	Oxidation (M)	MULTI-MSMS		OFL002963-1	3			17	0	1	625.671	622.329	1863.97	6.526	0.0040613	0.0036988	2.3019e-06	6.5297	0.0040636	622.664	626	47.154	0.33353	47.154	46.976	47.31	0	NaN	NaN	NaN	79	26	4	0	0	0	0.00025224	1	59.513	59.513	1	6.30946	943680	1095500	AAGMPLAQPLVEHYVPR	_AAGM(Oxidation (M))PLAQPLVEHYVPR_	Q9UN79	Q9UN79
1.3129	-0.182802	Unmodified	MULTI-MSMS		OFL002963-7	3			21	0	2	751.698	744.686	2231.04	7.038	0.0052411	0.099478	7.408e-05	7.1375	0.0053152	745.021	751.692	41.452	0.57155	41.452	41.071	41.643	0	NaN	NaN	NaN	289	57	8	0	0	0	5.73e-11	3	89.668	80.849	1	6.96861	3090600	6212100	AAGNESFRNGQYAEASALYGR	_AAGNESFRNGQYAEASALYGR_	Q15785	Q15785
0.69431	-1.07027	Unmodified	MULTI-MSMS		OFL002963-8	3			21	0	2	745.026	744.686	2231.04	7.3835	0.0054984	0.14893	0.0001109	7.5324	0.0056093	744.686	751.692	42.476	0.29747	42.476	42.307	42.605	0	NaN	NaN	NaN	114	29	5	0	0	0	2.0918e-06	1	63.69	58.98	1	6.75399	2869400	2805900	AAGNESFRNGQYAEASALYGR	_AAGNESFRNGQYAEASALYGR_	Q15785	Q15785
1.2597	-0.320072	Unmodified	MULTI-MSMS		OFL002961-low-high	2			14	0	1	639.341	634.332	1266.65	6.7328	0.0042709	0.22119	0.00014031	6.954	0.0044112	634.332	639.337	37.316	0.30701	37.316	37.177	37.484	7.1054e-15	NaN	NaN	NaN	98	29	4	0	0	0	0.0010574	1	59.067	59.067	1	6.51077	1230000	2011700	AAGPGLGNVAMGPR	_AAGPGLGNVAMGPR_	O14497	O14497
1.6623	-0.185606	Unmodified	MULTI-MSMS		OFL002963-1	2			14	0	1	639.34	634.332	1266.65	5.7914	0.0036736	0.088223	5.5963e-05	5.8796	0.0037296	634.332	639.337	28.043	0.47387	28.043	27.81	28.284	3.5527e-15	NaN	NaN	NaN	274	34	10	0	0	0	3.3196e-06	2	87.149	87.149	1	7.6157	14256000	27020000	AAGPGLGNVAMGPR	_AAGPGLGNVAMGPR_	O14497	O14497
1.4582	-0.207195	Unmodified	ISO-MSMS	1	OFL002963-2	2			14	0	1	639.34	634.332	1266.65	NaN	NaN	-0.5691	-0.000361	NaN	NaN	NaN	NaN	33.72	0.48152	33.72	33.469	33.951	7.1054e-15	NaN	NaN	NaN	NaN	NaN	NaN	0	0	0	0.0052224	1	87.258	63.169	1	7.81247	24007000	40927000	AAGPGLGNVAMGPR	_AAGPGLGNVAMGPR_	O14497	O14497
1.3675	-0.299915	Unmodified	ISO-MSMS	0	OFL002963-2	2			14	0	1	634.337	634.332	1266.65	NaN	NaN	1.6831	0.0010677	NaN	NaN	NaN	NaN	33.73	0.73624	33.73	33.214	33.951	0	NaN	NaN	NaN	NaN	NaN	NaN	0	0	0	4.7511e-28	1	166.61	130.71	1	7.80384	24158000	39498000	AAGPGLGNVAMGPR	_AAGPGLGNVAMGPR_	O14497	O14497
1.6154	0.1153	Unmodified	ISO-MSMS	1	OFL002963-5	2			14	0	1	639.341	634.332	1266.65	NaN	NaN	-0.30797	-0.00019536	NaN	NaN	NaN	NaN	40.974	0.34953	40.974	40.808	41.157	0	NaN	NaN	NaN	NaN	NaN	NaN	0	0	0	0.010055	1	64.297	46.433	1	6.24477	682230	1074700	AAGPGLGNVAMGPR	_AAGPGLGNVAMGPR_	O14497	O14497
1.2238	0.436162	Acetyl (Protein N-term)	ISO-MSMS	1	OFL002963-2	3			22	1	1	783.734	778.052	2331.13	NaN	NaN	0.3199	0.0002489	NaN	NaN	NaN	NaN	57.369	0.28359	57.369	57.312	57.596	-7.1054e-15	NaN	NaN	NaN	NaN	NaN	NaN	0	0	0	0.0042951	1	45.363	32.515	1	7.10701	3346400	9447700	AAGPISERNQDATVYVGGLDEK	_(Acetyl (Protein N-term))AAGPISERNQDATVYVGGLDEK_	Q15427	Q15427
1.1673	0.236217	Acetyl (Protein N-term)	MULTI-MSMS		OFL002963-6	3			22	1	1	783.735	778.052	2331.13	7.178	0.0055849	0.041282	3.2119e-05	7.2193	0.005617	778.387	783.729	68.777	0.51198	68.777	68.476	68.988	0	NaN	NaN	NaN	242	37	10	0	0	0	3.9069e-12	2	92.098	87.548	1	7.39023	11745000	12814000	AAGPISERNQDATVYVGGLDEK	_(Acetyl (Protein N-term))AAGPISERNQDATVYVGGLDEK_	Q15427	Q15427
1.0551	0.0731348	Acetyl (Protein N-term)	MULTI-MSMS		OFL002963-6	2			22	1	1	1175.1	1166.57	2331.13	7.1758	0.0083711	-0.15352	-0.0001791	7.0223	0.008192	1167.08	1175.09	68.741	0.36528	68.741	68.544	68.91	0	NaN	NaN	NaN	153	26	8	0	0	0	5.5452e-08	2	73.022	65.82	1	6.88725	3926900	3786500	AAGPISERNQDATVYVGGLDEK	_(Acetyl (Protein N-term))AAGPISERNQDATVYVGGLDEK_	Q15427	Q15427
NaN	NaN	Acetyl (Protein N-term)	MSMS	0	OFL002963-2	2			19	1	0	1064.22	1063.99	2125.97	NaN	NaN	NaN	NaN	NaN	NaN	NaN	NaN	112.89	1	112.89	112.39	113.39	0	NaN	NaN	NaN	NaN	NaN	NaN	0	0	0	0.0036104	1	48.625	38.837	1	NaN	NaN	NaN	AAGSDLLDEVFFNSEVDEK	_(Acetyl (Protein N-term))AAGSDLLDEVFFNSEVDEK_	O00268	O00268
0.56185	-0.401044	Unmodified	MULTI-MSMS		OFL002963-5	2			16	1	0	736.896	736.891	1471.77	6.7029	0.0049393	0.72309	0.00053284	7.426	0.0054722	736.891	739.901	34.275	0.4847	34.275	33.998	34.483	0	NaN	NaN	NaN	312	59	7	0	0	0	0.00017433	2	72.652	72.652	1	6.57734	2372000	1406700	AAGSPSPLPAPDPAPK	_AAGSPSPLPAPDPAPK_	Q9BZE9	Q9BZE9
2.024	0.667211	Acetyl (Protein N-term)	MULTI-MSMS		OFL002961-low-high	2			16	0	1	808.426	803.415	1604.82	7.0842	0.0056915	0.10199	8.1942e-05	7.1862	0.0057735	803.917	808.419	109.46	0.36399	109.46	109.29	109.65	0	NaN	NaN	NaN	156	23	10	0	0	0	7.4379e-56	2	237.49	194.69	1	8.05142	34028000	78541000	AAGTAAALAFLSQESR	_(Acetyl (Protein N-term))AAGTAAALAFLSQESR_	O75607	O75607
2.1715	0.669934	Acetyl (Protein N-term)	MULTI-MSMS		OFL002963-1	2			16	0	1	803.421	803.415	1604.82	6.4557	0.0051866	-0.24846	-0.00019961	6.2072	0.004987	803.415	808.419	108.75	0.36989	108.75	108.56	108.93	-1.4211e-14	NaN	NaN	NaN	166	19	12	0	0	0	2.8317e-154	2	311.49	251.32	1	8.14678	45267000	94946000	AAGTAAALAFLSQESR	_(Acetyl (Protein N-term))AAGTAAALAFLSQESR_	O75607	O75607
1.9661	0.69073	Acetyl (Protein N-term)	MULTI-MSMS		OFL002963-2	2			16	0	1	803.422	803.415	1604.82	7.5185	0.0060405	-0.12588	-0.00010114	7.3926	0.0059394	803.415	808.419	107.49	0.5208	107.49	107.26	107.78	0	NaN	NaN	NaN	92	14	11	0	0	0	9.9853e-201	2	327.6	257.23	1	8.63587	139180000	293200000	AAGTAAALAFLSQESR	_(Acetyl (Protein N-term))AAGTAAALAFLSQESR_	O75607	O75607
1.9333	0.448795	Acetyl (Protein N-term)	MULTI-MSMS		OFL002963-3	2			16	0	1	808.426	803.415	1604.82	6.9272	0.0055654	0.18812	0.00015114	7.1153	0.0057165	803.415	808.42	109.5	0.35759	109.5	109.31	109.67	0	NaN	NaN	NaN	147	19	11	0	0	0	5.8466e-45	2	215.85	172.55	1	7.77194	21262000	37886000	AAGTAAALAFLSQESR	_(Acetyl (Protein N-term))AAGTAAALAFLSQESR_	O75607	O75607
2.1878	0.789938	Acetyl (Protein N-term)	MULTI-MSMS		OFL002963-5	2			16	0	1	808.425	803.415	1604.82	7.2517	0.0058262	-0.23727	-0.00019063	7.0145	0.0056355	803.415	808.419	109.77	0.39626	109.77	109.6	110	0	NaN	NaN	NaN	207	27	12	0	0	0	5.905e-37	2	210.91	184.8	1	8.13146	42768000	92581000	AAGTAAALAFLSQESR	_(Acetyl (Protein N-term))AAGTAAALAFLSQESR_	O75607	O75607
1.7501	0.578697	Acetyl (Protein N-term)	MULTI-MSMS		OFL002963-6	2			16	0	1	803.419	803.415	1604.82	7.2811	0.0058498	0.23242	0.00018673	7.5136	0.0060365	803.416	808.42	109.74	0.36802	109.74	109.57	109.93	0	NaN	NaN	NaN	87	11	11	0	0	0	2.1571e-255	2	361.65	293.03	1	8.46486	106190000	185460000	AAGTAAALAFLSQESR	_(Acetyl (Protein N-term))AAGTAAALAFLSQESR_	O75607	O75607
1.9764	0.48553	Acetyl (Protein N-term)	MULTI-MSMS		OFL002963-7	2			16	0	1	803.922	803.415	1604.82	7.1324	0.0057303	0.38524	0.00030951	7.5176	0.0060398	803.416	808.42	110	0.28864	110	109.87	110.16	0	NaN	NaN	NaN	94	15	9	0	0	0	1.9035e-176	2	316.11	263.94	1	7.794	20618000	41612000	AAGTAAALAFLSQESR	_(Acetyl (Protein N-term))AAGTAAALAFLSQESR_	O75607	O75607
1.9388	1.34204	Acetyl (Protein N-term)	MULTI-MSMS		OFL002963-8	2			16	0	1	803.422	803.415	1604.82	6.9878	0.0056141	-0.95832	-0.00076993	6.0295	0.0048442	803.415	808.419	110.24	0.5461	110.24	110.01	110.56	0	NaN	NaN	NaN	275	30	13	0	0	0	0	2	389.02	320.4	1	9.52646	1122400000	2238500000	AAGTAAALAFLSQESR	_(Acetyl (Protein N-term))AAGTAAALAFLSQESR_	O75607	O75607
1.7523	0.683472	Acetyl (Protein N-term)	MULTI-MSMS		OFL002963-9	2			16	0	1	803.421	803.415	1604.82	7.1861	0.0057734	0.066216	5.3199e-05	7.2523	0.0058266	803.415	808.419	110.42	0.51782	110.42	110.24	110.76	0	NaN	NaN	NaN	244	33	12	0	0	0	1.5477e-201	2	336.93	263.09	1	9.07595	429500000	761640000	AAGTAAALAFLSQESR	_(Acetyl (Protein N-term))AAGTAAALAFLSQESR_	O75607	O75607
2.0863	0.406319	Acetyl (Protein N-term)	MULTI-MSMS		OFL002961-low-high	2			18	0	2	942.005	931.99	1861.96	7.4964	0.0069866	0.51719	0.00048202	8.0136	0.0074686	932.491	941.999	104.08	0.22356	104.08	103.93	104.16	0	NaN	NaN	NaN	38	6	8	0	0	0	3.5063e-125	2	281.25	258.02	1	7.39442	8698300	16100000	AAGTAAALAFLSQESRTR	_(Acetyl (Protein N-term))AAGTAAALAFLSQESRTR_	O75607	O75607
2.2308	0.468427	Acetyl (Protein N-term)	MULTI-MSMS		OFL002963-1	2			18	0	2	942.507	931.99	1861.96	6.6842	0.0062296	-0.3776	-0.00035192	6.3066	0.0058777	932.491	941.998	102.89	0.28421	102.89	102.73	103.01	1.4211e-14	NaN	NaN	NaN	88	13	8	0	0	0	3.0033e-66	2	237.49	220.26	1	7.58757	8275700	30411000	AAGTAAALAFLSQESRTR	_(Acetyl (Protein N-term))AAGTAAALAFLSQESRTR_	O75607	O75607
2.1552	0.58602	Acetyl (Protein N-term)	MULTI-MSMS		OFL002963-2	2			18	0	2	931.998	931.99	1861.96	7.9611	0.0074197	0.18456	0.000172	8.1457	0.0075917	931.99	941.998	101.73	0.31821	101.73	101.53	101.85	1.4211e-14	NaN	NaN	NaN	40	7	8	0	0	0	1.2907e-214	2	338.11	305.54	1	8.09812	40288000	85065000	AAGTAAALAFLSQESRTR	_(Acetyl (Protein N-term))AAGTAAALAFLSQESRTR_	O75607	O75607
2.1082	0.449429	Acetyl (Protein N-term)	MULTI-MSMS		OFL002963-3	2			18	0	2	931.996	931.99	1861.96	6.6658	0.0062125	0.094455	8.8031e-05	6.7603	0.0063005	932.491	941.998	104.22	0.25964	104.22	104.05	104.31	0	NaN	NaN	NaN	35	6	8	0	0	0	1.2902e-35	1	190.46	177.58	1	7.18093	5208000	9960400	AAGTAAALAFLSQESRTR	_(Acetyl (Protein N-term))AAGTAAALAFLSQESRTR_	O75607	O75607
2.3876	0.945083	Acetyl (Protein N-term)	MULTI-MSMS		OFL002963-5	2			18	0	2	932.498	931.99	1861.96	6.8494	0.0063835	0.40997	0.00038208	7.2593	0.0067656	931.99	941.998	104.59	0.27987	104.59	104.46	104.74	-1.4211e-14	NaN	NaN	NaN	40	6	10	0	0	0	1.1125e-213	2	334.04	304.49	1	7.86367	21926000	51134000	AAGTAAALAFLSQESRTR	_(Acetyl (Protein N-term))AAGTAAALAFLSQESRTR_	O75607	O75607
1.6813	0.419539	Acetyl (Protein N-term)	MULTI-MSMS		OFL002963-6	2			18	0	2	932.498	931.99	1861.96	7.109	0.0066255	-0.23943	-0.00022315	6.8695	0.0064023	932.491	941.998	104.5	0.33333	104.5	104.33	104.67	1.4211e-14	NaN	NaN	NaN	64	11	9	0	0	0	1.255e-214	2	338.12	301.89	1	7.94449	31620000	56382000	AAGTAAALAFLSQESRTR	_(Acetyl (Protein N-term))AAGTAAALAFLSQESRTR_	O75607	O75607
1.7309	0.300885	Acetyl (Protein N-term)	MULTI-MSMS		OFL002963-7	2			18	0	2	942.005	931.99	1861.96	6.8768	0.0064091	-0.069139	-6.4437e-05	6.8076	0.0063446	932.491	941.998	104.82	0.19006	104.82	104.72	104.91	1.4211e-14	NaN	NaN	NaN	37	11	6	0	0	0	8.5774e-79	3	251.03	227.8	1	7.20917	7431900	8755000	AAGTAAALAFLSQESRTR	_(Acetyl (Protein N-term))AAGTAAALAFLSQESRTR_	O75607	O75607
2.0079	0.987321	Acetyl (Protein N-term)	MULTI-MSMS		OFL002963-8	2			18	0	2	932.497	931.99	1861.96	6.8237	0.0063597	-0.32349	-0.00030149	6.5003	0.0060582	931.99	941.997	105.08	0.38995	105.08	104.89	105.28	0	NaN	NaN	NaN	154	17	13	0	0	0	0	2	379.01	344.11	1	8.77927	204060000	397490000	AAGTAAALAFLSQESRTR	_(Acetyl (Protein N-term))AAGTAAALAFLSQESRTR_	O75607	O75607
1.7898	0.439783	Acetyl (Protein N-term)	MULTI-MSMS		OFL002963-9	2			18	0	2	932.498	931.99	1861.96	6.8159	0.0063524	0.16943	0.0001579	6.9853	0.0065103	932.491	941.998	106.38	0.33179	106.38	106.26	106.59	1.4211e-14	NaN	NaN	NaN	169	24	10	0	0	0	0	2	417.15	374.72	1	8.8592	248450000	474640000	AAGTAAALAFLSQESRTR	_(Acetyl (Protein N-term))AAGTAAALAFLSQESRTR_	O75607	O75607
1.5555	-0.0345002	Acetyl (Protein N-term)	MULTI-MSMS		OFL002961-low-high	2			13	0	1	797.388	792.378	1582.74	7.4182	0.0058781	0.62473	0.00049503	8.043	0.0063731	792.379	797.383	92.571	0.70053	92.571	92.074	92.775	0	NaN	NaN	NaN	212	46	9	0	0	0	1.0255e-09	2	142.92	131.06	1	7.28364	7473100	11742000	AAGTLYTYPENWR	_(Acetyl (Protein N-term))AAGTLYTYPENWR_	P26641	P26641
2.078	0.363451	Acetyl (Protein N-term)	MULTI-SECPEP		OFL002963-1	2			13	0	1	792.921	792.378	1582.74	6.8486	0.0054267	0.69371	0.00054968	7.5423	0.0059764	792.879	797.383	75.267	0.22173	75.267	75.108	75.33	0	NaN	NaN	NaN	40	18	4	0	0	0	0.021292	1	62.303	50.571	1	6.41903	780590	1843800	AAGTLYTYPENWR	_(Acetyl (Protein N-term))AAGTLYTYPENWR_	P26641	P26641
2.0596	0.283448	Acetyl (Protein N-term)	MULTI-MSMS		OFL002963-2	2			13	0	1	792.885	792.378	1582.74	6.8471	0.0054255	-0.71044	-0.00056293	6.1367	0.0048626	792.879	797.382	85.348	0.4669	85.348	85.164	85.631	0	NaN	NaN	NaN	97	25	5	0	0	0	1.53e-17	2	201.33	201.33	1	7.64582	17353000	26888000	AAGTLYTYPENWR	_(Acetyl (Protein N-term))AAGTLYTYPENWR_	P26641	P26641
2.009	0.27739	Acetyl (Protein N-term)	MULTI-MSMS		OFL002963-3	2			13	0	1	792.885	792.378	1582.74	7.425	0.0058834	0.10544	8.3549e-05	7.5305	0.005967	792.38	797.382	94.236	0.63662	94.236	93.788	94.424	0	NaN	NaN	NaN	85	20	8	0	0	0	2.7041e-14	2	190.88	185.54	1	7.34132	7632400	14312000	AAGTLYTYPENWR	_(Acetyl (Protein N-term))AAGTLYTYPENWR_	P26641	P26641
1.321	-0.259686	Acetyl (Protein N-term)	MULTI-MSMS		OFL002963-5	2			13	0	1	797.389	792.378	1582.74	8.0393	0.0063702	1.2483	0.00098914	9.2877	0.0073593	792.381	797.884	95.048	0.46532	95.048	94.702	95.168	0	NaN	NaN	NaN	47	14	6	0	0	0	4.4675e-10	1	138.11	131.14	1	6.97846	3941400	5574700	AAGTLYTYPENWR	_(Acetyl (Protein N-term))AAGTLYTYPENWR_	P26641	P26641
1.3466	-0.0612099	Acetyl (Protein N-term)	MULTI-MSMS		OFL002963-6	2			13	0	1	797.89	792.378	1582.74	8.1272	0.0064398	-0.14155	-0.00011216	7.9857	0.0063277	792.378	797.382	94.126	0.51332	94.126	93.853	94.366	0	NaN	NaN	NaN	86	14	10	0	0	0	1.7139e-13	2	190.05	178.52	1	7.88186	31000000	45183000	AAGTLYTYPENWR	_(Acetyl (Protein N-term))AAGTLYTYPENWR_	P26641	P26641
2.8084	0.899949	Acetyl (Protein N-term)	MULTI-MSMS		OFL002963-8	2			12	0	1	704.329	699.32	1396.63	7.3715	0.005155	-0.204	-0.00014266	7.1675	0.0050124	699.32	704.324	89.653	0.51306	89.653	89.368	89.881	0	NaN	NaN	NaN	104	28	5	0	0	0	1.388e-07	2	136.63	136.63	1	6.93506	3126200	5484900	AAGTSSYWEDLR	_(Acetyl (Protein N-term))AAGTSSYWEDLR_	O95249	O95249
1.0928	0.247563	Acetyl (Protein N-term)	MULTI-MSMS		OFL002963-8	2			13	1	1	771.387	763.368	1524.72	7.2003	0.0054965	0.34904	0.00026645	7.5494	0.0057629	763.367	771.382	66.946	0.37568	66.946	66.634	67.01	0	NaN	NaN	NaN	69	24	5	0	0	0	1.3368e-09	1	116.77	106.01	1	7.39837	9183900	15841000	AAGTSSYWEDLRK	_(Acetyl (Protein N-term))AAGTSSYWEDLRK_	O95249	O95249
0.99754	0.135666	Acetyl (Protein N-term)	MULTI-MSMS		OFL002963-8	3			16	1	2	627.985	627.647	1879.92	6.8161	0.0042781	-0.078227	-4.9099e-05	6.7379	0.004229	627.981	636.326	62.28	0.36243	62.28	62.033	62.395	0	NaN	NaN	NaN	107	26	6	0	0	0	2.7717e-07	1	81.619	77.999	1	6.83066	3664100	3107000	AAGTSSYWEDLRKQAR	_(Acetyl (Protein N-term))AAGTSSYWEDLRKQAR_	O95249	O95249
1.1191	-0.434461	Acetyl (Protein N-term)	MULTI-MSMS		OFL002963-6	3			34	0	1	1228.27	1227.59	3679.75	9.8001	0.012031	0.19096	0.00023442	9.9911	0.012265	1228.26	1231.6	116.79	0.33014	116.79	116.64	116.97	0	NaN	NaN	NaN	296	32	14	0	0	0	7.257e-49	3	113.65	113.51	1	7.35729	10866000	11901000	AAGVAGWGVEAEEFEDAPDVEPLEPTLSNIIEQR	_(Acetyl (Protein N-term))AAGVAGWGVEAEEFEDAPDVEPLEPTLSNIIEQR_	O43681	O43681
1.1626	-0.462137	Acetyl (Protein N-term)	MULTI-MSMS		OFL002963-7	3			34	0	1	1227.93	1227.59	3679.75	8.6941	0.010673	0.82601	0.001014	9.5202	0.011687	1227.93	1231.26	117.02	0.32617	117.02	116.88	117.21	0	NaN	NaN	NaN	318	34	14	0	0	0	6.5093e-58	3	122.09	121.95	1	7.30214	9482500	10569000	AAGVAGWGVEAEEFEDAPDVEPLEPTLSNIIEQR	_(Acetyl (Protein N-term))AAGVAGWGVEAEEFEDAPDVEPLEPTLSNIIEQR_	O43681	O43681
1.1254	-0.446738	Acetyl (Protein N-term)	MULTI-MSMS		OFL002963-8	3			34	0	1	1231.61	1227.59	3679.75	9.6023	0.011788	0.32283	0.00039631	9.9251	0.012184	1228.26	1231.6	117.15	0.2776	117.15	117.02	117.3	-1.4211e-14	NaN	NaN	NaN	151	26	10	0	0	0	2.3663e-14	2	59.598	59.598	1	6.77975	2951500	3070600	AAGVAGWGVEAEEFEDAPDVEPLEPTLSNIIEQR	_(Acetyl (Protein N-term))AAGVAGWGVEAEEFEDAPDVEPLEPTLSNIIEQR_	O43681	O43681
1.5323	0.437441	Acetyl (Protein N-term)	MULTI-MSMS		OFL002961-low-high	2			16	1	0	771.91	771.904	1541.79	6.8724	0.0053048	-0.49337	-0.00038083	6.379	0.004924	771.904	774.914	104.97	0.76432	104.97	104.74	105.51	0	NaN	NaN	NaN	195	30	11	0	0	0	1.5748e-30	2	200.44	178.11	1	8.90679	332010000	474840000	AAGVEAAAEVAATEIK	_(Acetyl (Protein N-term))AAGVEAAAEVAATEIK_	P52272	P52272
1.5869	0.589859	Acetyl (Protein N-term)	MULTI-MSMS		OFL002963-1	2			16	1	0	771.909	771.904	1541.79	6.1964	0.004783	-0.066356	-5.122e-05	6.13	0.0047318	771.904	774.914	103.56	0.39729	103.56	103.35	103.75	0	NaN	NaN	NaN	146	20	10	0	0	0	4.3877e-22	2	171.05	150.85	1	8.15339	55135000	87230000	AAGVEAAAEVAATEIK	_(Acetyl (Protein N-term))AAGVEAAAEVAATEIK_	P52272	P52272
1.6806	0.654435	Acetyl (Protein N-term)	MULTI-MSMS		OFL002963-2	2			16	1	0	774.92	771.904	1541.79	7.5129	0.0057992	-0.14266	-0.00011012	7.3702	0.0056891	771.904	774.914	102.51	0.57889	102.51	102.19	102.76	0	NaN	NaN	NaN	125	16	12	0	0	0	2.9694e-45	3	221.8	201.59	1	8.73256	199110000	341100000	AAGVEAAAEVAATEIK	_(Acetyl (Protein N-term))AAGVEAAAEVAATEIK_	P52272	P52272
1.5877	0.639695	Acetyl (Protein N-term)	MULTI-MSMS		OFL002963-3	2			16	1	0	771.909	771.904	1541.79	6.7572	0.0052159	-0.33602	-0.00025937	6.4212	0.0049565	771.904	774.914	104.99	0.54204	104.99	104.64	105.18	0	NaN	NaN	NaN	126	23	9	0	0	0	9.6026e-21	2	146.36	132.69	1	8.12798	49208000	85059000	AAGVEAAAEVAATEIK	_(Acetyl (Protein N-term))AAGVEAAAEVAATEIK_	P52272	P52272
1.5579	0.595981	Acetyl (Protein N-term)	MULTI-MSMS		OFL002963-5	2			16	1	0	775.421	771.904	1541.79	6.9093	0.0053333	-0.45245	-0.00034925	6.4569	0.0049841	771.904	774.914	105.34	0.48386	105.34	105.15	105.63	0	NaN	NaN	NaN	161	23	11	0	0	0	2.5081e-26	2	190.46	167.08	1	8.59554	153660000	240380000	AAGVEAAAEVAATEIK	_(Acetyl (Protein N-term))AAGVEAAAEVAATEIK_	P52272	P52272
1.5489	0.484499	Acetyl (Protein N-term)	MULTI-MSMS		OFL002963-6	2			16	1	0	774.92	771.904	1541.79	7.0142	0.0054143	-0.59078	-0.00045603	6.4234	0.0049582	771.904	774.914	105.27	0.38214	105.27	105.09	105.48	0	NaN	NaN	NaN	156	20	9	0	0	0	1.7901e-45	2	224.24	199.38	1	8.7616	230610000	346960000	AAGVEAAAEVAATEIK	_(Acetyl (Protein N-term))AAGVEAAAEVAATEIK_	P52272	P52272
1.5105	0.844064	Acetyl (Protein N-term)	MULTI-MSMS		OFL002963-7	2			16	1	0	771.91	771.904	1541.79	6.7456	0.005207	0.062753	4.8439e-05	6.8084	0.0052554	771.904	774.914	105.63	0.29146	105.63	105.46	105.75	0	NaN	NaN	NaN	112	19	8	0	0	0	4.5566e-30	2	194.96	177.15	1	7.93074	34442000	50816000	AAGVEAAAEVAATEIK	_(Acetyl (Protein N-term))AAGVEAAAEVAATEIK_	P52272	P52272
1.5168	0.932061	Acetyl (Protein N-term)	MULTI-MSMS		OFL002963-8	2			16	1	0	774.919	771.904	1541.79	6.9803	0.0053882	-0.44385	-0.00034261	6.5365	0.0050455	771.904	774.914	105.85	0.44202	105.85	105.56	106	0	NaN	NaN	NaN	114	23	12	0	0	0	5.8466e-45	3	215.85	195.64	1	8.24072	67646000	106420000	AAGVEAAAEVAATEIK	_(Acetyl (Protein N-term))AAGVEAAAEVAATEIK_	P52272	P52272
2.0416	1.2158	Acetyl (Protein N-term)	MULTI-MSMS		OFL002963-9	2			16	1	0	772.412	771.904	1541.79	6.9318	0.0053506	-0.47429	-0.00036611	6.4575	0.0049845	771.904	774.914	106.09	0.18301	106.09	105.98	106.17	-1.4211e-14	NaN	NaN	NaN	57	14	6	0	0	0	9.226e-26	2	188.91	171.54	1	7.78988	23946000	37698000	AAGVEAAAEVAATEIK	_(Acetyl (Protein N-term))AAGVEAAAEVAATEIK_	P52272	P52272
0.46053	-1.01045	Acetyl (Protein N-term)	MULTI-MSMS		OFL002961-low-high	4			36	2	0	849.172	848.664	3390.62	7.1209	0.0060433	-0.27986	-0.00023751	6.8411	0.0058058	849.165	851.924	109.59	0.28247	109.59	109.45	109.73	0	NaN	NaN	NaN	206	24	13	0	0	0	4.1088e-21	3	69.873	69.873	1	7.60549	27297000	13020000	AAGVEAAAEVAATEIKMEEESGAPGVPSGNGAPGPK	_(Acetyl (Protein N-term))AAGVEAAAEVAATEIKMEEESGAPGVPSGNGAPGPK_	P52272	P52272
0.46983	-1.03209	Acetyl (Protein N-term)	MULTI-MSMS		OFL002963-1	3			36	2	0	1131.56	1131.22	3390.62	6.6183	0.0074868	-0.16348	-0.00018493	6.4549	0.0073018	1131.55	1135.56	109.58	0.25331	109.58	109.42	109.67	-1.4211e-14	NaN	NaN	NaN	166	21	12	0	0	0	3.6504e-30	1	86.675	86.675	1	7.12568	9031800	4324200	AAGVEAAAEVAATEIKMEEESGAPGVPSGNGAPGPK	_(Acetyl (Protein N-term))AAGVEAAAEVAATEIKMEEESGAPGVPSGNGAPGPK_	P52272	P52272
0.49578	-0.954529	Acetyl (Protein N-term)	MULTI-MSMS		OFL002963-1	4			36	2	0	849.422	848.664	3390.62	6.5638	0.0055705	-0.10532	-8.9382e-05	6.4585	0.0054811	849.416	851.924	109.56	0.25331	109.56	109.42	109.67	0	NaN	NaN	NaN	134	21	11	0	0	0	3.2844e-14	1	57.076	56.509	1	6.97823	6004400	3506700	AAGVEAAAEVAATEIKMEEESGAPGVPSGNGAPGPK	_(Acetyl (Protein N-term))AAGVEAAAEVAATEIKMEEESGAPGVPSGNGAPGPK_	P52272	P52272
0.49482	-0.950258	Acetyl (Protein N-term)	MULTI-MSMS		OFL002963-2	4			36	2	0	849.172	848.664	3390.62	7.1879	0.0061001	0.36393	0.00030885	7.5518	0.006409	848.915	851.925	108.02	0.3896	108.02	107.89	108.28	0	NaN	NaN	NaN	48	9	10	0	0	0	9.53e-30	2	82.744	82.744	1	7.99511	63061000	35820000	AAGVEAAAEVAATEIKMEEESGAPGVPSGNGAPGPK	_(Acetyl (Protein N-term))AAGVEAAAEVAATEIKMEEESGAPGVPSGNGAPGPK_	P52272	P52272
0.45467	-1.07233	Acetyl (Protein N-term)	MULTI-MSMS		OFL002963-2	3			36	2	0	1131.89	1131.22	3390.62	7.246	0.0081967	0.6448	0.00072941	7.8908	0.0089262	1131.55	1135.56	108.02	0.37758	108.02	107.78	108.16	0	NaN	NaN	NaN	44	10	9	0	0	0	1.2113e-104	1	179.41	173.98	1	8.22186	112650000	54015000	AAGVEAAAEVAATEIKMEEESGAPGVPSGNGAPGPK	_(Acetyl (Protein N-term))AAGVEAAAEVAATEIKMEEESGAPGVPSGNGAPGPK_	P52272	P52272
0.46514	-1.01692	Acetyl (Protein N-term)	ISO-MSMS	1	OFL002963-3	3			36	2	0	1135.57	1131.22	3390.62	NaN	NaN	0.11144	0.00012606	NaN	NaN	NaN	NaN	109.64	0.2513	109.64	109.52	109.77	-1.4211e-14	NaN	NaN	NaN	NaN	NaN	NaN	0	0	0	3.7369e-05	1	61.958	59.927	1	6.99672	5257800	4667000	AAGVEAAAEVAATEIKMEEESGAPGVPSGNGAPGPK	_(Acetyl (Protein N-term))AAGVEAAAEVAATEIKMEEESGAPGVPSGNGAPGPK_	P52272	P52272
0.48893	-0.873027	Acetyl (Protein N-term)	MULTI-MSMS		OFL002963-5	4			36	2	0	849.172	848.664	3390.62	7.2457	0.0061492	-0.32013	-0.00027168	6.9256	0.0058775	848.914	851.924	109.88	0.28996	109.88	109.71	110	0	NaN	NaN	NaN	174	20	13	0	0	0	3.492e-14	2	56.383	56.383	1	7.3199	15220000	5668100	AAGVEAAAEVAATEIKMEEESGAPGVPSGNGAPGPK	_(Acetyl (Protein N-term))AAGVEAAAEVAATEIKMEEESGAPGVPSGNGAPGPK_	P52272	P52272
0.46722	-1.03121	Acetyl (Protein N-term)	MULTI-MSMS		OFL002963-6	3			36	2	0	1131.56	1131.22	3390.62	7.229	0.0081775	0.013144	1.4869e-05	7.2421	0.0081924	1131.55	1135.56	109.84	0.25871	109.84	109.69	109.95	0	NaN	NaN	NaN	30	8	5	0	0	0	1.0573e-22	1	79.911	79.911	1	7.11774	9717100	3396900	AAGVEAAAEVAATEIKMEEESGAPGVPSGNGAPGPK	_(Acetyl (Protein N-term))AAGVEAAAEVAATEIKMEEESGAPGVPSGNGAPGPK_	P52272	P52272
0.37159	-1.36346	Acetyl (Protein N-term),Oxidation (M)	ISO-MSMS	0	OFL002963-2	3			36	2	0	1136.89	1136.55	3406.62	NaN	NaN	-0.60569	-0.0006884	NaN	NaN	NaN	NaN	105.98	0.25824	105.98	105.87	106.13	0	NaN	NaN	NaN	NaN	NaN	NaN	0	0	0	1.3987e-18	1	89.145	83.484	1	7.15085	11630000	2523100	AAGVEAAAEVAATEIKMEEESGAPGVPSGNGAPGPK	_(Acetyl (Protein N-term))AAGVEAAAEVAATEIKM(Oxidation (M))EEESGAPGVPSGNGAPGPK_	P52272	P52272
0.61476	-0.542626	Acetyl (Protein N-term),Oxidation (M)	MULTI-MSMS		OFL002963-5	3			36	2	0	1140.9	1136.55	3406.62	7.4883	0.0085108	-1.742	-0.0019798	5.7463	0.0065309	1136.88	1140.89	107.97	0.25357	107.97	107.84	108.09	1.4211e-14	NaN	NaN	NaN	54	12	8	0	0	0	3.7997e-09	1	44.615	42.685	1	6.84061	4361300	2566800	AAGVEAAAEVAATEIKMEEESGAPGVPSGNGAPGPK	_(Acetyl (Protein N-term))AAGVEAAAEVAATEIKM(Oxidation (M))EEESGAPGVPSGNGAPGPK_	P52272	P52272
2.1952	0.403377	Unmodified	MULTI-MSMS		OFL002963-1	2			10	0	1	534.812	529.805	1057.6	6.148	0.0032572	-0.14851	-7.8679e-05	5.9995	0.0031785	529.805	534.809	59.983	0.50057	59.983	59.668	60.169	0	NaN	NaN	NaN	142	47	5	0	0	0	0.0020192	2	87.308	70.531	1	6.52906	1426100	1955000	AAGVVLEMIR	_AAGVVLEMIR_	Q9Y230	Q9Y230
1.9586	0.299245	Unmodified	MULTI-MSMS		OFL002963-2	2			10	0	1	534.812	529.805	1057.6	6.2384	0.0033051	0.099519	5.2726e-05	6.3379	0.0033579	529.805	534.809	69.706	0.59357	69.706	69.4	69.993	-1.4211e-14	NaN	NaN	NaN	85	24	6	0	0	0	0.00045942	2	122.52	105.15	1	7.0613	3848100	7667700	AAGVVLEMIR	_AAGVVLEMIR_	Q9Y230	Q9Y230
2.0781	0.436695	Unmodified	MULTI-MSMS		OFL002963-3	2			10	0	1	529.808	529.805	1057.6	5.9867	0.0031718	-0.20606	-0.00010917	5.7806	0.0030626	529.805	534.809	79.775	0.38937	79.775	79.552	79.942	0	NaN	NaN	NaN	156	46	4	0	0	0	0.070224	1	40.352	31.933	1	6.36592	926260	1396100	AAGVVLEMIR	_AAGVVLEMIR_	Q9Y230	Q9Y230
1.6955	0.202136	Unmodified	MULTI-MSMS		OFL002963-6	2			10	0	1	534.812	529.805	1057.6	6.3492	0.0033638	-0.29183	-0.00015461	6.0574	0.0032092	529.805	534.809	81.323	0.49403	81.323	81.083	81.577	0	NaN	NaN	NaN	110	30	5	0	0	0	0.0011282	2	96.948	81.577	1	6.9194	3312700	4993400	AAGVVLEMIR	_AAGVVLEMIR_	Q9Y230	Q9Y230
0.5623	-0.791558	Unmodified	ISO-MSMS	0	OFL002963-2	3			13	1	1	458.262	458.259	1371.75	NaN	NaN	-0.0080334	-3.6814e-06	NaN	NaN	NaN	NaN	58.842	0.31905	58.842	58.729	59.048	-7.1054e-15	NaN	NaN	NaN	NaN	NaN	NaN	0	0	0	0.05961	1	38.3	23.098	1	6.33031	1401700	737880	AAGVVLEMIREGK	_AAGVVLEMIREGK_	Q9Y230	Q9Y230
1.0614	-0.596907	Unmodified	MULTI-MSMS		OFL002963-1	2			11	0	1	629.793	624.786	1247.56	6.4959	0.0040585	0.039495	2.4676e-05	6.5354	0.0040832	624.786	629.79	23.213	0.29688	23.213	23.054	23.351	0	NaN	NaN	NaN	67	22	4	0	0	0	0.01563	1	54.608	41.981	1	6.39815	1241600	1259600	AAGYNFYGTER	_AAGYNFYGTER_	Q9H9Y6	Q9H9Y6
1.703	-0.0625954	Unmodified	MULTI-MSMS		OFL002963-1	3			17	0	1	555.985	552.646	1654.92	5.9511	0.0032889	0.14501	8.0138e-05	6.0961	0.003369	552.646	555.982	38.481	0.50871	38.481	38.182	38.691	0	NaN	NaN	NaN	168	34	7	0	0	0	0.00015829	1	61.265	55.233	1	7.03866	4123000	6807900	AAHPALAVTVPGPAEVR	_AAHPALAVTVPGPAEVR_	Q92738	Q92738
0.88578	-0.937685	Unmodified	ISO-MSMS	1	OFL002963-2	3			17	0	1	556.319	552.646	1654.92	NaN	NaN	0.071509	3.9519e-05	NaN	NaN	NaN	NaN	46.713	0.23172	46.713	46.589	46.82	0	NaN	NaN	NaN	NaN	NaN	NaN	0	0	0	0.00027616	2	87.519	75.543	1	7.50768	15900000	16287000	AAHPALAVTVPGPAEVR	_AAHPALAVTVPGPAEVR_	Q92738	Q92738
NaN	NaN	Unmodified	MSMS	0	OFL002963-2	3			17	0	1	552.648	552.646	1654.92	NaN	NaN	NaN	NaN	NaN	NaN	NaN	NaN	46.658	1	46.658	46.158	47.158	0	NaN	NaN	NaN	NaN	NaN	NaN	0	0	0	0.0068308	1	55.011	47.971	1	NaN	NaN	NaN	AAHPALAVTVPGPAEVR	_AAHPALAVTVPGPAEVR_	Q92738	Q92738
1.2661	-0.369371	Unmodified	ISO-MSMS	1	OFL002963-3	3			17	0	1	556.32	552.646	1654.92	NaN	NaN	0.23402	0.00012933	NaN	NaN	NaN	NaN	55.253	0.55637	55.253	54.991	55.547	0	NaN	NaN	NaN	NaN	NaN	NaN	0	0	0	0.0048975	1	54.501	49.61	1	6.66483	2282100	2339900	AAHPALAVTVPGPAEVR	_AAHPALAVTVPGPAEVR_	Q92738	Q92738
1.1484	-0.382814	Acetyl (Protein N-term)	MULTI-MSMS		OFL002963-1	3			15	0	2	589.66	582.985	1745.93	5.4581	0.003182	0.50349	0.00029353	5.9616	0.0034755	583.32	589.657	58.658	0.26297	58.658	58.554	58.817	0	NaN	NaN	NaN	56	19	4	0	0	0	0.00018089	1	62.377	57.168	1	6.50489	1217000	1981100	AAHRPVEWVQAVVSR	_(Acetyl (Protein N-term))AAHRPVEWVQAVVSR_	P21359	P21359
0.54226	-0.743738	Acetyl (Protein N-term)	ISO-MSMS	0	OFL002963-8	4			32	1	2	817.932	817.676	3266.67	NaN	NaN	-0.45949	-0.00037572	NaN	NaN	NaN	NaN	114.96	0.21284	114.96	114.9	115.11	1.4211e-14	NaN	NaN	NaN	NaN	NaN	NaN	0	0	0	3.8156e-12	1	85	75.857	1	6.76433	4494000	1318100	AAIAASEVLVDSAEEGSLAAAAELAAQKREQR	_(Acetyl (Protein N-term))AAIAASEVLVDSAEEGSLAAAAELAAQKREQR_	O95926	O95926
0.3352	-1.43768	Acetyl (Protein N-term)	ISO-MSMS	0	OFL002963-8	3			32	1	2	1090.24	1089.9	3266.67	NaN	NaN	-0.77018	-0.00083941	NaN	NaN	NaN	NaN	114.99	0.23297	114.99	114.86	115.09	0	NaN	NaN	NaN	NaN	NaN	NaN	0	0	0	3.3331e-05	2	56.533	45.733	1	6.79626	4922500	1333000	AAIAASEVLVDSAEEGSLAAAAELAAQKREQR	_(Acetyl (Protein N-term))AAIAASEVLVDSAEEGSLAAAAELAAQKREQR_	O95926	O95926
1.6662	-0.0845326	Unmodified	MULTI-MSMS		OFL002963-1	2			18	0	1	874	868.489	1734.96	6.8124	0.0059165	0.59385	0.00051575	7.4062	0.0064322	868.489	873.493	67.585	1.0137	67.585	67.235	68.248	0	NaN	NaN	NaN	495	97	7	0	0	0	1.1102e-25	3	122.45	122.45	1	6.96702	3515000	5753800	AAIAQALAGEVSVVPPSR	_AAIAQALAGEVSVVPPSR_	Q2TAY7	Q2TAY7
1.731	-0.027719	Unmodified	MULTI-MSMS		OFL002963-1	3			18	0	1	583.002	579.328	1734.96	5.8116	0.0033668	0.16239	9.4078e-05	5.974	0.0034609	579.328	582.664	67.571	1.0885	67.571	67.235	68.323	0	NaN	NaN	NaN	431	104	6	0	0	0	5.3208e-14	3	104.44	104.44	1	6.93591	3025500	5602500	AAIAQALAGEVSVVPPSR	_AAIAQALAGEVSVVPPSR_	Q2TAY7	Q2TAY7
1.6405	-0.0489643	Unmodified	MULTI-MSMS		OFL002963-2	2			18	0	1	873.498	868.489	1734.96	7.0251	0.0061012	-0.061057	-5.3028e-05	6.964	0.0060482	868.489	873.994	78.247	1.1723	78.247	78.049	79.221	0	NaN	NaN	NaN	252	63	6	0	0	0	9.5587e-29	4	141.32	141.32	1	7.55079	16305000	19241000	AAIAQALAGEVSVVPPSR	_AAIAQALAGEVSVVPPSR_	Q2TAY7	Q2TAY7
1.5364	-0.139474	Unmodified	MULTI-MSMS		OFL002963-2	3			18	0	1	579.331	579.328	1734.96	6.0492	0.0035045	-0.046527	-2.6955e-05	6.0027	0.0034775	579.663	582.664	78.258	1.0492	78.258	78.093	79.143	0	NaN	NaN	NaN	240	55	7	0	0	0	2.973e-26	5	120.24	113.18	1	7.46928	11604000	17860000	AAIAQALAGEVSVVPPSR	_AAIAQALAGEVSVVPPSR_	Q2TAY7	Q2TAY7
0.34407	-1.23233	Unmodified	MULTI-MSMS		OFL002961-low-high	2			9	1	0	511.754	511.751	1021.49	6.4948	0.0033237	-0.039419	-2.0172e-05	6.4554	0.0033035	511.751	514.761	69.365	0.47236	69.365	69.118	69.59	0	NaN	NaN	NaN	199	53	5	0	0	0	0.034377	1	51.346	7.538	1	6.43422	1914800	802970	AAIDWFDGK	_AAIDWFDGK_	Q92804;P35637	Q92804;P35637
0.36299	-1.02823	Unmodified	MULTI-MSMS		OFL002963-5	2			9	1	0	511.754	511.751	1021.49	6.2919	0.0032199	0.41205	0.00021087	6.7039	0.0034307	511.751	514.761	74.675	0.59426	74.675	74.379	74.974	0	NaN	NaN	NaN	311	67	7	0	0	0	0.0048893	1	92.439	21.52	1	6.78127	4439500	1603800	AAIDWFDGK	_AAIDWFDGK_	Q92804;P35637	Q92804;P35637
0.21432	-2.06287	Unmodified	MULTI-MSMS		OFL002963-5	3			17	2	0	632.322	632.316	1893.93	7.5585	0.0047794	1.2537	0.00079273	8.8122	0.0055721	632.319	636.33	94.795	0.50893	94.795	94.375	94.884	0	NaN	NaN	NaN	39	17	6	0	0	0	0.0002388	1	59.261	55.019	1	6.36173	1710100	589900	AAIDWFDGKEFSGNPIK	_AAIDWFDGKEFSGNPIK_	P35637	P35637
0.15787	-3.42444	Unmodified	MULTI-MSMS		OFL002963-2	4			23	2	1	640.333	639.827	2555.28	7.2165	0.0046173	0.21701	0.00013885	7.4335	0.0047562	640.078	645.59	95.176	0.22853	95.176	95.026	95.255	1.4211e-14	NaN	NaN	NaN	33	6	7	0	0	0	2.3678e-26	1	114.88	112.07	1	7.24783	14794000	2899500	AAIDWFDGKEFSGNPIKVSFATR	_AAIDWFDGKEFSGNPIKVSFATR_	P35637	P35637
0.98316	-0.71416	Unmodified	ISO-MSMS	0	OFL002963-2	3			23	2	1	853.444	852.768	2555.28	NaN	NaN	0.32077	0.00027355	NaN	NaN	NaN	NaN	95.168	0.29116	95.168	95.059	95.35	0	NaN	NaN	NaN	NaN	NaN	NaN	0	0	0	9.807e-09	1	82.885	72.202	1	7.38148	10793000	13277000	AAIDWFDGKEFSGNPIKVSFATR	_AAIDWFDGKEFSGNPIKVSFATR_	P35637	P35637
0.11392	-3.65795	Unmodified	MULTI-MSMS		OFL002963-5	4			23	2	1	640.083	639.827	2555.28	7.0646	0.0045201	-0.024129	-1.5439e-05	7.0405	0.0045047	640.078	645.841	98.874	0.18177	98.874	98.768	98.95	0	NaN	NaN	NaN	25	5	8	0	0	0	7.7213e-45	1	135.86	135.86	1	7.28328	16826000	2373100	AAIDWFDGKEFSGNPIKVSFATR	_AAIDWFDGKEFSGNPIKVSFATR_	P35637	P35637
0.29815	-2.28518	Unmodified	ISO-MSMS	0	OFL002963-6	3			23	2	1	853.109	852.768	2555.28	NaN	NaN	0.97031	0.00082744	NaN	NaN	NaN	NaN	98.542	0.1922	98.542	98.456	98.648	0	NaN	NaN	NaN	NaN	NaN	NaN	0	0	0	1.4344e-05	1	71.174	63.958	1	6.98	8130400	1419500	AAIDWFDGKEFSGNPIKVSFATR	_AAIDWFDGKEFSGNPIKVSFATR_	P35637	P35637
0.40524	-1.26205	Unmodified	ISO-MSMS	0	OFL002963-8	3			31	1	1	1014.55	1014.21	3039.61	NaN	NaN	0.41302	0.00041888	NaN	NaN	NaN	NaN	112.43	0.22021	112.43	112.32	112.54	1.4211e-14	NaN	NaN	NaN	NaN	NaN	NaN	0	0	0	1.9098e-11	1	83.332	77.429	1	6.92453	6951000	1453900	AAIISAEGDSKAAELIANSLATAGDGLIELR	_AAIISAEGDSKAAELIANSLATAGDGLIELR_	P35232	P35232
1.432	-0.0720429	Unmodified	ISO-MSMS	1	OFL002961-low-high	2			12	0	1	655.375	650.367	1298.72	NaN	NaN	-0.43094	-0.00028027	NaN	NaN	NaN	NaN	68.54	0.24557	68.54	68.418	68.664	0	NaN	NaN	NaN	NaN	NaN	NaN	0	0	0	0.033563	1	63.283	21.835	1	6.2052	614250	989790	AAILQTEVDALR	_AAILQTEVDALR_	Q8IUD2;O15083	Q8IUD2
2.3096	0.474462	Unmodified	MULTI-MSMS		OFL002963-1	2			12	0	1	650.371	650.367	1298.72	6.1619	0.0040075	0.18838	0.00012252	6.3502	0.00413	650.367	655.371	52.914	0.43273	52.914	52.708	53.14	0	NaN	NaN	NaN	138	35	6	0	0	0	7.0635e-05	2	94.692	80.025	1	6.53871	998080	2459000	AAILQTEVDALR	_AAILQTEVDALR_	Q8IUD2;O15083	Q8IUD2
1.9465	0.312433	Unmodified	MULTI-MSMS		OFL002963-2	2			12	0	1	655.376	650.367	1298.72	6.8948	0.0044842	-0.075105	-4.8846e-05	6.8197	0.0044353	650.367	655.371	62.495	0.43267	62.495	62.239	62.671	0	NaN	NaN	NaN	68	16	6	0	0	0	3.3654e-06	2	107.24	79.502	1	7.00277	3114100	6949400	AAILQTEVDALR	_AAILQTEVDALR_	Q8IUD2;O15083	Q8IUD2
1.8044	0.246104	Unmodified	ISO-MSMS	1	OFL002963-3	2			12	0	1	655.375	650.367	1298.72	NaN	NaN	0.13699	8.9096e-05	NaN	NaN	NaN	NaN	72.123	0.31534	72.123	71.933	72.249	0	NaN	NaN	NaN	NaN	NaN	NaN	0	0	0	0.020331	1	71.349	21.931	1	6.31044	669450	1374400	AAILQTEVDALR	_AAILQTEVDALR_	Q8IUD2;O15083	Q8IUD2
2.0191	0.439038	Unmodified	ISO-MSMS	1	OFL002963-5	2			12	0	1	655.376	650.367	1298.72	NaN	NaN	0.41601	0.00027056	NaN	NaN	NaN	NaN	74.062	0.28576	74.062	73.843	74.129	0	NaN	NaN	NaN	NaN	NaN	NaN	0	0	0	0.033563	1	63.283	46.043	1	6.19951	504510	1078600	AAILQTEVDALR	_AAILQTEVDALR_	Q8IUD2;O15083	Q8IUD2
1.3308	-0.336737	Unmodified	MULTI-MSMS		OFL002963-1	3			19	0	1	669.361	669.357	2005.05	6.6601	0.004458	0.048998	3.2797e-05	6.7091	0.0044908	669.691	673.027	59.942	0.47071	59.942	59.676	60.147	-7.1054e-15	NaN	NaN	NaN	161	44	6	0	0	0	0.074311	1	12.303	7.4985	1	6.57305	1391700	2349800	AAISSGIEDPVPTLHLTER	_AAISSGIEDPVPTLHLTER_	O75175	O75175
1.0057	-0.689962	Unmodified	MULTI-MSMS		OFL002963-3	3			19	0	1	669.361	669.357	2005.05	6.9307	0.0046391	-0.20446	-0.00013686	6.7263	0.0045023	669.691	672.693	81.183	0.40604	81.183	80.909	81.315	0	NaN	NaN	NaN	183	41	7	0	0	0	0.0072746	1	29.384	24.579	1	6.89792	4918900	2986400	AAISSGIEDPVPTLHLTER	_AAISSGIEDPVPTLHLTER_	O75175	O75175
1.401	-0.194493	Acetyl (Protein N-term)	MULTI-MSMS		OFL002963-7	2			13	0	1	625.316	625.312	1248.61	6.9268	0.0043314	-0.55984	-0.00035008	6.367	0.0039813	625.312	630.316	50.596	0.52155	50.596	50.293	50.815	-7.1054e-15	NaN	NaN	NaN	199	46	6	0	0	0	4.3957e-10	1	137.95	113.73	1	7.12395	5696700	7606100	AAIYGGVEGGGTR	_(Acetyl (Protein N-term))AAIYGGVEGGGTR_	Q9UJ70	Q9UJ70
0.37065	-1.31022	Unmodified	ISO-MSMS	0	OFL002963-2	3			22	1	1	796.705	796.698	2387.07	NaN	NaN	-0.1785	-0.00014221	NaN	NaN	NaN	NaN	14.345	0.16843	14.345	14.259	14.427	0	NaN	NaN	NaN	NaN	NaN	NaN	0	0	0	2.6415e-10	1	107.45	103.2	1	6.77901	4356100	1655800	AAKLSEGSQPAEEEEDQETPSR	_AAKLSEGSQPAEEEEDQETPSR_	Q9UKV3	Q9UKV3
NaN	NaN	Unmodified	MULTI-MSMS		OFL002963-5	3			22	1	1	797.038	796.698	2387.07	7.4287	0.0059185	0.18858	0.00015024	7.6173	0.0060687	797.032	802.376	14.73	0.17905	14.73	14.65	14.829	0	NaN	NaN	NaN	19	6	5	0	0	0	5.381e-06	1	53.201	49.913	1	6.42218	1785600	857900	AAKLSEGSQPAEEEEDQETPSR	_AAKLSEGSQPAEEEEDQETPSR_	Q9UKV3	Q9UKV3
0.33046	-1.68989	Unmodified	MULTI-MSMS		OFL002963-6	3			22	1	1	802.382	796.698	2387.07	7.1258	0.0056771	0.79775	0.00063556	7.9235	0.0063126	796.699	802.376	14.606	0.15823	14.606	14.503	14.661	1.7764e-15	NaN	NaN	NaN	31	7	6	0	0	0	1.249e-06	1	62.19	58.162	1	6.65309	2717500	1781200	AAKLSEGSQPAEEEEDQETPSR	_AAKLSEGSQPAEEEEDQETPSR_	Q9UKV3	Q9UKV3
0.41271	-1.08134	Unmodified	MULTI-MSMS		OFL002961-low-high	3			25	1	2	924.447	924.441	2770.3	6.9282	0.0064047	0.14298	0.00013218	7.0712	0.0065369	925.109	933.455	15.624	0.20906	15.624	15.507	15.716	0	NaN	NaN	NaN	29	5	8	0	0	0	1.9879e-14	1	84.573	81.298	1	7.12336	8257500	5027500	AAKLSEGSQPAEEEEDQETPSRNLR	_AAKLSEGSQPAEEEEDQETPSRNLR_	Q9UKV3	Q9UKV3
0.37159	-1.38466	Unmodified	MULTI-MSMS		OFL002963-2	3			25	1	2	933.46	924.441	2770.3	7.1284	0.0065897	0.13586	0.00012559	7.2642	0.0067153	924.775	933.12	15.552	0.23316	15.552	15.42	15.654	0	NaN	NaN	NaN	89	11	11	0	0	0	2.4182e-58	2	189.47	186.48	1	7.67128	33025000	13887000	AAKLSEGSQPAEEEEDQETPSRNLR	_AAKLSEGSQPAEEEEDQETPSRNLR_	Q9UKV3	Q9UKV3
0.32462	-1.59161	Unmodified	MULTI-MSMS		OFL002963-2	4			25	1	2	693.839	693.582	2770.3	6.5912	0.0045715	0.093502	6.4851e-05	6.6847	0.0046364	693.833	700.092	15.552	0.33799	15.552	15.42	15.758	1.7764e-15	NaN	NaN	NaN	102	16	12	0	0	0	5.3913e-80	2	219.35	212.56	1	7.74462	39638000	15905000	AAKLSEGSQPAEEEEDQETPSRNLR	_AAKLSEGSQPAEEEEDQETPSRNLR_	Q9UKV3	Q9UKV3
0.41135	-1.04442	Unmodified	MULTI-MSMS		OFL002963-3	4			25	1	2	693.838	693.582	2770.3	6.2896	0.0043624	-0.28594	-0.00019832	6.0037	0.0041641	693.833	700.342	15.868	0.28085	15.868	15.747	16.027	0	NaN	NaN	NaN	44	9	8	0	0	0	1.8152e-27	2	116.65	108.08	1	7.09499	8894300	3550300	AAKLSEGSQPAEEEEDQETPSRNLR	_AAKLSEGSQPAEEEEDQETPSRNLR_	Q9UKV3	Q9UKV3
0.46461	-0.868806	Unmodified	ISO-MSMS	0	OFL002963-3	3			25	1	2	924.781	924.441	2770.3	NaN	NaN	1.0481	0.00096891	NaN	NaN	NaN	NaN	15.825	0.28452	15.825	15.685	15.97	0	NaN	NaN	NaN	NaN	NaN	NaN	0	0	0	3.8726e-10	1	88.036	80.924	1	7.26557	15889000	2543500	AAKLSEGSQPAEEEEDQETPSRNLR	_AAKLSEGSQPAEEEEDQETPSRNLR_	Q9UKV3	Q9UKV3
0.52814	-0.753166	Unmodified	MULTI-MSMS		OFL002963-5	3			25	1	2	924.782	924.441	2770.3	7.508	0.0069407	0.582	0.00053802	8.09	0.0074787	924.775	933.454	16.177	0.28285	16.177	15.977	16.26	0	NaN	NaN	NaN	56	15	8	0	0	0	2.8184e-09	2	60.133	56.858	1	6.93833	5849700	2826600	AAKLSEGSQPAEEEEDQETPSRNLR	_AAKLSEGSQPAEEEEDQETPSRNLR_	Q9UKV3	Q9UKV3
0.43424	-1.21917	Unmodified	MULTI-MSMS		OFL002963-6	4			25	1	2	693.838	693.582	2770.3	7.1892	0.0049863	0.28839	0.00020002	7.4776	0.0051864	693.833	700.092	16.036	0.25381	16.036	15.956	16.21	0	NaN	NaN	NaN	69	15	9	0	0	0	3.5451e-26	2	105.79	95.979	1	7.02362	7433600	3125600	AAKLSEGSQPAEEEEDQETPSRNLR	_AAKLSEGSQPAEEEEDQETPSRNLR_	Q9UKV3	Q9UKV3
0.57434	-0.815783	Unmodified	ISO-MSMS	0	OFL002963-6	3			25	1	2	924.783	924.441	2770.3	NaN	NaN	0.64248	0.00059394	NaN	NaN	NaN	NaN	16.033	0.17842	16.033	15.956	16.135	0	NaN	NaN	NaN	NaN	NaN	NaN	0	0	0	0.0003831	1	61.222	58.573	1	6.55576	2216300	1379300	AAKLSEGSQPAEEEEDQETPSRNLR	_AAKLSEGSQPAEEEEDQETPSRNLR_	Q9UKV3	Q9UKV3
0.30613	-1.57747	Unmodified	MULTI-MSMS		OFL002963-2	3			31	1	1	978.15	977.809	2930.4	7.9545	0.007778	-0.25154	-0.00024596	7.703	0.007532	978.143	983.486	25.17	0.69673	25.17	24.778	25.475	-3.5527e-15	NaN	NaN	NaN	143	30	8	0	0	0	0.0087745	3	19.324	19.324	1	6.83405	4968400	1855700	AAKPGPAEAPSPTASPSGDASPPATAPYDPR	_AAKPGPAEAPSPTASPSGDASPPATAPYDPR_	Q9UPT8	Q9UPT8
0.43922	-0.860504	Unmodified	MULTI-MSMS		OFL002963-2	3			18	1	0	595.315	595.311	1782.91	6.0647	0.0036104	-1.2425	-0.00073969	4.8222	0.0028707	595.311	597.318	18.358	0.24472	18.358	18.246	18.49	3.5527e-15	NaN	NaN	NaN	28	9	5	0	0	0	1.3735e-08	1	87.388	87.388	1	6.85991	5204600	2038100	AALAHSEEVTASQVAATK	_AALAHSEEVTASQVAATK_	Q15149	Q15149
0.53764	-1.59955	Unmodified	MULTI-MSMS		OFL002963-2	3			28	0	1	980.114	979.772	2936.29	7.9398	0.0077792	0.40643	0.00039821	8.3463	0.0081774	980.107	983.443	71.043	0.44142	71.043	70.803	71.245	0	NaN	NaN	NaN	89	16	8	0	0	0	4.1186e-20	4	89.039	85.996	1	7.11494	7117600	5912700	AALDEAQGVGLDSTGYYDQEIYGGSDSR	_AALDEAQGVGLDSTGYYDQEIYGGSDSR_	O75533	O75533
NaN	NaN	Unmodified	ISO-MSMS	0	OFL002963-2	2			28	0	1	1469.67	1469.15	2936.29	NaN	NaN	1.3489	0.0019817	NaN	NaN	NaN	NaN	71.007	0.16263	71.007	70.936	71.098	0	NaN	NaN	NaN	NaN	NaN	NaN	0	0	0	0.0076014	2	41.912	37.811	1	6.62358	3369400	833830	AALDEAQGVGLDSTGYYDQEIYGGSDSR	_AALDEAQGVGLDSTGYYDQEIYGGSDSR_	O75533	O75533
1.5305	0.037593	Unmodified	MULTI-MSMS		OFL002961-low-high	3			13	0	2	531.922	531.918	1592.73	6.5321	0.0034746	-0.039421	-2.0969e-05	6.4927	0.0034536	531.918	538.591	16.937	0.24982	16.937	16.796	17.046	0	NaN	NaN	NaN	18	5	6	0	0	0	0.00062158	1	58.752	54.186	1	6.71425	2267000	2912100	AALDERYHSDFNR	_AALDERYHSDFNR_	Q15424	Q15424
1.4757	-0.0184834	Unmodified	MULTI-MSMS		OFL002963-3	3			13	0	2	538.594	531.918	1592.73	6.064	0.0032256	-0.34795	-0.00018508	5.7161	0.0030405	532.252	538.59	17.648	0.27251	17.648	17.537	17.81	0	NaN	NaN	NaN	31	9	5	0	0	0	0.00023001	1	67.275	58.225	1	6.61118	1283200	2801700	AALDERYHSDFNR	_AALDERYHSDFNR_	Q15424	Q15424
1.559	0.0153548	Unmodified	MULTI-MSMS		OFL002963-5	3			13	0	2	532.257	531.918	1592.73	6.5594	0.0034891	0.10186	5.418e-05	6.6613	0.0035432	532.253	538.591	18.042	0.24073	18.042	17.931	18.171	0	NaN	NaN	NaN	116	24	7	0	0	0	0.005444	1	41.644	41.644	1	6.38121	1027500	1378000	AALDERYHSDFNR	_AALDERYHSDFNR_	Q15424	Q15424
2.3061	0.788184	Unmodified	MULTI-SECPEP		OFL002963-1	4			16	0	3	506.254	498.987	1991.92	5.1551	0.0025723	-0.098995	-4.9397e-05	5.0561	0.002523	499.238	506.493	14.586	0.42365	14.586	14.298	14.722	1.7764e-15	NaN	NaN	NaN	21	8	8	0	0	0	0.0053063	1	45.33	45.33	1	7.39408	6824500	17954000	AALDERYHSDFNRQDR	_AALDERYHSDFNRQDR_	Q15424	Q15424
0.42137	-1.22277	Acetyl (Protein N-term)	MULTI-MSMS		OFL002961-low-high	2			20	1	1	1075.59	1075.08	2148.14	7.6427	0.0082165	-0.4003	-0.00043035	7.2424	0.0077861	1075.58	1083.59	114.39	0.17735	114.39	114.32	114.49	0	NaN	NaN	NaN	36	10	7	0	0	0	7.9494e-14	1	95.264	90.186	1	6.52424	2269900	1073900	AALDSLSLFTSLGLSEQKAR	_(Acetyl (Protein N-term))AALDSLSLFTSLGLSEQKAR_	P47897	P47897
2.48	0.660381	Unmodified	MULTI-MSMS		OFL002963-2	2			9	0	1	457.28	457.277	912.539	5.9214	0.0027077	0.0067303	3.0776e-06	5.9281	0.0027108	457.277	462.281	63.505	0.58924	63.505	63.208	63.797	0	NaN	NaN	NaN	89	25	5	0	0	0	0.00015594	2	135.84	82.288	1	6.88042	2363400	5229600	AALEALLGR	_AALEALLGR_	O15061	O15061
2.6221	1.03365	Unmodified	MULTI-MSMS		OFL002963-2	3			15	0	3	566.675	556.329	1665.96	5.8119	0.0032333	-0.1882	-0.0001047	5.6237	0.0031286	556.328	566.337	77.824	0.44072	77.824	77.482	77.923	0	NaN	NaN	NaN	68	27	4	0	0	0	2.6684e-11	2	106.14	68.37	1	7.70914	13504000	37681000	AALEALLGRLQAERR	_AALEALLGRLQAERR_	O15061	O15061
2.8162	1.00899	Unmodified	ISO-MSMS	1	OFL002963-6	3			15	0	3	566.341	556.329	1665.96	NaN	NaN	0.11257	6.2628e-05	NaN	NaN	NaN	NaN	88.834	0.26636	88.834	88.628	88.895	0	NaN	NaN	NaN	NaN	NaN	NaN	0	0	0	0.009295	1	57.136	26.593	1	7.18566	1793400	13541000	AALEALLGRLQAERR	_AALEALLGRLQAERR_	O15061	O15061
NaN	NaN	Unmodified	ISO-MSMS	1	OFL002963-8	3			15	0	3	566.341	556.329	1665.96	NaN	NaN	-0.017087	-9.5061e-06	NaN	NaN	NaN	NaN	91.911	0.19823	91.911	91.805	92.004	0	NaN	NaN	NaN	NaN	NaN	NaN	0	0	0	0.0027253	1	66.533	20.669	1	6.98356	2764400	6864100	AALEALLGRLQAERR	_AALEALLGRLQAERR_	O15061	O15061
2.0287	0.0862402	Unmodified	MULTI-MSMS		OFL002963-1	2			12	0	1	678.878	673.869	1345.72	6.089	0.0041032	-0.80524	-0.00054263	5.2837	0.0035605	674.37	678.873	71.17	0.72506	71.17	70.774	71.499	0	NaN	NaN	NaN	327	73	5	0	0	0	0.00028028	2	88.681	87.913	1	7.44609	11340000	16591000	AALEALLPYTER	_AALEALLPYTER_	Q12788	Q12788
1.9089	0.185993	Unmodified	MULTI-MSMS		OFL002963-2	2			12	0	1	678.878	673.869	1345.72	7.0165	0.0047282	0.083302	5.6135e-05	7.0998	0.0047844	673.869	678.874	81.56	0.69692	81.56	81.255	81.952	1.4211e-14	NaN	NaN	NaN	122	28	7	0	0	0	1.7038e-06	2	121.83	103.97	1	7.22373	5019700	11719000	AALEALLPYTER	_AALEALLPYTER_	Q12788	Q12788
2.3493	0.640158	Unmodified	ISO-MSMS	1	OFL002963-3	2			12	0	1	679.38	673.869	1345.72	NaN	NaN	0.50604	0.00034101	NaN	NaN	NaN	NaN	91.842	0.29836	91.842	91.603	91.901	0	NaN	NaN	NaN	NaN	NaN	NaN	0	0	0	0.016461	1	74.162	46.833	1	6.25256	537270	1251500	AALEALLPYTER	_AALEALLPYTER_	Q12788	Q12788
2.1377	0.501006	Unmodified	MULTI-MSMS		OFL002963-1	4			16	0	2	484.517	479.51	1914.01	5.6716	0.0027196	0.14212	6.8146e-05	5.8138	0.0027878	479.51	484.514	57.674	0.58248	57.674	57.409	57.991	0	NaN	NaN	NaN	152	45	5	0	0	0	0.00014753	3	65.472	65.472	1	6.52706	1587100	1778500	AALEALLPYTERHFQR	_AALEALLPYTERHFQR_	Q12788	Q12788
1.9941	0.22231	Unmodified	MULTI-MSMS		OFL002963-1	3			16	0	2	646.022	639.011	1914.01	6.2363	0.0039851	0.51633	0.00032994	6.7526	0.004315	639.011	646.018	57.695	0.75635	57.695	57.266	58.022	0	NaN	NaN	NaN	256	58	6	0	0	0	0.00045161	1	53.828	44.071	1	6.89695	2561100	5326600	AALEALLPYTERHFQR	_AALEALLPYTERHFQR_	Q12788	Q12788
1.6032	-0.0214529	Unmodified	MULTI-MSMS		OFL002963-2	3			16	0	2	646.022	639.011	1914.01	6.5985	0.0042165	0.53458	0.0003416	7.1331	0.0045581	639.346	645.683	68.331	0.55794	68.331	67.823	68.381	0	NaN	NaN	NaN	96	23	7	0	0	0	3.9172e-07	2	80.534	70.876	1	7.30593	4586800	15640000	AALEALLPYTERHFQR	_AALEALLPYTERHFQR_	Q12788	Q12788
1.2316	-0.328055	Unmodified	ISO-MSMS	1	OFL002963-2	4			16	0	2	484.768	479.51	1914.01	NaN	NaN	0.20779	9.9637e-05	NaN	NaN	NaN	NaN	68.322	0.38628	68.322	67.969	68.355	0	NaN	NaN	NaN	NaN	NaN	NaN	0	0	0	0.001999	1	70.529	58.243	1	6.97747	2578600	6915800	AALEALLPYTERHFQR	_AALEALLPYTERHFQR_	Q12788	Q12788
NaN	NaN	Unmodified	MSMS	1	OFL002963-6	3			13	1	1	491.289	485.944	1454.81	NaN	NaN	NaN	NaN	NaN	NaN	NaN	NaN	68.924	1	68.924	68.424	69.424	0	NaN	NaN	NaN	NaN	NaN	NaN	0	0	0	0.050891	1	37.364	26.729	1	NaN	NaN	NaN	AALEELVKLQGER	_AALEELVKLQGER_	P12081	P12081
1.6431	0.0342158	Unmodified	MULTI-MSMS		OFL002961-low-high	2			16	0	1	917.457	916.949	1831.88	7.8446	0.0071931	-0.48366	-0.00044349	7.3609	0.0067496	916.949	921.953	69.752	0.58743	69.752	69.443	70.03	0	NaN	NaN	NaN	321	62	7	0	0	0	0.0024372	2	48.004	45.137	1	7.04743	4025900	7128300	AALEEVYPDLTPEETR	_AALEEVYPDLTPEETR_	Q9H0D6	Q9H0D6
1.8011	-0.043081	Unmodified	MULTI-MSMS		OFL002963-1	2			16	0	1	921.959	916.949	1831.88	6.5703	0.0060247	-0.48645	-0.00044605	6.0839	0.0055786	916.949	921.953	53.655	0.58855	53.655	53.374	53.962	0	NaN	NaN	NaN	184	41	6	0	0	0	8.9836e-15	2	105.17	88.539	1	7.19529	5262100	10415000	AALEEVYPDLTPEETR	_AALEEVYPDLTPEETR_	Q9H0D6	Q9H0D6
1.6702	-0.012621	Unmodified	MULTI-MSMS		OFL002963-2	2			16	0	1	922.462	916.949	1831.88	7.3805	0.0067676	0.18191	0.0001668	7.5624	0.0069344	917.45	922.455	63.482	0.79826	63.482	63.074	63.873	0	NaN	NaN	NaN	209	34	8	0	0	0	2.8272e-20	2	152.85	152.85	1	7.74274	19836000	35466000	AALEEVYPDLTPEETR	_AALEEVYPDLTPEETR_	Q9H0D6	Q9H0D6
1.4402	-0.200896	Unmodified	MULTI-MSMS		OFL002963-3	2			16	0	1	917.96	916.949	1831.88	7.4887	0.0068668	0.71146	0.00065237	8.2002	0.0075191	917.451	921.954	73.294	0.64755	73.294	72.915	73.563	-1.4211e-14	NaN	NaN	NaN	590	75	11	0	0	0	0.0009863	3	61.435	54.547	1	7.17644	7112400	7899500	AALEEVYPDLTPEETR	_AALEEVYPDLTPEETR_	Q9H0D6	Q9H0D6
1.5912	0.0289935	Unmodified	MULTI-MSMS		OFL002963-5	2			16	0	1	921.96	916.949	1831.88	7.4289	0.006812	0.082113	7.5293e-05	7.5111	0.0068873	916.949	921.953	75.103	0.4579	75.103	74.857	75.315	1.4211e-14	NaN	NaN	NaN	199	44	5	0	0	0	0.00068972	2	64.199	57.311	1	6.72542	2131200	3182800	AALEEVYPDLTPEETR	_AALEEVYPDLTPEETR_	Q9H0D6	Q9H0D6
1.6013	0.0655723	Unmodified	MULTI-MSMS		OFL002961-low-high	3			17	0	2	670.68	663.669	1987.99	7.2384	0.0048039	0.20265	0.00013449	7.441	0.0049384	664.003	670.341	56.843	0.75403	56.843	56.458	57.212	0	NaN	NaN	NaN	633	83	10	0	0	0	1.5222e-05	4	74.786	68.919	1	7.48862	12140000	18665000	AALEEVYPDLTPEETRR	_AALEEVYPDLTPEETRR_	Q9H0D6	Q9H0D6
[truncated: 44,987 more rows]
[truncated: 7 more columns]

## Sheet: Table S4
Total protein detected	Proteins related to transcription
ZZZ3	ZXDC ZXDL
ZXDC	ZSCAN25 ZNF498
ZSCAN25	ZNF830 CCDC16
ZNF830	ZNF827
ZNF827	ZNF668
ZNF668	ZNF292 KIAA0530
ZNF629	ZIC2
[truncated: 1,213 more rows]

## Sheet: Table S5
Gene name	Staining	Link to the database
[truncated: 19 more rows]

[truncated: 8 more sheets: Table S6, Table S7, Table S8, Table S9, Table S10, Table S11, Table S12, Table S13]
